# Supplementary material for: The adjuvant effect of bacterium-like particles depends on the route of administration
Source: Front Immunol. 2023 Jan 19;14:1082273. doi: 10.3389/fimmu.2023.1082273 (PMC9892444; doi:10.3389/fimmu.2023.1082273)
Supplement: Supplementary file 1 [file Table_1.xlsx]

## Sheet: BLP_PPvsPBS_PP_deg_all
gene_id	BLP_PP	PBS_PP	log2FoldChange	pvalue	padj	gene_name	gene_chr	gene_start	gene_end	gene_strand	gene_length	gene_biotype	gene_description	tf_family	BLP_PP_count	PBS_PP_count	BLP_PP_fpkm	PBS_PP_fpkm
ENSMUSG00000094362	452.895	27.7133	4.02397	3.90525e-15	8.80634e-11	Defa33	8	21391811	21392791	+	426	protein_coding	defensin, alpha, 33 [Source:MGI Symbol;Acc:MGI:5434357]	-	405	31	120.464	7.40524
ENSMUSG00000074115	98.4144	4.46214	4.42223	6.71514e-11	7.57132e-07	Saa1	7	46740497	46742980	-	2478	protein_coding	serum amyloid A 1 [Source:MGI Symbol;Acc:MGI:98221]	-	88	5	4.49982	0.205332
ENSMUSG00000094491	8.95568	137.708	-3.92575	1.54279e-10	1.15967e-06	Igkv1-133	6	67724902	67725661	+	374	IG_V_gene	immunoglobulin kappa variable 1-133 [Source:MGI Symbol;Acc:MGI:3648380]	-	8	154	2.71039	41.9021
ENSMUSG00000076572	1.38778e-17	46.493	-8.55206	1.6816e-09	9.48e-06	Igkv18-36	6	69992465	69992977	-	344	IG_V_gene	immunoglobulin kappa chain variable 18-36 [Source:MGI Symbol;Acc:MGI:4439613]	-	0	52	0	15.3827
ENSMUSG00000112449	121.897	13.405	3.17191	1.92333e-08	8.67421e-05	Srp54b	12	55155104	55189573	+	4513	protein_coding	signal recognition particle 54B [Source:MGI Symbol;Acc:MGI:3714357]	-	109	15	3.06038	0.338231
ENSMUSG00000076666	19.0198	152.017	-2.99127	4.05415e-08	0.000152368	Ighv14-4	12	114176438	114176867	-	351	IG_V_gene	immunoglobulin heavy variable 14-4 [Source:MGI Symbol;Acc:MGI:4439765]	-	17	170	6.13699	49.2866
ENSMUSG00000076535	21.2563	158.276	-2.88996	6.40105e-08	0.000206205	Igkv1-88	6	68862265	68863031	-	362	IG_V_gene	immunoglobulin kappa chain variable 1-88 [Source:MGI Symbol;Acc:MGI:4439828]	-	19	177	6.65057	49.7567
ENSMUSG00000076594	2.24643	52.7528	-4.4856	1.51019e-07	0.000425686	Igkv6-13	6	70457501	70458036	-	359	IG_V_gene	immunoglobulin kappa variable 6-13 [Source:MGI Symbol;Acc:MGI:1330829]	-	2	59	0.70591	16.7242
ENSMUSG00000074695	40.2662	1.77919	4.39994	1.82531e-07	0.000453064	Il22	10	118204942	118210047	+	1110	protein_coding	interleukin 22 [Source:MGI Symbol;Acc:MGI:1355307]	-	36	2	4.10954	0.183355
ENSMUSG00000071356	29078.6	6192.79	2.23127	2.00915e-07	0.000453064	Reg3b	6	78370657	78373466	+	1142	protein_coding	regenerating islet-derived 3 beta [Source:MGI Symbol;Acc:MGI:97478]	-	26004	6925	2885.28	617.079
ENSMUSG00000096355	1.12827	37.5503	-4.92266	3.45318e-07	0.00066959	Ighv8-4	12	115024026	115024459	-	351	IG_V_gene	immunoglobulin heavy variable V8-4 [Source:MGI Symbol;Acc:MGI:3646040]	-	1	42	0.360999	12.1767
ENSMUSG00000050533	44.7392	2.67352	3.99811	3.56323e-07	0.00066959	Gm9845	3	39358306	39358903	-	598	processed_pseudogene	predicted pseudogene 9845 [Source:MGI Symbol;Acc:MGI:3704215]	-	40	3	8.47564	0.510513
ENSMUSG00000076576	52.5668	243.232	-2.20776	3.70742e-06	0.00643094	Igkv6-32	6	70074024	70074603	-	366	IG_V_gene	immunoglobulin kappa variable 6-32 [Source:MGI Symbol;Acc:MGI:3641634]	-	47	272	16.2716	75.6266
ENSMUSG00000076665	19.0198	109.986	-2.52484	4.76678e-06	0.00767442	Ighv7-1	12	113896408	113896946	-	363	IG_V_gene	immunoglobulin heavy variable 7-1 [Source:MGI Symbol;Acc:MGI:4439622]	-	17	123	5.93411	34.4814
ENSMUSG00000074506	20.138	113.563	-2.48902	5.35078e-06	0.00767442	Gm10705	3	87207545	87208005	-	461	processed_pseudogene	predicted gene 10705 [Source:MGI Symbol;Acc:MGI:3708678]	-	18	127	4.94749	28.0343
ENSMUSG00000001670	24.611	1.38778e-17	7.63691	5.44527e-06	0.00767442	Tat	8	109990437	109999803	+	2405	protein_coding	tyrosine aminotransferase [Source:MGI Symbol;Acc:MGI:98487]	-	22	0	1.1591	0
ENSMUSG00000083287	6.71923	50.07	-2.87706	2.30044e-05	0.0303599	Gm13502	2	53696121	53696804	-	684	processed_pseudogene	predicted gene 13502 [Source:MGI Symbol;Acc:MGI:3649894]	-	6	56	1.1115	8.33142
ENSMUSG00000095923	4.4828	42.9159	-3.22717	2.42341e-05	0.0303599	Ighv1-37	12	114896238	114896671	-	351	IG_V_gene	immunoglobulin heavy variable 1-37 [Source:MGI Symbol;Acc:MGI:4439640]	-	4	48	1.444	13.9162
ENSMUSG00000095210	86.1139	327.293	-1.92494	2.76506e-05	0.032219	Ighv5-9-1	12	113736111	113736630	-	413	IG_V_gene	immunoglobulin heavy variable 5-9-1 [Source:MGI Symbol;Acc:MGI:4439810]	-	77	366	23.624	90.1816
ENSMUSG00000024222	635.167	177.95	1.83484	2.85756e-05	0.032219	Fkbp5	17	28399094	28517527	-	9468	protein_coding	FK506 binding protein 5 [Source:MGI Symbol;Acc:MGI:104670]	-	568	199	7.60158	2.13886
ENSMUSG00000030017	14445.4	4269.22	1.75853	3.17912e-05	0.0341377	Reg3g	6	78466269	78468872	-	2114	protein_coding	regenerating islet-derived 3 gamma [Source:MGI Symbol;Acc:MGI:109406]	-	12918	4774	774.29	229.808
ENSMUSG00000009551	25.7292	1.77919	3.75608	3.36527e-05	0.0344941	6330409D20Rik	2	32732620	32741016	-	1431	protein_coding	RIKEN cDNA 6330409D20 gene [Source:MGI Symbol;Acc:MGI:1917980]	-	23	2	2.03658	0.142225
ENSMUSG00000094198	27.9657	122.506	-2.1268	4.91199e-05	0.0481588	Ighv1-50	12	115119748	115120219	-	390	IG_V_gene	immunoglobulin heavy variable 1-50 [Source:MGI Symbol;Acc:MGI:4439753]	-	25	137	8.12249	35.7473
ENSMUSG00000062554	43.621	166.325	-1.92829	7.62082e-05	0.0716039	Gm12751	4	34354043	34354423	+	381	processed_pseudogene	predicted gene 12751 [Source:MGI Symbol;Acc:MGI:3651049]	-	39	186	12.9704	49.6792
ENSMUSG00000094800	1.38778e-17	16.9821	-7.1062	0.000120499	0.10869	Gm9780	14	26027282	26042711	-	1402	protein_coding	predicted gene 9780 [Source:MGI Symbol;Acc:MGI:3710532]	-	0	19	0	1.37909
ENSMUSG00000076532	26.8474	106.409	-1.98243	0.000137033	0.11885	Igkv4-91	6	68768555	68769103	-	358	IG_V_gene	immunoglobulin kappa chain variable 4-91 [Source:MGI Symbol;Acc:MGI:3642277]	-	24	119	8.49458	33.826
ENSMUSG00000064208	6.71923	42.0216	-2.62497	0.000151266	0.126335	Gm10145	10	27936364	27936825	+	462	processed_pseudogene	predicted gene 10145 [Source:MGI Symbol;Acc:MGI:3704353]	-	6	47	1.64559	10.3524
ENSMUSG00000076612	58.158	202.096	-1.7951	0.000157421	0.12678	Ighg2c	12	113285325	113288932	-	1326	IG_C_gene	immunoglobulin heavy constant gamma 2C [Source:MGI Symbol;Acc:MGI:2686979]	-	52	226	4.96905	17.3441
ENSMUSG00000026163	1.12827	20.5591	-4.05783	0.000164371	0.127812	Sphkap	1	83254139	83408200	-	9602	protein_coding	SPHK1 interactor, AKAP domain containing [Source:MGI Symbol;Acc:MGI:1924879]	-	1	23	0.0131963	0.243755
ENSMUSG00000081559	11.1921	57.2242	-2.34282	0.000192772	0.136691	Gm12411	4	45550017	45550499	+	483	processed_pseudogene	predicted gene 12411 [Source:MGI Symbol;Acc:MGI:3649918]	-	10	64	2.62341	13.484
ENSMUSG00000069270	1.38778e-17	15.1935	-6.94697	0.000193974	0.136691	Hist1h2ac	13	23681467	23683948	-	2482	protein_coding	histone cluster 1, H2ac [Source:MGI Symbol;Acc:MGI:2448287]	-	0	17	0	0.697002
ENSMUSG00000078887	1.38778e-17	16.0878	-7.02878	0.000193974	0.136691	Gm6710	2	175869219	175881248	+	3440	protein_coding	predicted gene 6710 [Source:MGI Symbol;Acc:MGI:3779623]	zf-C2H2	0	18	0	0.532477
ENSMUSG00000000126	1.12827	19.6649	-3.99409	0.000248027	0.169485	Wnt9a	11	59306928	59333552	+	3329	protein_coding	wingless-type MMTV integration site family, member 9A [Source:MGI Symbol;Acc:MGI:2446084]	-	1	22	0.0380627	0.672505
ENSMUSG00000044043	1.38778e-17	14.2992	-6.86024	0.000315208	0.181947	Pcdhb14	18	37447656	37456350	+	8695	protein_coding	protocadherin beta 14 [Source:MGI Symbol;Acc:MGI:2136749]	-	0	16	0	0.187257
ENSMUSG00000095648	1.38778e-17	14.2992	-6.86024	0.000315208	0.181947	Gm2004	2	176141591	176149825	-	1753	protein_coding	predicted gene 2004 [Source:MGI Symbol;Acc:MGI:3780174]	zf-C2H2	0	16	0	0.928806
ENSMUSG00000042988	1.38778e-17	14.2992	-6.86024	0.000315208	0.181947	Notum	11	120653788	120661175	-	2408	protein_coding	notum palmitoleoyl-protein carboxylesterase [Source:MGI Symbol;Acc:MGI:1924833]	-	0	16	0	0.676161
ENSMUSG00000063687	1.38778e-17	14.2992	-6.86024	0.000315208	0.181947	Pcdhb5	18	37320381	37323915	+	3535	protein_coding	protocadherin beta 5 [Source:MGI Symbol;Acc:MGI:2136739]	-	0	16	0	0.460593
ENSMUSG00000106067	15.6651	1.38778e-17	6.98897	0.000315208	0.181947	Gm7902	5	133841573	133842519	-	947	processed_pseudogene	predicted gene 7902 [Source:MGI Symbol;Acc:MGI:3645041]	-	14	0	1.87323	0
ENSMUSG00000094117	32.4386	116.246	-1.83797	0.000315719	0.181947	Igkv3-12	6	70518250	70518849	+	359	IG_V_gene	immunoglobulin kappa variable 3-12 [Source:MGI Symbol;Acc:MGI:1330815]	-	29	130	10.2357	36.8499
ENSMUSG00000027225	111.833	31.2904	1.8329	0.000322744	0.181947	Duoxa2	2	122298900	122302885	+	1592	protein_coding	dual oxidase maturation factor 2 [Source:MGI Symbol;Acc:MGI:1914061]	-	100	35	7.95922	2.23724
ENSMUSG00000074419	1.12827	18.7706	-3.92741	0.000376589	0.207124	Gm15448	7	3816781	3825687	-	2182	protein_coding	predicted gene 15448 [Source:MGI Symbol;Acc:MGI:3705216]	-	1	21	0.0580709	0.979381
ENSMUSG00000096670	24.611	91.2064	-1.88525	0.000391852	0.210387	Ighv2-6	12	113716670	113717103	-	350	IG_V_gene	immunoglobulin heavy variable 2-6 [Source:MGI Symbol;Acc:MGI:4439518]	-	22	102	7.96468	29.6564
ENSMUSG00000087623	14.5468	1.38778e-17	6.88293	0.000517265	0.260293	Gm12404	4	41520694	41525823	+	1661	processed_transcript	predicted gene 12404 [Source:MGI Symbol;Acc:MGI:3649601]	-	13	0	0.991716	0
ENSMUSG00000022821	1.38778e-17	13.405	-6.76796	0.000517265	0.260293	Hgd	16	37580153	37632020	+	2615	protein_coding	homogentisate 1, 2-dioxygenase [Source:MGI Symbol;Acc:MGI:96078]	-	0	15	0	0.583723
ENSMUSG00000008845	6.71923	37.5503	-2.46321	0.000519431	0.260293	Cd163	6	124304656	124330527	+	5461	protein_coding	CD163 antigen [Source:MGI Symbol;Acc:MGI:2135946]	-	6	42	0.139217	0.782644
ENSMUSG00000096020	65.9856	204.778	-1.63228	0.000544296	0.266823	Ighv1-75	12	115833950	115834418	-	373	IG_V_gene	immunoglobulin heavy variable 1-75 [Source:MGI Symbol;Acc:MGI:4439735]	-	59	229	20.0427	62.476
ENSMUSG00000006649	1.12827	17.8763	-3.8575	0.000575412	0.276076	Nphs1	7	30458315	30487223	+	6620	protein_coding	nephrosis 1, nephrin [Source:MGI Symbol;Acc:MGI:1859637]	-	1	20	0.0191406	0.307439
ENSMUSG00000095794	88.3503	261.117	-1.56226	0.000627553	0.294819	Igkv6-17	6	70371439	70371993	+	377	IG_V_gene	immunoglobulin kappa variable 6-17 [Source:MGI Symbol;Acc:MGI:1330833]	-	79	292	26.5521	78.8185
ENSMUSG00000023087	815.202	296.888	1.4568	0.000678055	0.312044	Noct	3	51224447	51251644	+	10658	protein_coding	nocturnin [Source:MGI Symbol;Acc:MGI:109382]	-	729	332	8.66693	3.16993
ENSMUSG00000103313	68.2221	18.7706	1.85398	0.000700863	0.316089	Gm38357	3	51231917	51234380	+	2464	TEC	predicted gene, 38357 [Source:MGI Symbol;Acc:MGI:5611585]	-	61	21	3.13691	0.867292
ENSMUSG00000043300	19.0198	69.7439	-1.86867	0.000784482	0.346864	B3galnt1	3	69574158	69598960	-	2028	protein_coding	UDP-GalNAc:betaGlcNAc beta 1,3-galactosaminyltransferase, polypeptide 1 [Source:MGI Symbol;Acc:MGI:1349405]	-	17	78	1.06217	3.91393
ENSMUSG00000015093	42.5027	8.93357	2.23275	0.000812684	0.352423	Clic3	2	25456838	25458776	+	1012	protein_coding	chloride intracellular channel 3 [Source:MGI Symbol;Acc:MGI:1916704]	-	38	10	4.75791	1.00556
ENSMUSG00000030206	1.38778e-17	12.5107	-6.66937	0.00085757	0.364157	Gsg1	6	135237326	135254351	-	1586	protein_coding	germ cell associated 1 [Source:MGI Symbol;Acc:MGI:1194499]	-	0	14	0	0.89828
ENSMUSG00000111468	27.9657	4.46214	2.61123	0.000872039	0.364157	5033425B01Rik	9	31438465	31439767	-	1303	TEC	RIKEN cDNA 5033425B01 gene [Source:MGI Symbol;Acc:MGI:1921983]	-	25	5	2.43114	0.390492
ENSMUSG00000076586	55.9215	165.431	-1.56296	0.0009791	0.400942	Igkv8-21	6	70314895	70315472	-	382	IG_V_gene	immunoglobulin kappa variable 8-21 [Source:MGI Symbol;Acc:MGI:1330840]	-	50	185	16.5852	49.2828
ENSMUSG00000096326	80.5227	229.818	-1.51181	0.00103961	0.400942	Ighv1-78	12	115868773	115869227	-	376	IG_V_gene	immunoglobulin heavy variable 1-78 [Source:MGI Symbol;Acc:MGI:4439736]	-	72	257	24.2638	69.5556
ENSMUSG00000050395	15.6651	59.907	-1.92788	0.00104984	0.400942	Tnfsf15	4	63727084	63745113	-	3347	protein_coding	tumor necrosis factor (ligand) superfamily, member 15 [Source:MGI Symbol;Acc:MGI:2180140]	-	14	67	0.530012	2.03707
ENSMUSG00000094162	21.2563	75.1095	-1.81592	0.00105185	0.400942	Ccl19-ps3	4	42132559	42134171	+	324	unprocessed_pseudogene	chemokine (C-C motif) ligand 19, pseudogene 3 [Source:MGI Symbol;Acc:MGI:1891391]	-	19	84	7.43057	26.3828
ENSMUSG00000111027	49.2121	12.5107	1.96391	0.00108274	0.400942	Gm2981	9	75061354	75062047	-	694	processed_pseudogene	predicted gene 2981 [Source:MGI Symbol;Acc:MGI:3781159]	-	44	14	8.03354	2.05284
ENSMUSG00000027894	20.138	2.67352	2.85098	0.00108459	0.400942	Slc6a17	3	107467543	107518018	-	10283	protein_coding	solute carrier family 6 (neurotransmitter transporter), member 17 [Source:MGI Symbol;Acc:MGI:2442535]	-	18	3	0.221802	0.0296885
ENSMUSG00000067220	20.138	2.67352	2.85098	0.00108459	0.400942	Cnga1	5	72603696	72644275	-	6327	protein_coding	cyclic nucleotide gated channel alpha 1 [Source:MGI Symbol;Acc:MGI:88436]	-	18	3	0.360486	0.0482514
ENSMUSG00000051242	2.24643	22.3477	-3.25142	0.0011736	0.421916	Pcdhb9	18	37400855	37403909	+	3055	protein_coding	protocadherin beta 9 [Source:MGI Symbol;Acc:MGI:2136744]	-	2	25	0.082953	0.832752
ENSMUSG00000103358	29.0839	5.35643	2.41105	0.00118483	0.421916	Gm37593	17	51842861	51846114	+	3254	TEC	predicted gene, 37593 [Source:MGI Symbol;Acc:MGI:5610821]	-	26	6	1.01244	0.187638
ENSMUSG00000110170	26.8474	4.46214	2.55261	0.00119746	0.421916	St6galnac2	11	116677483	116681290	-	1683	protein_coding	ST6 (alpha-N-acetyl-neuraminyl-2,3-beta-galactosyl-1,3)-N-acetylgalactosaminide alpha-2,6-sialyltransferase 2 [Source:MGI Symbol;Acc:MGI:107553]	-	24	5	1.80693	0.302324
ENSMUSG00000078190	8.95568	39.3388	-2.12164	0.00127988	0.444021	Dnm3os	1	162217623	162225550	+	7928	antisense	dynamin 3, opposite strand [Source:MGI Symbol;Acc:MGI:3052332]	-	8	44	0.127862	0.564776
ENSMUSG00000025551	16.7833	0.884913	4.05232	0.00136958	0.456402	Fgf14	14	123977907	124677127	-	4182	protein_coding	fibroblast growth factor 14 [Source:MGI Symbol;Acc:MGI:109189]	-	15	1	0.454486	0.0243334
ENSMUSG00000106361	1.12827	16.0878	-3.7066	0.00136958	0.456402	Gm35066	3	144972124	144982560	+	2074	macro_lncRNA	predicted gene, 35066 [Source:MGI Symbol;Acc:MGI:5594225]	-	1	18	0.0610949	0.883183
ENSMUSG00000019880	6.71923	33.9732	-2.31932	0.0014361	0.456402	Rspo3	10	29452416	29535867	-	3090	protein_coding	R-spondin 3 [Source:MGI Symbol;Acc:MGI:1920030]	-	6	38	0.24604	1.25145
ENSMUSG00000031089	12.3104	1.38778e-17	6.64414	0.00143701	0.456402	Slc6a14	X	21714896	21742355	+	3434	protein_coding	solute carrier family 6 (neurotransmitter transporter), member 14 [Source:MGI Symbol;Acc:MGI:1890216]	-	11	0	0.405888	0
ENSMUSG00000023011	12.3104	1.38778e-17	6.64414	0.00143701	0.456402	Faim2	15	99497012	99528165	-	12520	protein_coding	Fas apoptotic inhibitory molecule 2 [Source:MGI Symbol;Acc:MGI:1919643]	-	11	0	0.111327	0
ENSMUSG00000019789	1.38778e-17	11.6164	-6.56354	0.00143701	0.456402	Hey2	10	30832359	30842801	-	4593	protein_coding	hairy/enhancer-of-split related with YRPW motif 2 [Source:MGI Symbol;Acc:MGI:1341884]	bHLH	0	13	0	0.288027
ENSMUSG00000063172	17.9015	62.5898	-1.79972	0.00151258	0.468498	Hspb11	4	107253593	107279938	+	2071	protein_coding	heat shock protein family B (small), member 11 [Source:MGI Symbol;Acc:MGI:1920188]	-	16	70	0.978934	3.43958
ENSMUSG00000044548	5.60101	30.3961	-2.41727	0.00151665	0.468498	Dact1	12	71309884	71320107	+	3761	protein_coding	dishevelled-binding antagonist of beta-catenin 1 [Source:MGI Symbol;Acc:MGI:1891740]	-	5	34	0.168454	0.919946
ENSMUSG00000095700	53.6851	153.805	-1.51669	0.00156343	0.476424	Ighv10-3	12	114523441	114523905	-	377	IG_V_gene	immunoglobulin heavy variable V10-3 [Source:MGI Symbol;Acc:MGI:3648785]	-	48	172	16.1329	46.4274
ENSMUSG00000097324	19.0198	2.67352	2.76904	0.00159793	0.480445	Carmn	18	61649625	61665537	-	2304	lincRNA	cardiac mesoderm enhancer-associated non-coding RNA [Source:MGI Symbol;Acc:MGI:4439832]	-	17	3	0.934932	0.132503
ENSMUSG00000106967	25.7292	4.46214	2.49149	0.0016487	0.485713	Gm42477	16	5008370	5013418	+	469	antisense	predicted gene 42477 [Source:MGI Symbol;Acc:MGI:5662614]	-	23	5	6.21396	1.08489
ENSMUSG00000083907	22.3745	3.56784	2.60311	0.00166513	0.485713	Plk-ps1	5	35554184	35555970	+	1787	processed_pseudogene	polo like kinase, pseudogene 1 [Source:MGI Symbol;Acc:MGI:103247]	-	20	4	1.41814	0.227784
ENSMUSG00000090084	20.138	69.7439	-1.78672	0.00168007	0.485713	Srpx	X	10037977	10117709	-	2652	protein_coding	sushi-repeat-containing protein [Source:MGI Symbol;Acc:MGI:1858306]	-	18	78	0.860028	2.99301
ENSMUSG00000026390	7.83745	35.7617	-2.17442	0.00172833	0.493339	Marco	1	120474538	120505024	-	1925	protein_coding	macrophage receptor with collagenous structure [Source:MGI Symbol;Acc:MGI:1309998]	-	7	40	0.460766	2.11454
ENSMUSG00000114184	6.71923	32.1847	-2.24161	0.00185899	0.519559	Gm7143	12	102866631	102867489	-	859	processed_pseudogene	predicted gene 7143 [Source:MGI Symbol;Acc:MGI:3646528]	-	6	36	0.885058	4.26478
ENSMUSG00000090210	41.3845	10.7221	1.93465	0.00186626	0.519559	Itga10	3	96645584	96664519	+	5186	protein_coding	integrin, alpha 10 [Source:MGI Symbol;Acc:MGI:2153482]	-	37	12	0.90403	0.23547
ENSMUSG00000069011	69.3403	21.4534	1.68593	0.001934	0.53185	Gm10254	3	54810384	54811250	-	867	processed_pseudogene	predicted gene 10254 [Source:MGI Symbol;Acc:MGI:3708673]	-	62	24	9.06121	2.81695
ENSMUSG00000022132	1.12827	14.2992	-3.53805	0.00213372	0.549077	Cldn10	14	118787908	118875489	+	2591	protein_coding	claudin 10 [Source:MGI Symbol;Acc:MGI:1913101]	-	1	16	0.0489042	0.628405
ENSMUSG00000075514	1.12827	15.1935	-3.62479	0.00213372	0.549077	Gm13375	2	20969054	20969997	+	854	antisense	predicted gene 13375 [Source:MGI Symbol;Acc:MGI:3649913]	-	1	17	0.148373	2.02571
ENSMUSG00000083849	1.12827	14.2992	-3.53805	0.00213372	0.549077	Gm13477	2	44788265	44790951	+	2687	processed_pseudogene	predicted gene 13477 [Source:MGI Symbol;Acc:MGI:3652109]	-	1	16	0.047157	0.605953
ENSMUSG00000096649	4.4828	26.819	-2.55159	0.00214237	0.549077	Ighv1-31	12	114829264	114829697	-	351	IG_V_gene	immunoglobulin heavy variable 1-31 [Source:MGI Symbol;Acc:MGI:4439889]	-	4	30	1.444	8.69763
ENSMUSG00000076668	7.83745	34.8675	-2.13802	0.00220539	0.549077	Ighv7-4	12	114222788	114223328	-	437	IG_V_gene	immunoglobulin heavy variable 7-4 [Source:MGI Symbol;Acc:MGI:4439763]	-	7	39	2.02969	9.08176
ENSMUSG00000091625	20.138	67.0611	-1.73024	0.00222707	0.549077	Lsm5	6	56701063	56704710	-	792	protein_coding	LSM5 homolog, U6 small nuclear RNA and mRNA degradation associated [Source:MGI Symbol;Acc:MGI:1913623]	-	18	75	2.87979	9.63658
ENSMUSG00000034115	24.611	4.46214	2.42768	0.00227587	0.549077	Scn11a	9	119753759	119825456	-	5931	protein_coding	sodium channel, voltage-gated, type XI, alpha [Source:MGI Symbol;Acc:MGI:1345149]	-	22	5	0.470011	0.0857885
ENSMUSG00000096464	52.5668	145.757	-1.46952	0.00230449	0.549077	Ighv2-2	12	113588267	113588702	-	352	IG_V_gene	immunoglobulin heavy variable 2-2 [Source:MGI Symbol;Acc:MGI:4439894]	-	47	163	16.9188	47.1229
ENSMUSG00000041445	55.9215	152.911	-1.44952	0.00234884	0.549077	Mmrn2	14	34375465	34404287	+	3974	protein_coding	multimerin 2 [Source:MGI Symbol;Acc:MGI:2385618]	-	50	171	1.59425	4.3788
ENSMUSG00000112527	17.9015	2.67352	2.68216	0.00236482	0.549077	Gm35696	10	121506623	121526101	+	973	lincRNA	predicted gene, 35696 [Source:MGI Symbol;Acc:MGI:5594855]	-	16	3	2.08363	0.313758
ENSMUSG00000110659	17.9015	2.67352	2.68216	0.00236482	0.549077	Gm45727	8	93238653	93251175	-	572	unprocessed_pseudogene	predicted gene 45727 [Source:MGI Symbol;Acc:MGI:5804842]	-	16	3	3.54436	0.533718
ENSMUSG00000051149	21.2563	3.56784	2.52953	0.00237037	0.549077	Adnp	2	168180986	168207112	-	5350	protein_coding	activity-dependent neuroprotective protein [Source:MGI Symbol;Acc:MGI:1338758]	Homeobox	19	4	0.450001	0.076084
ENSMUSG00000070564	21.2563	3.56784	2.52953	0.00237037	0.549077	Ntn5	7	45684022	45694556	+	2216	protein_coding	netrin 5 [Source:MGI Symbol;Acc:MGI:2685330]	-	19	4	1.08642	0.183686
ENSMUSG00000042581	1.38778e-17	10.7221	-6.44933	0.00243493	0.549077	Thsd7b	1	129273302	130219278	+	12171	protein_coding	thrombospondin, type I, domain containing 7B [Source:MGI Symbol;Acc:MGI:2443925]	-	0	12	0	0.100333
ENSMUSG00000090222	1.38778e-17	10.7221	-6.44933	0.00243493	0.549077	Ifi203-ps	1	173776529	173798270	-	2556	unprocessed_pseudogene	interferon activated gene 203, pseudogene [Source:MGI Symbol;Acc:MGI:3840117]	-	0	12	0	0.477757
ENSMUSG00000050765	1.38778e-17	10.7221	-6.44933	0.00243493	0.549077	Gm5084	13	60205471	60216023	+	3609	lincRNA	predicted gene 5084 [Source:MGI Symbol;Acc:MGI:3647835]	-	0	12	0	0.338362
ENSMUSG00000086965	1.38778e-17	10.7221	-6.44933	0.00243493	0.549077	Rtl10	16	18498901	18501658	+	865	protein_coding	retrotransposon Gag like 10 [Source:MGI Symbol;Acc:MGI:3833934]	-	0	12	0	1.41173
ENSMUSG00000076483	11.1921	1.38778e-17	6.50808	0.00243493	0.549077	Trbj1-1	6	41533864	41533911	+	48	TR_J_gene	T cell receptor beta joining 1-1 [Source:MGI Symbol;Acc:MGI:4439570]	-	10	0	26.3981	0
ENSMUSG00000080893	69.3403	185.104	-1.41523	0.00246709	0.55082	Gm15920	5	130188395	130188796	+	402	processed_pseudogene	predicted gene 15920 [Source:MGI Symbol;Acc:MGI:3801934]	-	62	207	19.5425	52.4
ENSMUSG00000068452	504.333	203.884	1.30601	0.00253233	0.559844	Duox2	2	122279247	122298165	-	6403	protein_coding	dual oxidase 2 [Source:MGI Symbol;Acc:MGI:3036280]	-	451	228	8.92497	3.62358
ENSMUSG00000093861	309.761	758.33	-1.29139	0.00256481	0.56152	Igkv1-110	6	68270485	68271267	+	401	IG_V_gene	immunoglobulin kappa variable 1-110 [Source:MGI Symbol;Acc:MGI:4439558]	-	277	848	87.5284	215.198
ENSMUSG00000066687	42.5027	11.6164	1.85881	0.00261795	0.56746	Zbtb16	9	48654297	48836222	-	5283	protein_coding	zinc finger and BTB domain containing 16 [Source:MGI Symbol;Acc:MGI:103222]	ZBTB	38	13	0.911416	0.250409
ENSMUSG00000020022	421.584	169.902	1.31038	0.00264228	0.56746	Ndufa12	10	94198720	94221443	+	1569	protein_coding	NADH:ubiquinone oxidoreductase subunit A12 [Source:MGI Symbol;Acc:MGI:1913664]	-	377	190	30.4461	12.323
ENSMUSG00000083061	676.541	279.897	1.27284	0.00295821	0.629317	Gm12191	11	49678710	49679057	-	348	processed_pseudogene	predicted gene 12191 [Source:MGI Symbol;Acc:MGI:3651293]	-	605	313	220.287	91.5276
ENSMUSG00000096594	33.5568	96.572	-1.52208	0.00303483	0.639584	Igkv8-19	6	70340876	70341453	-	370	IG_V_gene	immunoglobulin kappa variable 8-19 [Source:MGI Symbol;Acc:MGI:1330844]	-	30	108	10.2738	29.7036
ENSMUSG00000053040	6.71923	30.3961	-2.15947	0.00312822	0.651555	Aph1c	9	66814994	66834726	-	5205	protein_coding	aph1 homolog C, gamma secretase subunit [Source:MGI Symbol;Acc:MGI:1915568]	-	6	34	0.146064	0.66473
ENSMUSG00000114141	3.3646	22.3477	-2.69199	0.00314942	0.651555	Gm34215	12	36326341	36331936	+	689	lincRNA	predicted gene, 34215 [Source:MGI Symbol;Acc:MGI:5593374]	-	3	25	0.551716	3.69239
ENSMUSG00000023073	1669.53	708.251	1.23694	0.00332924	0.673692	Slc10a2	8	5083219	5105351	-	4152	protein_coding	solute carrier family 10, member 2 [Source:MGI Symbol;Acc:MGI:1201406]	-	1493	792	45.5634	19.4113
ENSMUSG00000031079	1.12827	13.405	-3.44577	0.00334606	0.673692	Zfp300	X	21079174	21089527	-	5338	protein_coding	zinc finger protein 300 [Source:MGI Symbol;Acc:MGI:3045326]	zf-C2H2	1	15	0.0237375	0.285956
ENSMUSG00000104496	14.5468	0.884913	3.8475	0.00334606	0.673692	Gm5837	1	139928240	139929608	-	1369	processed_pseudogene	predicted gene 5837 [Source:MGI Symbol;Acc:MGI:3648028]	-	13	1	1.20324	0.0743333
ENSMUSG00000052305	78.2862	200.307	-1.35423	0.0034589	0.69025	Hbb-bs	7	103826534	103828096	-	768	protein_coding	hemoglobin, beta adult s chain [Source:MGI Symbol;Acc:MGI:5474852]	-	70	224	11.5492	29.6807
ENSMUSG00000099609	27.9657	6.25072	2.13699	0.00348955	0.690258	Gm29008	6	124717647	124717944	-	298	TEC	predicted gene 29008 [Source:MGI Symbol;Acc:MGI:5579714]	-	25	7	10.6301	2.39039
ENSMUSG00000104452	32.4386	92.1006	-1.5025	0.00358536	0.703042	Ighv8-8	12	115294062	115294504	-	358	IG_V_gene	immunoglobulin heavy variable 8-8 [Source:MGI Symbol;Acc:MGI:3815333]	-	29	103	10.2643	29.278
ENSMUSG00000035735	40.2662	11.6164	1.78104	0.00398079	0.729671	Dagla	19	10245265	10304877	-	5747	protein_coding	diacylglycerol lipase, alpha [Source:MGI Symbol;Acc:MGI:2677061]	-	36	13	0.793734	0.230191
ENSMUSG00000109243	30.2021	7.14501	2.05842	0.00406587	0.729671	Gm45867	7	81874204	81876520	+	2317	TEC	predicted gene 45867 [Source:MGI Symbol;Acc:MGI:5804982]	-	27	8	1.47656	0.351359
ENSMUSG00000020902	19.0198	59.0127	-1.62812	0.00409161	0.729671	Ntn1	11	68209364	68400823	-	6277	protein_coding	netrin 1 [Source:MGI Symbol;Acc:MGI:105088]	-	17	66	0.343171	1.06999
ENSMUSG00000031253	30.2021	86.735	-1.51872	0.00412624	0.729671	Srpx2	X	133908426	133932446	+	2922	protein_coding	sushi-repeat-containing protein, X-linked 2 [Source:MGI Symbol;Acc:MGI:1916042]	-	27	97	1.17084	3.37815
ENSMUSG00000027559	1.38778e-17	9.82785	-6.3253	0.00417417	0.729671	Car3	3	14863512	14872523	+	2865	protein_coding	carbonic anhydrase 3 [Source:MGI Symbol;Acc:MGI:88270]	-	0	11	0	0.39071
ENSMUSG00000070385	1.38778e-17	9.82785	-6.3253	0.00417417	0.729671	Ampd1	3	103074014	103099720	+	3548	protein_coding	adenosine monophosphate deaminase 1 [Source:MGI Symbol;Acc:MGI:88015]	-	0	11	0	0.315498
ENSMUSG00000088151	10.0739	1.38778e-17	6.35783	0.00417417	0.729671	Gm26347	10	128435914	128436044	+	131	scaRNA	predicted gene, 26347 [Source:MGI Symbol;Acc:MGI:5456124]	-	9	0	8.70532	0
ENSMUSG00000073158	1.38778e-17	9.82785	-6.3253	0.00417417	0.729671	9030624G23Rik	12	24043202	24097246	-	2245	protein_coding	RIKEN cDNA 9030624G23 gene [Source:MGI Symbol;Acc:MGI:1914058]	-	0	11	0	0.498613
ENSMUSG00000090098	1.38778e-17	9.82785	-6.3253	0.00417417	0.729671	Alms1-ps2	6	85774393	85804057	+	2421	transcribed_unprocessed_pseudogene	ALMS1, centrosome and basal body associated, pseudogene 2 [Source:MGI Symbol;Acc:MGI:3779593]	-	0	11	0	0.462365
ENSMUSG00000058581	10.0739	1.38778e-17	6.35783	0.00417417	0.729671	Gm5801	14	56010536	56011315	-	780	processed_pseudogene	predicted pseudogene 5801 [Source:MGI Symbol;Acc:MGI:3646055]	-	9	0	1.46205	0
ENSMUSG00000094766	1.38778e-17	9.82785	-6.3253	0.00417417	0.729671	Trav7-4	14	53461099	53461738	+	451	TR_V_gene	T cell receptor alpha variable 7-4 [Source:MGI Symbol;Acc:MGI:3649611]	-	0	11	0	2.48201
ENSMUSG00000103591	10.0739	1.38778e-17	6.35783	0.00417417	0.729671	Gm38365	1	87897540	87900532	+	2993	TEC	predicted gene, 38365 [Source:MGI Symbol;Acc:MGI:5611593]	-	9	0	0.381021	0
ENSMUSG00000049410	1.38778e-17	9.82785	-6.3253	0.00417417	0.729671	Zfp683	4	134053838	134058996	+	1471	protein_coding	zinc finger protein 683 [Source:MGI Symbol;Acc:MGI:3650254]	zf-C2H2	0	11	0	0.760969
ENSMUSG00000089716	10.0739	1.38778e-17	6.35783	0.00417417	0.729671	Gm6264	1	85159764	85194260	+	1474	transcribed_unprocessed_pseudogene	predicted gene 6264 [Source:MGI Symbol;Acc:MGI:3779580]	-	9	0	0.773675	0
ENSMUSG00000028369	52.5668	136.814	-1.37826	0.00437445	0.758798	Svep1	4	58042442	58206859	-	16117	protein_coding	sushi, von Willebrand factor type A, EGF and pentraxin domain containing 1 [Source:MGI Symbol;Acc:MGI:1928849]	-	47	153	0.369511	0.966038
ENSMUSG00000040522	10.0739	36.656	-1.85236	0.00449771	0.771008	Tlr8	X	167242696	167264329	-	3586	protein_coding	toll-like receptor 8 [Source:MGI Symbol;Acc:MGI:2176887]	-	9	41	0.318014	1.16348
ENSMUSG00000083443	70.4586	24.1362	1.53997	0.00451322	0.771008	Gm15519	6	112563642	112565207	+	1566	processed_pseudogene	predicted gene 15519 [Source:MGI Symbol;Acc:MGI:3782965]	-	63	27	5.09756	1.75452
ENSMUSG00000061462	7.83745	31.2904	-1.98248	0.00461337	0.778	Obscn	11	58994256	59136402	-	28898	protein_coding	obscurin, cytoskeletal calmodulin and titin-interacting RhoGEF [Source:MGI Symbol;Acc:MGI:2681862]	-	7	35	0.0306933	0.12325
ENSMUSG00000094194	38.0298	101.938	-1.42003	0.00462315	0.778	Ighv5-16	12	113838526	113839010	-	380	IG_V_gene	immunoglobulin heavy variable 5-16 [Source:MGI Symbol;Acc:MGI:4439556]	-	34	114	11.3373	30.5287
ENSMUSG00000026380	875.587	380.949	1.20034	0.00470733	0.786298	Tfcp2l1	1	118627945	118685168	+	9438	protein_coding	transcription factor CP2-like 1 [Source:MGI Symbol;Acc:MGI:2444691]	CP2	783	426	10.5122	4.59321
ENSMUSG00000024869	19.0198	3.56784	2.37005	0.00484911	0.792741	Gm49405	19	4000626	4005816	+	3904	protein_coding	predicted gene, 49405 [Source:MGI Symbol;Acc:MGI:6155029]	-	17	4	0.551763	0.104265
ENSMUSG00000033960	25.7292	73.321	-1.50704	0.00487968	0.792741	Jcad	18	4634929	4682868	+	6730	protein_coding	junctional cadherin 5 associated [Source:MGI Symbol;Acc:MGI:2685174]	-	23	82	0.433038	1.2399
ENSMUSG00000076545	33.5568	91.2064	-1.43972	0.00503336	0.792741	Igkv4-72	6	69226854	69227433	-	402	IG_V_gene	immunoglobulin kappa chain variable 4-72 [Source:MGI Symbol;Acc:MGI:2686345]	-	30	102	9.45603	25.8203
ENSMUSG00000038011	16.7833	2.67352	2.58972	0.00524731	0.792741	Dnah10	5	124725085	124834308	+	16086	protein_coding	dynein, axonemal, heavy chain 10 [Source:MGI Symbol;Acc:MGI:1860299]	-	15	3	0.118156	0.0189784
ENSMUSG00000073988	2.24643	16.0878	-2.78058	0.00524731	0.792741	Ttpa	4	20007938	20030785	+	3488	protein_coding	tocopherol (alpha) transfer protein [Source:MGI Symbol;Acc:MGI:1354168]	-	2	18	0.0726553	0.525149
ENSMUSG00000085246	16.7833	2.67352	2.58972	0.00524731	0.792741	Gm15893	11	88356291	88363947	+	1559	antisense	predicted gene 15893 [Source:MGI Symbol;Acc:MGI:3801832]	-	15	3	1.21915	0.195822
ENSMUSG00000022941	2.24643	16.0878	-2.78058	0.00524731	0.792741	Ripply3	16	94328420	94336935	+	1531	protein_coding	ripply transcriptional repressor 3 [Source:MGI Symbol;Acc:MGI:2181192]	-	2	18	0.165527	1.19642
ENSMUSG00000105779	16.7833	2.67352	2.58972	0.00524731	0.792741	Gm6439	3	150515220	150516081	-	862	processed_pseudogene	predicted gene 6439 [Source:MGI Symbol;Acc:MGI:3647442]	-	15	3	2.20494	0.354161
ENSMUSG00000024500	1.12827	12.5107	-3.34718	0.00528154	0.792741	Ppp2r2b	18	42637432	43059471	-	3985	protein_coding	protein phosphatase 2, regulatory subunit B, beta [Source:MGI Symbol;Acc:MGI:1920180]	-	1	14	0.0317969	0.357509
ENSMUSG00000098813	13.4286	0.884913	3.73305	0.00528154	0.792741	Gm27326	11	97780182	97780276	-	95	snoRNA	predicted gene, 27326 [Source:MGI Symbol;Acc:MGI:5530708]	-	12	1	16.0056	1.07118
ENSMUSG00000100017	4.4828	24.1362	-2.40033	0.00528628	0.792741	2410022M11Rik	14	56811989	56813899	+	1911	bidirectional_promoter_lncRNA	RIKEN cDNA 2410022M11 gene [Source:MGI Symbol;Acc:MGI:1917005]	-	4	27	0.265224	1.43777
ENSMUSG00000053128	4.4828	23.242	-2.34616	0.00528628	0.792741	Rnf26	9	44095631	44113517	-	3641	protein_coding	ring finger protein 26 [Source:MGI Symbol;Acc:MGI:2388131]	-	4	26	0.139204	0.726674
ENSMUSG00000015476	24.611	5.35643	2.17116	0.00528628	0.792741	Prrt1	17	34629533	34633126	+	2306	protein_coding	proline-rich transmembrane protein 1 [Source:MGI Symbol;Acc:MGI:1932118]	-	22	6	1.20886	0.264776
ENSMUSG00000081665	4.4828	23.242	-2.34616	0.00528628	0.792741	Gm15922	7	3731630	3739889	-	3462	polymorphic_pseudogene	predicted gene 15922 [Source:MGI Symbol;Acc:MGI:3802148]	-	4	26	0.146402	0.764246
ENSMUSG00000094134	4.4828	24.1362	-2.40033	0.00528628	0.792741	Ighv5-15	12	113826646	113827129	-	361	IG_V_gene	immunoglobulin heavy variable 5-15 [Source:MGI Symbol;Acc:MGI:4439812]	-	4	27	1.404	7.61103
ENSMUSG00000107560	41.3845	12.5107	1.71462	0.00530838	0.792741	Gm44199	6	113610318	113612445	-	739	antisense	predicted gene, 44199 [Source:MGI Symbol;Acc:MGI:5690591]	-	37	14	6.34411	1.92784
ENSMUSG00000076547	73.8133	26.819	1.45571	0.00552056	0.819004	Igkv4-70	6	69267888	69268443	-	379	IG_V_gene	immunoglobulin kappa chain variable 4-70 [Source:MGI Symbol;Acc:MGI:2686348]	-	66	30	22.0657	8.05506
ENSMUSG00000062785	31.3204	8.03929	1.94349	0.00591186	0.867041	Kcnc3	7	44590664	44604754	+	5995	protein_coding	potassium voltage gated channel, Shaw-related subfamily, member 3 [Source:MGI Symbol;Acc:MGI:96669]	-	28	9	0.59181	0.152771
ENSMUSG00000043631	16.7833	51.8586	-1.62145	0.00592786	0.867041	Ecm2	13	49504810	49532789	+	5677	protein_coding	extracellular matrix protein 2, female organ and adipocyte specific [Source:MGI Symbol;Acc:MGI:3039578]	-	15	58	0.3348	1.03967
ENSMUSG00000039713	61.5127	21.4534	1.51343	0.00602796	0.867041	Plekhg5	4	152072498	152115400	+	4945	protein_coding	pleckstrin homology domain containing, family G (with RhoGef domain) member 5 [Source:MGI Symbol;Acc:MGI:2652860]	-	55	24	1.40932	0.493892
ENSMUSG00000098814	59.2762	147.545	-1.31415	0.00604702	0.867041	Igkv19-93	6	68736297	68736780	-	363	IG_V_gene	immunoglobulin kappa chain variable 19-93 [Source:MGI Symbol;Acc:MGI:107617]	-	53	165	18.5005	46.2556
ENSMUSG00000019772	24.611	69.7439	-1.49883	0.00605602	0.867041	Vip	10	5639218	5647617	+	3402	protein_coding	vasoactive intestinal polypeptide [Source:MGI Symbol;Acc:MGI:98933]	-	22	78	0.819411	2.33317
ENSMUSG00000080059	5.60101	25.9248	-2.1888	0.00612771	0.867041	Rps19-ps3	4	147821777	147822202	-	426	processed_pseudogene	ribosomal protein S19, pseudogene 3 [Source:MGI Symbol;Acc:MGI:3701125]	-	5	29	1.48722	6.92748
ENSMUSG00000104546	72.695	26.819	1.43372	0.00624646	0.867041	Gm43858	3	152386260	152388037	+	1778	TEC	predicted gene 43858 [Source:MGI Symbol;Acc:MGI:5663995]	-	65	30	4.63228	1.71702
ENSMUSG00000027860	23.4927	66.1669	-1.48979	0.00667698	0.867041	Vangl1	3	102153583	102204693	-	7156	protein_coding	VANGL planar cell polarity 1 [Source:MGI Symbol;Acc:MGI:2159344]	-	21	74	0.371846	1.05232
ENSMUSG00000043424	58.158	20.5591	1.49371	0.00671652	0.867041	Eif3j2	18	43475418	43477796	-	2379	protein_coding	eukaryotic translation initiation factor 3, subunit J2 [Source:MGI Symbol;Acc:MGI:3704486]	-	52	23	2.76963	0.983831
ENSMUSG00000095519	144.262	59.0127	1.28749	0.00679793	0.867041	Ighv1-66	12	115593110	115593591	-	399	IG_V_gene	immunoglobulin heavy variable 1-66 [Source:MGI Symbol;Acc:MGI:4439825]	-	129	66	40.9666	16.8329
ENSMUSG00000103984	17.9015	3.56784	2.28317	0.00696616	0.867041	Gm37447	1	87036723	87039650	+	2928	TEC	predicted gene, 37447 [Source:MGI Symbol;Acc:MGI:5610675]	-	16	4	0.692409	0.13902
ENSMUSG00000104368	17.9015	3.56784	2.28317	0.00696616	0.867041	2010103J01Rik	1	185312187	185313803	+	388	antisense	RIKEN cDNA 2010103J01 gene [Source:MGI Symbol;Acc:MGI:1917139]	-	16	4	5.22519	1.0491
ENSMUSG00000071497	35.7933	9.82785	1.84991	0.00701327	0.867041	Nutf2-ps1	19	53588204	53589067	-	864	protein_coding	nuclear transport factor 2, pseudogene 1 [Source:MGI Symbol;Acc:MGI:108008]	-	32	11	4.69299	1.29558
ENSMUSG00000084984	35.7933	10.7221	1.72588	0.00701327	0.867041	Far1os	7	113530489	113564987	-	1101	antisense	fatty acyl CoA reductase 1, opposite strand [Source:MGI Symbol;Acc:MGI:1916545]	-	32	12	3.68278	1.10913
ENSMUSG00000027223	23.4927	5.35643	2.10439	0.00716778	0.867041	Mapk8ip1	2	92383676	92401263	-	4644	protein_coding	mitogen-activated protein kinase 8 interacting protein 1 [Source:MGI Symbol;Acc:MGI:1309464]	-	21	6	0.572982	0.131476
ENSMUSG00000116957	4.4828	22.3477	-2.28989	0.00716778	0.867041	AC140186.1	16	32550211	32553708	+	1372	lincRNA	novel transcript	-	4	25	0.369419	1.85427
ENSMUSG00000020826	805.138	364.852	1.1416	0.00717152	0.867041	Nos2	11	78920787	78960254	+	4412	protein_coding	nitric oxide synthase 2, inducible [Source:MGI Symbol;Acc:MGI:97361]	-	720	408	20.6781	9.41048
ENSMUSG00000026167	8.95568	1.38778e-17	6.19011	0.00724341	0.867041	Wnt10a	1	74791516	74804179	+	2468	protein_coding	wingless-type MMTV integration site family, member 10A [Source:MGI Symbol;Acc:MGI:108071]	-	8	0	0.410732	0
ENSMUSG00000048520	8.95568	1.38778e-17	6.19011	0.00724341	0.867041	Fbxl13	5	21483847	21645634	-	5439	protein_coding	F-box and leucine-rich repeat protein 13 [Source:MGI Symbol;Acc:MGI:2443416]	-	8	0	0.186374	0
ENSMUSG00000108101	1.38778e-17	8.93357	-6.1896	0.00724341	0.867041	Gm45738	6	48045548	48045955	-	233	sense_intronic	predicted gene 45738 [Source:MGI Symbol;Acc:MGI:5804853]	-	0	10	0	4.36748
ENSMUSG00000074527	1.38778e-17	8.93357	-6.1896	0.00724341	0.867041	Gm14296	2	176892509	176927809	-	9870	protein_coding	predicted gene 14296 [Source:MGI Symbol;Acc:MGI:3708667]	-	0	10	0	0.103103
ENSMUSG00000068686	8.95568	1.38778e-17	6.19011	0.00724341	0.867041	Cd59b	2	104069849	104091187	+	1300	protein_coding	CD59b antigen [Source:MGI Symbol;Acc:MGI:1888996]	-	8	0	0.779759	0
ENSMUSG00000108161	1.38778e-17	8.93357	-6.1896	0.00724341	0.867041	Gm32914	6	145999536	146001763	-	2228	lincRNA	predicted gene, 32914 [Source:MGI Symbol;Acc:MGI:5592073]	-	0	10	0	0.456743
ENSMUSG00000109165	8.95568	1.38778e-17	6.19011	0.00724341	0.867041	Gm45148	7	6179975	6183561	+	513	sense_intronic	predicted gene 45148 [Source:MGI Symbol;Acc:MGI:5753724]	-	8	0	1.976	0
ENSMUSG00000112095	1.38778e-17	8.93357	-6.1896	0.00724341	0.867041	A130077B15Rik	10	122565023	122569891	-	2547	lincRNA	RIKEN cDNA A130077B15 gene [Source:MGI Symbol;Acc:MGI:2441782]	-	0	10	0	0.399538
ENSMUSG00000044125	1.38778e-17	8.93357	-6.1896	0.00724341	0.867041	9530080O11Rik	4	95959715	95967655	-	1725	processed_transcript	RIKEN cDNA 9530080O11 gene [Source:MGI Symbol;Acc:MGI:2441751]	-	0	10	0	0.589926
ENSMUSG00000016529	1.38778e-17	8.93357	-6.1896	0.00724341	0.867041	Il10	1	131019845	131024974	+	1310	protein_coding	interleukin 10 [Source:MGI Symbol;Acc:MGI:96537]	-	0	10	0	0.776811
ENSMUSG00000105506	1.38778e-17	8.93357	-6.1896	0.00724341	0.867041	Gm43743	3	94334394	94335332	-	828	transcribed_processed_pseudogene	predicted gene 43743 [Source:MGI Symbol;Acc:MGI:5663880]	-	0	10	0	1.22901
ENSMUSG00000058925	1.38778e-17	8.93357	-6.1896	0.00724341	0.867041	Ccdc192	18	57533780	57731065	+	1352	protein_coding	coiled-coil domain containing 192 [Source:MGI Symbol;Acc:MGI:1922694]	-	0	10	0	0.75268
ENSMUSG00000109448	8.95568	1.38778e-17	6.19011	0.00724341	0.867041	Gm45224	8	4652064	4652477	+	414	processed_pseudogene	predicted gene 45224 [Source:MGI Symbol;Acc:MGI:5753800]	-	8	0	2.44852	0
ENSMUSG00000084854	1.38778e-17	8.93357	-6.1896	0.00724341	0.867041	Gm12678	4	44943753	44948330	+	692	lincRNA	predicted gene 12678 [Source:MGI Symbol;Acc:MGI:3650923]	-	0	10	0	1.47055
ENSMUSG00000034224	1.38778e-17	8.93357	-6.1896	0.00724341	0.867041	Slc38a8	8	119479602	119501698	-	3499	protein_coding	solute carrier family 38, member 8 [Source:MGI Symbol;Acc:MGI:2685433]	-	0	10	0	0.290833
ENSMUSG00000103200	8.95568	1.38778e-17	6.19011	0.00724341	0.867041	Gm37328	1	160726042	160726681	-	640	sense_intronic	predicted gene, 37328 [Source:MGI Symbol;Acc:MGI:5610556]	-	8	0	1.58388	0
ENSMUSG00000085606	8.95568	1.38778e-17	6.19011	0.00724341	0.867041	Gm15792	5	110331206	110333203	-	769	antisense	predicted gene 15792 [Source:MGI Symbol;Acc:MGI:3783234]	-	8	0	1.31819	0
ENSMUSG00000033207	13.4286	43.8102	-1.69809	0.00725997	0.867041	Mamdc2	19	23302609	23448322	-	3338	protein_coding	MAM domain containing 2 [Source:MGI Symbol;Acc:MGI:1918988]	-	12	49	0.455521	1.49381
ENSMUSG00000096844	44.7392	14.2992	1.6359	0.00725997	0.867041	Igkv6-14	6	70434952	70435476	-	347	IG_V_gene	immunoglobulin kappa variable 6-14 [Source:MGI Symbol;Acc:MGI:1330830]	-	40	16	14.6064	4.69221
ENSMUSG00000018924	17.9015	52.7528	-1.55361	0.00726739	0.867041	Alox15	11	70344152	70352031	-	2454	protein_coding	arachidonate 15-lipoxygenase [Source:MGI Symbol;Acc:MGI:87997]	-	16	59	0.82615	2.44661
ENSMUSG00000037095	23.4927	65.2726	-1.47019	0.00761025	0.867041	Lrg1	17	56119678	56122001	-	1408	protein_coding	leucine-rich alpha-2-glycoprotein 1 [Source:MGI Symbol;Acc:MGI:1924155]	-	21	73	1.88986	5.27603
ENSMUSG00000094075	71.5768	169.902	-1.24596	0.00779392	0.867041	Ighv1-80	12	115912344	115912776	-	351	IG_V_gene	immunoglobulin heavy variable 1-80 [Source:MGI Symbol;Acc:MGI:4439738]	-	64	190	23.104	55.085
ENSMUSG00000019894	2.24643	14.2992	-2.61204	0.00786477	0.867041	Slc6a15	10	103367783	103419377	+	7752	protein_coding	solute carrier family 6 (neurotransmitter transporter), member 15 [Source:MGI Symbol;Acc:MGI:2143484]	-	2	16	0.0326911	0.210036
ENSMUSG00000056508	15.6651	2.67352	2.49094	0.00786477	0.867041	1700001K19Rik	12	110667688	110682619	-	955	protein_coding	RIKEN cDNA 1700001K19 gene [Source:MGI Symbol;Acc:MGI:1913573]	-	14	3	1.85754	0.319672
ENSMUSG00000090248	2.24643	14.2992	-2.61204	0.00786477	0.867041	Gm14027	2	129016952	129021756	+	622	processed_transcript	predicted gene 14027 [Source:MGI Symbol;Acc:MGI:3757578]	-	2	16	0.40743	2.61768
ENSMUSG00000104897	15.6651	2.67352	2.49094	0.00786477	0.867041	Gm43203	3	35845342	35845899	+	558	TEC	predicted gene 43203 [Source:MGI Symbol;Acc:MGI:5663340]	-	14	3	3.17912	0.547109
ENSMUSG00000081953	2.24643	14.2992	-2.61204	0.00786477	0.867041	Gm12435	4	48344215	48345230	-	1016	processed_pseudogene	predicted gene 12435 [Source:MGI Symbol;Acc:MGI:3651950]	-	2	16	0.249431	1.60256
ENSMUSG00000107035	15.6651	2.67352	2.49094	0.00786477	0.867041	Ybx1-ps2	6	37686239	37687195	-	957	processed_pseudogene	Y box protein 1, pseudogene 2 [Source:MGI Symbol;Acc:MGI:2137671]	-	14	3	1.85366	0.319004
ENSMUSG00000055216	2.24643	14.2992	-2.61204	0.00786477	0.867041	9430025C20Rik	4	3806635	3808751	-	2115	pseudogene	RIKEN cDNA 9430025C20 gene [Source:MGI Symbol;Acc:MGI:3045277]	-	2	16	0.119821	0.769833
ENSMUSG00000103175	2.24643	15.1935	-2.69877	0.00786477	0.867041	Gm37169	2	32487988	32492148	+	4161	TEC	predicted gene, 37169 [Source:MGI Symbol;Acc:MGI:5610397]	-	2	17	0.060904	0.415756
ENSMUSG00000113079	2.24643	14.2992	-2.61204	0.00786477	0.867041	Gm48709	12	84881824	84889276	+	1263	lincRNA	predicted gene, 48709 [Source:MGI Symbol;Acc:MGI:6098353]	-	2	16	0.20065	1.28915
ENSMUSG00000103089	15.6651	2.67352	2.49094	0.00786477	0.867041	Gm38118	1	193259616	193261837	-	2222	TEC	predicted gene, 38118 [Source:MGI Symbol;Acc:MGI:5611346]	-	14	3	0.798358	0.137393
ENSMUSG00000116935	2.24643	14.2992	-2.61204	0.00786477	0.867041	AC117241.2	17	7314888	7315846	-	959	processed_pseudogene	G protein-coupled receptor 31, D17Leh66b region (Gpr31b) pseudogene	-	2	16	0.264256	1.69781
ENSMUSG00000076475	2.24643	14.2992	-2.61204	0.00786477	0.867041	Trbv19	6	41178375	41179048	+	566	TR_V_gene	T cell receptor beta, variable 19 [Source:MGI Symbol;Acc:MGI:98604]	-	2	16	0.447741	2.87667
ENSMUSG00000055026	15.6651	1.77919	3.04432	0.00786477	0.867041	Gabrg3	7	56716465	57387188	-	11934	protein_coding	gamma-aminobutyric acid (GABA) A receptor, subunit gamma 3 [Source:MGI Symbol;Acc:MGI:95624]	-	14	2	0.148647	0.0170542
ENSMUSG00000079492	55.9215	134.131	-1.26065	0.00802752	0.867041	Gm11127	17	36055816	36058371	-	1344	protein_coding	predicted gene 11127 [Source:MGI Symbol;Acc:MGI:3779381]	-	50	150	4.71394	11.3574
ENSMUSG00000017309	26.8474	71.5325	-1.41036	0.00818219	0.867041	Cd300lg	11	102041509	102055620	+	2737	protein_coding	CD300 molecule like family member G [Source:MGI Symbol;Acc:MGI:1289168]	-	24	80	1.11109	2.97442
ENSMUSG00000038738	61.5127	22.3477	1.45486	0.00825456	0.867041	Shank1	7	44310253	44360572	+	10514	protein_coding	SH3 and multiple ankyrin repeat domains 1 [Source:MGI Symbol;Acc:MGI:3613677]	-	55	25	0.662839	0.241969
ENSMUSG00000036500	2822.43	1315.46	1.10129	0.00837133	0.867041	Akp3	1	87124973	87127912	+	2099	protein_coding	alkaline phosphatase 3, intestine, not Mn requiring [Source:MGI Symbol;Acc:MGI:87984]	-	2524	1471	152.367	71.316
ENSMUSG00000039476	12.3104	0.884913	3.60872	0.00839028	0.867041	Prrx2	2	30834972	30881251	+	1961	protein_coding	paired related homeobox 2 [Source:MGI Symbol;Acc:MGI:98218]	Homeobox	11	1	0.710769	0.0518931
ENSMUSG00000110105	12.3104	0.884913	3.60872	0.00839028	0.867041	Gm45844	7	7213017	7278289	-	6687	protein_coding	predicted gene 45844 [Source:MGI Symbol;Acc:MGI:5804959]	-	11	1	0.208437	0.0152179
ENSMUSG00000028717	1.12827	11.6164	-3.24136	0.00839028	0.867041	Tal1	4	115056426	115071755	+	4379	protein_coding	T cell acute lymphocytic leukemia 1 [Source:MGI Symbol;Acc:MGI:98480]	bHLH	1	13	0.028936	0.302103
ENSMUSG00000027102	1.12827	11.6164	-3.24136	0.00839028	0.867041	Hoxd8	2	74704615	74707933	+	2744	protein_coding	homeobox D8 [Source:MGI Symbol;Acc:MGI:96209]	Homeobox	1	13	0.0461774	0.48211
ENSMUSG00000110647	1.12827	11.6164	-3.24136	0.00839028	0.867041	Gm17745	10	93335393	93348877	+	1692	lincRNA	predicted gene, 17745 [Source:MGI Symbol;Acc:MGI:5009823]	-	1	13	0.0748882	0.781862
ENSMUSG00000107951	1.12827	11.6164	-3.24136	0.00839028	0.867041	Gm6210	6	75296118	75298059	-	1942	processed_pseudogene	predicted gene 6210 [Source:MGI Symbol;Acc:MGI:3643375]	-	1	13	0.0652476	0.68121
ENSMUSG00000097766	12.3104	0.884913	3.60872	0.00839028	0.867041	5730420D15Rik	10	95417375	95428640	+	1182	bidirectional_promoter_lncRNA	RIKEN cDNA 5730420D15 gene [Source:MGI Symbol;Acc:MGI:1917773]	-	11	1	1.1792	0.0860933
ENSMUSG00000117248	12.3104	0.884913	3.60872	0.00839028	0.867041	AC122481.2	17	53354512	53354821	+	310	processed_pseudogene	ERH mRNA splicing and mitosis factor (Erh) pseudogene	-	11	1	4.49619	0.328265
ENSMUSG00000086425	1.12827	11.6164	-3.24136	0.00839028	0.867041	F730016J06Rik	2	28095477	28127731	+	6880	lincRNA	RIKEN cDNA F730016J06 gene [Source:MGI Symbol;Acc:MGI:2443559]	-	1	13	0.0184173	0.192283
ENSMUSG00000044312	12.3104	0.884913	3.60872	0.00839028	0.867041	Neurog3	10	62133090	62134763	+	1674	protein_coding	neurogenin 3 [Source:MGI Symbol;Acc:MGI:893591]	bHLH	11	1	0.832628	0.0607899
ENSMUSG00000003555	3.3646	19.6649	-2.50865	0.00845893	0.867041	Cyp17a1	19	46667165	46672974	-	2166	protein_coding	cytochrome P450, family 17, subfamily a, polypeptide 1 [Source:MGI Symbol;Acc:MGI:88586]	-	3	22	0.1755	1.0336
ENSMUSG00000103821	20.138	4.46214	2.13978	0.00845893	0.867041	D430013B06Rik	1	59646200	59648071	-	1872	TEC	RIKEN cDNA D430013B06 gene [Source:MGI Symbol;Acc:MGI:3026994]	-	18	5	1.21837	0.271801
ENSMUSG00000022947	17.9015	51.8586	-1.52901	0.00851568	0.868908	Cbr3	16	93683215	93690990	+	1254	protein_coding	carbonyl reductase 3 [Source:MGI Symbol;Acc:MGI:1309992]	-	16	58	1.61672	4.70671
ENSMUSG00000096452	63.7492	150.228	-1.23537	0.00866409	0.880069	Ighv1-77	12	115861867	115862355	-	406	IG_V_gene	immunoglobulin heavy variable 1-77 [Source:MGI Symbol;Acc:MGI:4439670]	-	57	168	17.7894	42.1085
ENSMUSG00000040254	10.0739	33.9732	-1.74312	0.00876482	0.882352	Sema3d	5	12383385	12588948	+	8595	protein_coding	sema domain, immunoglobulin domain (Ig), short basic domain, secreted, (semaphorin) 3D [Source:MGI Symbol;Acc:MGI:1860118]	-	9	38	0.132681	0.449909
ENSMUSG00000060470	10.0739	33.9732	-1.74312	0.00876482	0.882352	Adgrg3	8	95017692	95045250	+	6905	protein_coding	adhesion G protein-coupled receptor G3 [Source:MGI Symbol;Acc:MGI:1859670]	-	9	38	0.165155	0.560024
ENSMUSG00000096638	32.4386	84.0522	-1.37078	0.00912829	0.914858	Ighv2-9	12	113879096	113879541	-	362	IG_V_gene	immunoglobulin heavy variable 2-9 [Source:MGI Symbol;Acc:MGI:4439624]	-	29	94	10.1509	26.4245
ENSMUSG00000094502	72.695	168.113	-1.20838	0.00926918	0.920886	Ighv1-69	12	115623161	115623595	-	351	IG_V_gene	immunoglobulin heavy variable 1-69 [Source:MGI Symbol;Acc:MGI:4439632]	-	65	188	23.465	54.5052
ENSMUSG00000097993	36.9115	11.6164	1.65591	0.00927012	0.920886	Ptprv	1	135108497	135132594	-	6987	processed_transcript	protein tyrosine phosphatase, receptor type, V [Source:MGI Symbol;Acc:MGI:108027]	-	33	13	0.598462	0.189339
ENSMUSG00000101932	62.6309	23.242	1.42453	0.00969341	0.950096	Gm10074	17	36226023	36226271	+	249	processed_pseudogene	predicted gene 10074 [Source:MGI Symbol;Acc:MGI:3708632]	-	56	26	28.4972	10.6258
ENSMUSG00000028445	4.4828	21.4534	-2.23132	0.00973269	0.950096	Enho	4	41638144	41640324	-	1269	protein_coding	energy homeostasis associated [Source:MGI Symbol;Acc:MGI:1916888]	-	4	24	0.399404	1.92458
ENSMUSG00000050064	4.4828	21.4534	-2.23132	0.00973269	0.950096	Zfp697	3	98382461	98753812	+	8276	protein_coding	zinc finger protein 697 [Source:MGI Symbol;Acc:MGI:2139736]	zf-C2H2	4	24	0.0612425	0.295106
ENSMUSG00000045404	4.4828	21.4534	-2.23132	0.00973269	0.950096	Kcnk13	12	99964499	100062682	+	3112	protein_coding	potassium channel, subfamily K, member 13 [Source:MGI Symbol;Acc:MGI:2384976]	-	4	24	0.162867	0.784799
ENSMUSG00000095204	117.424	49.1758	1.25322	0.0100165	0.973587	Ighv1-52	12	115145487	115145919	-	351	IG_V_gene	immunoglobulin heavy variable 1-52 [Source:MGI Symbol;Acc:MGI:4439752]	-	105	55	37.9049	15.9457
ENSMUSG00000067924	31.3204	8.93357	1.79368	0.0103844	0.988375	Rtl8b	X	53669177	53670408	-	1232	protein_coding	retrotransposon Gag like 8B [Source:MGI Symbol;Acc:MGI:3576504]	-	28	10	2.87979	0.825993
ENSMUSG00000038751	240.43	108.197	1.15086	0.0104805	0.988375	Ptk6	2	181193721	181202789	-	3689	protein_coding	PTK6 protein tyrosine kinase 6 [Source:MGI Symbol;Acc:MGI:99683]	-	215	121	7.38488	3.33783
ENSMUSG00000076591	5.60101	24.1362	-2.08622	0.0108117	0.988375	Igkv8-16	6	70386672	70387252	-	379	IG_V_gene	immunoglobulin kappa variable 8-16 [Source:MGI Symbol;Acc:MGI:1330843]	-	5	27	1.67165	7.24956
ENSMUSG00000102600	24.611	6.25072	1.95344	0.0108117	0.988375	Gm37266	17	51850239	51852525	+	2287	TEC	predicted gene, 37266 [Source:MGI Symbol;Acc:MGI:5610494]	-	22	7	1.21891	0.311472
ENSMUSG00000025784	15.6651	45.5987	-1.53515	0.0111591	0.988375	Clec3b	9	123150946	123157432	+	992	protein_coding	C-type lectin domain family 3, member b [Source:MGI Symbol;Acc:MGI:104540]	-	14	51	1.78826	5.23173
ENSMUSG00000042757	16.7833	47.3872	-1.49172	0.0114402	0.988375	Tmem108	9	103482947	103761837	-	9930	protein_coding	transmembrane protein 108 [Source:MGI Symbol;Acc:MGI:1932411]	-	15	53	0.191406	0.543142
ENSMUSG00000094652	34.6751	85.8408	-1.30525	0.0114689	0.988375	Ighv1-42	12	114937113	114937544	-	351	IG_V_gene	immunoglobulin heavy variable V1-42 [Source:MGI Symbol;Acc:MGI:3704123]	-	31	96	11.191	27.8324
ENSMUSG00000079298	25.7292	67.0611	-1.37853	0.0116011	0.988375	Klrb1b	6	128813706	128826331	-	2228	protein_coding	killer cell lectin-like receptor subfamily B member 1B [Source:MGI Symbol;Acc:MGI:107539]	-	23	75	1.30806	3.42557
ENSMUSG00000029469	17.9015	49.1758	-1.45257	0.011697	0.988375	Ift81	5	122550204	122614518	-	5840	protein_coding	intraflagellar transport 81 [Source:MGI Symbol;Acc:MGI:1098597]	-	16	55	0.347153	0.958378
ENSMUSG00000034271	26.8474	7.14501	1.88923	0.0117239	0.988375	Jdp2	12	85599027	85639878	+	2148	protein_coding	Jun dimerization protein 2 [Source:MGI Symbol;Acc:MGI:1932093]	TF_bZIP	24	8	1.41576	0.379003
ENSMUSG00000027208	6.71923	25.9248	-1.931	0.0117239	0.988375	Fgf7	2	126034658	126091185	+	3248	protein_coding	fibroblast growth factor 7 [Source:MGI Symbol;Acc:MGI:95521]	-	6	29	0.234072	0.908592
ENSMUSG00000113188	26.8474	7.14501	1.88923	0.0117239	0.988375	Gm35638	12	13436447	13437098	-	652	processed_pseudogene	predicted gene, 35638 [Source:MGI Symbol;Acc:MGI:5594797]	-	24	8	4.6642	1.24862
ENSMUSG00000025014	3.3646	18.7706	-2.44197	0.011803	0.988375	Dntt	19	41029275	41059523	+	2128	protein_coding	deoxynucleotidyltransferase, terminal [Source:MGI Symbol;Acc:MGI:98659]	-	3	21	0.178634	1.00423
ENSMUSG00000027238	2.24643	13.405	-2.51976	0.0118324	0.988375	Frmd5	2	121545529	121807087	-	7546	protein_coding	FERM domain containing 5 [Source:MGI Symbol;Acc:MGI:2442557]	-	2	15	0.0335836	0.202284
ENSMUSG00000061039	2.24643	13.405	-2.51976	0.0118324	0.988375	Olfr920	9	38752299	38760117	+	5711	protein_coding	olfactory receptor 920 [Source:MGI Symbol;Acc:MGI:3030754]	-	2	15	0.0443743	0.26728
ENSMUSG00000091784	2.24643	13.405	-2.51976	0.0118324	0.988375	Gm17022	8	13086509	13087430	+	922	processed_pseudogene	predicted gene 17022 [Source:MGI Symbol;Acc:MGI:4937849]	-	2	15	0.274861	1.65557
ENSMUSG00000079484	2.24643	13.405	-2.51976	0.0118324	0.988375	Phyhd1	2	30266203	30282149	+	2657	protein_coding	phytanoyl-CoA dioxygenase domain containing 1 [Source:MGI Symbol;Acc:MGI:3612860]	-	2	15	0.0953788	0.574495
ENSMUSG00000025735	14.5468	2.67352	2.3849	0.0118324	0.988375	Rhbdl1	17	25834465	25837295	-	1723	protein_coding	rhomboid like 1 [Source:MGI Symbol;Acc:MGI:2384891]	-	13	3	0.95603	0.177183
ENSMUSG00000090080	2.24643	13.405	-2.51976	0.0118324	0.988375	Gm15872	1	193187274	193192379	+	1108	antisense	predicted gene 15872 [Source:MGI Symbol;Acc:MGI:3801847]	-	2	15	0.22872	1.37765
ENSMUSG00000076531	14.5468	1.77919	2.93828	0.0118324	0.988375	Igkv4-92	6	68755038	68755593	-	351	IG_V_gene	immunoglobulin kappa variable 4-92 [Source:MGI Symbol;Acc:MGI:2686254]	-	13	2	4.69299	0.579842
ENSMUSG00000096499	19.0198	51.8586	-1.44213	0.0119321	0.988375	Ighv1-5	12	114513330	114513807	-	395	IG_V_gene	immunoglobulin heavy variable V1-5 [Source:MGI Symbol;Acc:MGI:3704121]	-	17	58	5.45338	14.9423
ENSMUSG00000094088	161.036	344.284	-1.09575	0.0122408	0.988375	Ighv1-64	12	115507545	115508031	-	405	IG_V_gene	immunoglobulin heavy variable 1-64 [Source:MGI Symbol;Acc:MGI:4439789]	-	144	385	45.0527	96.737
ENSMUSG00000027230	77.168	31.2904	1.29829	0.0122623	0.988375	Creb3l1	2	91982328	92024502	-	2603	protein_coding	cAMP responsive element binding protein 3-like 1 [Source:MGI Symbol;Acc:MGI:1347062]	TF_bZIP	69	35	3.35883	1.3683
ENSMUSG00000025481	43.621	103.726	-1.24776	0.0122699	0.988375	Urah	7	140835018	140837966	+	1427	protein_coding	urate (5-hydroxyiso-) hydrolase [Source:MGI Symbol;Acc:MGI:1916142]	-	39	116	3.46301	8.2722
ENSMUSG00000073888	27.9657	8.03929	1.78067	0.0124954	0.988375	Ccl27a	4	41769467	41774247	-	2377	protein_coding	chemokine (C-C motif) ligand 27A [Source:MGI Symbol;Acc:MGI:1343459]	-	25	9	1.33268	0.385301
ENSMUSG00000026365	138.671	298.676	-1.10637	0.0125366	0.988375	Cfh	1	140084708	140183764	-	8383	protein_coding	complement component factor h [Source:MGI Symbol;Acc:MGI:88385]	-	124	334	1.87429	4.05447
ENSMUSG00000104253	41.3845	14.2992	1.52375	0.0126523	0.988375	Gm37174	1	121328092	121331149	+	3058	TEC	predicted gene, 37174 [Source:MGI Symbol;Acc:MGI:5610402]	-	37	16	1.53313	0.532438
ENSMUSG00000110386	315.352	147.545	1.09503	0.0126876	0.988375	Gm42031	8	85125872	85132289	-	1885	lincRNA	predicted gene, 42031 [Source:MGI Symbol;Acc:MGI:5624916]	-	282	165	18.9562	8.90758
ENSMUSG00000022790	7.83745	1.38778e-17	6.00028	0.0127308	0.988375	Igsf11	16	38892671	39027159	+	4493	protein_coding	immunoglobulin superfamily, member 11 [Source:MGI Symbol;Acc:MGI:2388477]	-	7	0	0.197413	0
ENSMUSG00000063193	1.38778e-17	8.03929	-6.03979	0.0127308	0.988375	Cd300lb	11	114922781	114934386	-	2917	protein_coding	CD300 molecule like family member B [Source:MGI Symbol;Acc:MGI:2685099]	-	0	9	0	0.313973
ENSMUSG00000089812	7.83745	1.38778e-17	6.00028	0.0127308	0.988375	Gm15867	1	192854923	192856246	+	388	antisense	predicted gene 15867 [Source:MGI Symbol;Acc:MGI:3801862]	-	7	0	2.28602	0
ENSMUSG00000110411	1.38778e-17	8.03929	-6.03979	0.0127308	0.988375	Gm45457	8	45779228	45782316	+	3089	TEC	predicted gene 45457 [Source:MGI Symbol;Acc:MGI:5791293]	-	0	9	0	0.296491
ENSMUSG00000053216	7.83745	1.38778e-17	6.00028	0.0127308	0.988375	Btn2a2	13	23477676	23488857	-	2370	protein_coding	butyrophilin, subfamily 2, member A2 [Source:MGI Symbol;Acc:MGI:3606486]	-	7	0	0.374251	0
ENSMUSG00000075265	7.83745	1.38778e-17	6.00028	0.0127308	0.988375	Tnk2os	16	32665223	32668197	-	1392	antisense	tyrosine kinase, non-receptor 2, opposite strand [Source:MGI Symbol;Acc:MGI:3642140]	-	7	0	0.637195	0
ENSMUSG00000085167	1.38778e-17	8.03929	-6.03979	0.0127308	0.988375	Gm12063	11	24076559	24077367	+	715	lincRNA	predicted gene 12063 [Source:MGI Symbol;Acc:MGI:3649572]	-	0	9	0	1.28092
ENSMUSG00000065259	7.83745	1.38778e-17	6.00028	0.0127308	0.988375	Snora30	7	127527874	127528003	+	130	snoRNA	small nucleolar RNA, H/ACA box 30 [Source:MGI Symbol;Acc:MGI:3819499]	-	7	0	6.82289	0
ENSMUSG00000105510	7.83745	1.38778e-17	6.00028	0.0127308	0.988375	Gm43815	5	72554240	72555229	-	990	TEC	predicted gene 43815 [Source:MGI Symbol;Acc:MGI:5663952]	-	7	0	0.895935	0
ENSMUSG00000110088	7.83745	1.38778e-17	6.00028	0.0127308	0.988375	Gm45343	8	25687369	25688196	+	828	TEC	predicted gene 45343 [Source:MGI Symbol;Acc:MGI:5791179]	-	7	0	1.07123	0
ENSMUSG00000028011	1.38778e-17	8.03929	-6.03979	0.0127308	0.988375	Tdo2	3	81957090	81976202	-	3881	protein_coding	tryptophan 2,3-dioxygenase [Source:MGI Symbol;Acc:MGI:1928486]	-	0	9	0	0.235986
ENSMUSG00000106197	7.83745	1.38778e-17	6.00028	0.0127308	0.988375	Gm42717	3	99206422	99209884	+	3463	sense_intronic	predicted gene 42717 [Source:MGI Symbol;Acc:MGI:5662854]	-	7	0	0.256129	0
ENSMUSG00000105694	7.83745	1.38778e-17	6.00028	0.0127308	0.988375	Gm43237	5	62612415	62613458	-	1044	TEC	predicted gene 43237 [Source:MGI Symbol;Acc:MGI:5663374]	-	7	0	0.849593	0
ENSMUSG00000020698	1.38778e-17	8.03929	-6.03979	0.0127308	0.988375	Cct6b	11	82719250	82764321	-	1871	protein_coding	chaperonin containing Tcp1, subunit 6b (zeta) [Source:MGI Symbol;Acc:MGI:1329013]	-	0	9	0	0.489503
ENSMUSG00000112064	1.38778e-17	8.03929	-6.03979	0.0127308	0.988375	Gm47399	12	51995036	51995509	+	474	processed_pseudogene	predicted gene, 47399 [Source:MGI Symbol;Acc:MGI:6096327]	-	0	9	0	1.9322
ENSMUSG00000108415	1.38778e-17	8.03929	-6.03979	0.0127308	0.988375	Gm30146	7	25860140	25869883	+	605	lincRNA	predicted gene, 30146 [Source:MGI Symbol;Acc:MGI:5589305]	-	0	9	0	1.51382
ENSMUSG00000100029	7.83745	1.38778e-17	6.00028	0.0127308	0.988375	D7Ertd128e	7	30885031	30886446	+	928	lincRNA	DNA segment, Chr 7, ERATO Doi 128, expressed [Source:MGI Symbol;Acc:MGI:1098716]	-	7	0	0.955793	0
ENSMUSG00000085199	1.38778e-17	8.03929	-6.03979	0.0127308	0.988375	Gm15346	8	22686265	22695646	+	475	antisense	predicted gene 15346 [Source:MGI Symbol;Acc:MGI:3705174]	-	0	9	0	1.92813
ENSMUSG00000079286	7.83745	1.38778e-17	6.00028	0.0127308	0.988375	Gm11084	2	72971548	72986716	-	69	protein_coding	predicted gene 11084 [Source:MGI Symbol;Acc:MGI:3779315]	-	7	0	12.8547	0
ENSMUSG00000086188	1.38778e-17	8.03929	-6.03979	0.0127308	0.988375	Gm15169	X	157757427	157798019	-	4552	antisense	predicted gene 15169 [Source:MGI Symbol;Acc:MGI:3705215]	-	0	9	0	0.2012
ENSMUSG00000081679	1.38778e-17	8.03929	-6.03979	0.0127308	0.988375	Gm11874	4	16120759	16120888	-	130	processed_pseudogene	predicted gene 11874 [Source:MGI Symbol;Acc:MGI:3649335]	-	0	9	0	7.04508
ENSMUSG00000111641	7.83745	1.38778e-17	6.00028	0.0127308	0.988375	Gm47388	10	44697180	44699931	+	2752	TEC	predicted gene, 47388 [Source:MGI Symbol;Acc:MGI:6096308]	-	7	0	0.322302	0
ENSMUSG00000085229	7.83745	1.38778e-17	6.00028	0.0127308	0.988375	Gm11672	11	106126336	106127351	-	645	antisense	predicted gene 11672 [Source:MGI Symbol;Acc:MGI:3651419]	-	7	0	1.37516	0
ENSMUSG00000022542	7.83745	1.38778e-17	6.00028	0.0127308	0.988375	2022-09-12	16	4986858	4997852	-	2711	protein_coding	septin 12 [Source:MGI Symbol;Acc:MGI:1918339]	-	7	0	0.327176	0
ENSMUSG00000093401	7.83745	1.38778e-17	6.00028	0.0127308	0.988375	Vmn2r-ps126	17	20079965	20082301	+	1310	unprocessed_pseudogene	vomeronasal 2, receptor, pseudogene 126 [Source:MGI Symbol;Acc:MGI:3761612]	-	7	0	0.677081	0
ENSMUSG00000092368	7.83745	1.38778e-17	6.00028	0.0127308	0.988375	A930015D03Rik	17	35994453	36038435	+	1111	antisense	RIKEN cDNA A930015D03 gene [Source:MGI Symbol;Acc:MGI:1925060]	-	7	0	0.798358	0
ENSMUSG00000084425	7.83745	1.38778e-17	6.00028	0.0127308	0.988375	Gm25104	17	37267076	37267238	-	163	snRNA	predicted gene, 25104 [Source:MGI Symbol;Acc:MGI:5454881]	-	7	0	5.44157	0
ENSMUSG00000019437	24.611	63.4841	-1.36343	0.012998	0.988375	Tlcd1	11	78176711	78181909	+	5009	protein_coding	TLC domain containing 1 [Source:MGI Symbol;Acc:MGI:1915572]	-	22	71	0.556526	1.44243
ENSMUSG00000056476	30.2021	8.93357	1.74142	0.0131493	0.988375	Med12l	3	59005825	59318682	+	12763	protein_coding	mediator complex subunit 12-like [Source:MGI Symbol;Acc:MGI:2139916]	-	27	10	0.268055	0.0797323
ENSMUSG00000054423	21.2563	5.35643	1.9608	0.0132311	0.988375	Cadps	14	12372563	12823079	-	15054	protein_coding	Ca2+-dependent secretion activator [Source:MGI Symbol;Acc:MGI:1350922]	-	19	6	0.159925	0.0405589
ENSMUSG00000043556	4.4828	20.5591	-2.17028	0.0132311	0.988375	Fbxl7	15	26540459	26895580	-	6526	protein_coding	F-box and leucine-rich repeat protein 7 [Source:MGI Symbol;Acc:MGI:3052506]	-	4	23	0.0776652	0.358647
ENSMUSG00000028328	4.4828	20.5591	-2.17028	0.0132311	0.988375	Tmod1	4	46038935	46116032	+	3946	protein_coding	tropomodulin 1 [Source:MGI Symbol;Acc:MGI:98775]	-	4	23	0.128445	0.593141
ENSMUSG00000037347	4.4828	20.5591	-2.17028	0.0132311	0.988375	Chst7	X	20059560	20097521	+	2206	protein_coding	carbohydrate (N-acetylglucosamino) sulfotransferase 7 [Source:MGI Symbol;Acc:MGI:1891767]	-	4	23	0.229757	1.06098
ENSMUSG00000073067	21.2563	5.35643	1.9608	0.0132311	0.988375	9130019P16Rik	6	54269681	54430221	-	5566	processed_transcript	RIKEN cDNA 9130019P16 gene [Source:MGI Symbol;Acc:MGI:1918824]	-	19	6	0.432538	0.109697
ENSMUSG00000019027	1.12827	10.7221	-3.12715	0.0134121	0.988375	Dnah1	14	31260375	31323896	-	13043	protein_coding	dynein, axonemal, heavy chain 1 [Source:MGI Symbol;Acc:MGI:107721]	-	1	12	0.00971485	0.0936247
ENSMUSG00000104569	11.1921	0.884913	3.47266	0.0134121	0.988375	Gm43054	5	23790702	23791585	+	884	TEC	predicted gene 43054 [Source:MGI Symbol;Acc:MGI:5663191]	-	10	1	1.43338	0.115116
ENSMUSG00000114907	1.12827	10.7221	-3.12715	0.0134121	0.988375	Gm47794	14	16243351	16245091	+	1741	antisense	predicted gene, 47794 [Source:MGI Symbol;Acc:MGI:6096966]	-	1	12	0.0727805	0.701406
ENSMUSG00000113515	1.12827	10.7221	-3.12715	0.0134121	0.988375	Gm29675	13	30784433	30795226	-	5348	lincRNA	predicted gene, 29675 [Source:MGI Symbol;Acc:MGI:5588834]	-	1	12	0.0236931	0.228337
ENSMUSG00000059647	1.12827	10.7221	-3.12715	0.0134121	0.988375	Cbx3-ps7	1	58646688	58647239	+	552	processed_pseudogene	chromobox 3, pseudogene 7 [Source:MGI Symbol;Acc:MGI:3704187]	-	1	12	0.229549	2.21222
ENSMUSG00000046049	11.1921	0.884913	3.47266	0.0134121	0.988375	Rp1l1	14	63992506	64035025	+	7573	protein_coding	retinitis pigmentosa 1 homolog like 1 [Source:MGI Symbol;Acc:MGI:2384303]	-	10	1	0.167319	0.0134375
ENSMUSG00000110239	1.12827	10.7221	-3.12715	0.0134121	0.988375	Gm45620	7	101347409	101347984	-	468	lincRNA	predicted gene 45620 [Source:MGI Symbol;Acc:MGI:5791456]	-	1	12	0.27075	2.60929
ENSMUSG00000103569	11.1921	0.884913	3.47266	0.0134121	0.988375	Gm38067	1	131914529	131916439	+	1911	TEC	predicted gene, 38067 [Source:MGI Symbol;Acc:MGI:5611295]	-	10	1	0.66306	0.0532508
ENSMUSG00000106757	11.1921	0.884913	3.47266	0.0134121	0.988375	Gm43482	5	129964366	129966226	+	1861	TEC	predicted gene 43482 [Source:MGI Symbol;Acc:MGI:5663619]	-	10	1	0.680875	0.0546815
ENSMUSG00000116820	1.12827	10.7221	-3.12715	0.0134121	0.988375	AC122217.2	16	44892296	44892970	+	564	processed_pseudogene	CD200 receptor 1 (CD200r1) pseudogene	-	1	12	0.224665	2.16516
ENSMUSG00000084891	11.1921	0.884913	3.47266	0.0134121	0.988375	Gm12958	4	128637471	128638447	+	674	lincRNA	predicted gene 12958 [Source:MGI Symbol;Acc:MGI:3652007]	-	10	1	1.87998	0.150983
ENSMUSG00000110844	11.1921	0.884913	3.47266	0.0134121	0.988375	Gm47680	9	32613452	32629557	+	771	lincRNA	predicted gene, 47680 [Source:MGI Symbol;Acc:MGI:6096780]	-	10	1	1.64346	0.131987
ENSMUSG00000083325	32.4386	10.7221	1.58437	0.013705	1	Gm14121	2	150499466	150500845	-	1380	transcribed_processed_pseudogene	predicted gene 14121 [Source:MGI Symbol;Acc:MGI:3651769]	-	29	12	2.66276	0.88489
ENSMUSG00000028031	19.0198	50.9643	-1.4171	0.01391	1	Dkk2	3	132085292	132180304	+	3705	protein_coding	dickkopf WNT signaling pathway inhibitor 2 [Source:MGI Symbol;Acc:MGI:1890663]	-	17	57	0.581399	1.56557
ENSMUSG00000004891	20.138	54.5414	-1.43277	0.0142524	1	Nes	3	87971078	87980451	+	6416	protein_coding	nestin [Source:MGI Symbol;Acc:MGI:101784]	-	18	61	0.355485	0.967503
ENSMUSG00000080824	5.60101	22.3477	-1.97578	0.0143802	1	Gm9001	6	75782358	75782756	-	399	processed_pseudogene	predicted gene 9001 [Source:MGI Symbol;Acc:MGI:3647168]	-	5	25	1.58785	6.37608
ENSMUSG00000087700	23.4927	6.25072	1.88667	0.0143802	1	Gm15283	12	73843039	73949814	-	2353	antisense	predicted gene 15283 [Source:MGI Symbol;Acc:MGI:3705161]	-	21	7	1.13087	0.302735
ENSMUSG00000042567	16.7833	3.56784	2.19073	0.0144854	1	Nek10	14	14803415	15012059	+	11849	protein_coding	NIMA (never in mitosis gene a)- related kinase 10 [Source:MGI Symbol;Acc:MGI:2685128]	-	15	4	0.160407	0.034353
ENSMUSG00000084970	16.7833	3.56784	2.19073	0.0144854	1	1700060J05Rik	4	53562983	53564697	-	1060	antisense	RIKEN cDNA 1700060J05 gene [Source:MGI Symbol;Acc:MGI:1920641]	-	15	4	1.79308	0.384009
ENSMUSG00000090952	38.0298	13.405	1.49442	0.014931	1	Gm17251	17	33759992	33761870	+	925	processed_transcript	predicted gene, 17251 [Source:MGI Symbol;Acc:MGI:4936885]	-	34	15	4.65748	1.6502
ENSMUSG00000040170	115.188	246.809	-1.09875	0.0149437	1	Fmo2	1	162874317	162898726	-	5609	protein_coding	flavin containing monooxygenase 2 [Source:MGI Symbol;Acc:MGI:1916776]	-	103	276	2.32683	5.00738
ENSMUSG00000057722	124.134	264.694	-1.09183	0.0150094	1	Lepr	4	101717404	101815352	+	7049	protein_coding	leptin receptor [Source:MGI Symbol;Acc:MGI:104993]	-	111	296	1.9953	4.27318
ENSMUSG00000022722	14.5468	42.0216	-1.52369	0.0154873	1	Arl6	16	59612949	59639391	-	2098	protein_coding	ADP-ribosylation factor-like 6 [Source:MGI Symbol;Acc:MGI:1927136]	-	13	47	0.785148	2.27971
ENSMUSG00000095200	46.9757	106.409	-1.17793	0.0158229	1	Ighv1-7	12	114538495	114538965	-	388	IG_V_gene	immunoglobulin heavy variable V1-7 [Source:MGI Symbol;Acc:MGI:3704122]	-	42	119	13.7161	31.2106
ENSMUSG00000100629	48.0939	17.8763	1.42052	0.0160701	1	Gm28192	11	120963844	120964764	+	778	antisense	predicted gene 28192 [Source:MGI Symbol;Acc:MGI:5578898]	-	43	20	7.0033	2.616
ENSMUSG00000032850	17.9015	4.46214	1.97096	0.0164929	1	Rnft2	5	118190736	118245116	-	5593	protein_coding	ring finger protein, transmembrane 2 [Source:MGI Symbol;Acc:MGI:2442859]	-	16	5	0.362484	0.0909729
ENSMUSG00000048503	3.3646	17.8763	-2.37205	0.0164929	1	Tmem136	9	43108650	43116570	-	3578	protein_coding	transmembrane protein 136 [Source:MGI Symbol;Acc:MGI:2685030]	-	3	20	0.106242	0.568822
ENSMUSG00000074384	17.9015	4.46214	1.97096	0.0164929	1	AI429214	8	36993604	36995533	+	1930	protein_coding	expressed sequence AI429214 [Source:MGI Symbol;Acc:MGI:2142538]	-	16	5	1.05045	0.263633
ENSMUSG00000035184	3.3646	17.8763	-2.37205	0.0164929	1	Fam124a	14	62555737	62608486	+	4406	protein_coding	family with sequence similarity 124, member A [Source:MGI Symbol;Acc:MGI:3645930]	-	3	20	0.0862761	0.461926
ENSMUSG00000090173	3.3646	17.8763	-2.37205	0.0164929	1	Fbxw10	11	62847069	62877465	+	4025	protein_coding	F-box and WD-40 domain protein 10 [Source:MGI Symbol;Acc:MGI:3052463]	-	3	20	0.0944428	0.505651
ENSMUSG00000055102	3.3646	17.8763	-2.37205	0.0164929	1	Zfp819	7	43607169	43618285	+	2466	protein_coding	zinc finger protein 819 [Source:MGI Symbol;Acc:MGI:1921650]	zf-C2H2	3	20	0.154149	0.825323
ENSMUSG00000049891	17.9015	4.46214	1.97096	0.0164929	1	Gm7984	8	75398511	75399048	+	538	processed_pseudogene	predicted gene 7984 [Source:MGI Symbol;Acc:MGI:3645839]	-	16	5	3.76835	0.945746
ENSMUSG00000022847	29.0839	8.93357	1.6872	0.0166546	1	Thpo	16	20724454	20734511	-	2628	protein_coding	thrombopoietin [Source:MGI Symbol;Acc:MGI:101875]	-	26	10	1.25361	0.387223
ENSMUSG00000026274	68.2221	28.6076	1.24956	0.0169166	1	Pask	1	93308770	93343482	-	9060	protein_coding	PAS domain containing serine/threonine kinase [Source:MGI Symbol;Acc:MGI:2155936]	-	61	32	0.85313	0.359425
ENSMUSG00000046152	11.1921	33.0789	-1.55455	0.0175391	1	Fut10	8	31187331	31261738	+	5007	protein_coding	fucosyltransferase 10 [Source:MGI Symbol;Acc:MGI:2384748]	-	10	37	0.253067	0.751988
ENSMUSG00000069763	2.24643	12.5107	-2.42117	0.0178622	1	Tmem100	11	90030348	90036508	+	1767	protein_coding	transmembrane protein 100 [Source:MGI Symbol;Acc:MGI:1915138]	-	2	14	0.143419	0.806266
ENSMUSG00000086350	13.4286	1.77919	2.82382	0.0178622	1	B230369F24Rik	1	178313328	178318549	-	2560	antisense	RIKEN cDNA B230369F24 gene [Source:MGI Symbol;Acc:MGI:2443392]	-	12	2	0.593957	0.0795018
ENSMUSG00000078879	2.24643	12.5107	-2.42117	0.0178622	1	Zfp973	2	176670522	176719085	+	2709	protein_coding	zinc finger protein 973 [Source:MGI Symbol;Acc:MGI:3615331]	zf-C2H2	2	14	0.093548	0.525903
ENSMUSG00000076436	2.24643	12.5107	-2.42117	0.0178622	1	Oxct2a	4	123321875	123323634	-	1760	protein_coding	3-oxoacid CoA transferase 2A [Source:MGI Symbol;Acc:MGI:1891061]	-	2	14	0.14399	0.809473
ENSMUSG00000108961	2.24643	12.5107	-2.42117	0.0178622	1	Gm32540	8	10858750	10866186	-	1872	lincRNA	predicted gene, 32540 [Source:MGI Symbol;Acc:MGI:5591699]	-	2	14	0.135375	0.761043
ENSMUSG00000085289	13.4286	1.77919	2.82382	0.0178622	1	Gm15337	18	39367038	39389425	-	3888	antisense	predicted gene 15337 [Source:MGI Symbol;Acc:MGI:3705103]	-	12	2	0.391083	0.0523469
ENSMUSG00000094356	157.681	73.321	1.10314	0.0179104	1	Igkv8-28	6	70143593	70144166	-	370	IG_V_gene	immunoglobulin kappa variable 8-28 [Source:MGI Symbol;Acc:MGI:3642251]	-	141	82	48.2871	22.5527
ENSMUSG00000066113	4.4828	19.6649	-2.10655	0.0180032	1	Adamtsl1	4	85514172	86428385	+	12767	protein_coding	ADAMTS-like 1 [Source:MGI Symbol;Acc:MGI:1924989]	-	4	22	0.0396995	0.175356
ENSMUSG00000068252	20.138	5.35643	1.88326	0.0180032	1	Apol7b	15	77422209	77447492	-	2437	protein_coding	apolipoprotein L 7b [Source:MGI Symbol;Acc:MGI:3583950]	-	18	6	0.935902	0.250543
ENSMUSG00000076549	50.3304	112.669	-1.16102	0.0184245	1	Igkv4-68	6	69304834	69305405	-	394	IG_V_gene	immunoglobulin kappa variable 4-68 [Source:MGI Symbol;Acc:MGI:2686265]	-	45	126	14.472	32.5433
ENSMUSG00000116226	41.3845	15.1935	1.43702	0.0185027	1	Gm49502	15	82185516	82187625	+	2110	TEC	predicted gene, 49502 [Source:MGI Symbol;Acc:MGI:6155188]	-	37	17	2.22194	0.819886
ENSMUSG00000113328	89.4686	39.3388	1.18239	0.0187651	1	Gm47260	12	103412492	103415596	-	3105	TEC	predicted gene, 47260 [Source:MGI Symbol;Acc:MGI:6096093]	-	80	44	3.26469	1.44204
ENSMUSG00000075271	20.138	50.9643	-1.33516	0.0189536	1	Ttc30a1	2	75978247	75981967	-	3721	protein_coding	tetratricopeptide repeat domain 30A1 [Source:MGI Symbol;Acc:MGI:1926052]	-	18	57	0.612952	1.55884
ENSMUSG00000113585	51.4486	20.5591	1.31724	0.0189536	1	Gm19605	12	110474511	110486208	-	2316	processed_transcript	predicted gene, 19605 [Source:MGI Symbol;Acc:MGI:5011790]	-	46	23	2.51671	1.01059
ENSMUSG00000015083	51.4486	20.5591	1.31724	0.0189536	1	C8g	2	25498651	25501719	-	1493	protein_coding	complement component 8, gamma polypeptide [Source:MGI Symbol;Acc:MGI:88237]	-	46	23	3.90402	1.56767
ENSMUSG00000094951	25.7292	62.5898	-1.27919	0.0190443	1	Ighv5-6	12	113625506	113625956	-	353	IG_V_gene	immunoglobulin heavy variable 5-6 [Source:MGI Symbol;Acc:MGI:4439815]	-	23	70	8.25594	20.1795
ENSMUSG00000095197	59.2762	24.1362	1.29109	0.0190446	1	Ighv1-59	12	115335082	115335514	-	351	IG_V_gene	immunoglobulin heavy variable V1-59 [Source:MGI Symbol;Acc:MGI:3644474]	-	53	27	19.133	7.82787
ENSMUSG00000060244	22.3745	6.25072	1.81666	0.0191374	1	Alyref2	1	171503478	171504750	+	1273	protein_coding	Aly/REF export factor 2 [Source:MGI Symbol;Acc:MGI:1913144]	-	20	7	1.99074	0.559573
ENSMUSG00000026574	256.085	514.195	-1.00542	0.0196635	1	Dpt	1	164796644	164824266	+	1724	protein_coding	dermatopontin [Source:MGI Symbol;Acc:MGI:1928392]	-	229	575	16.8311	33.9404
ENSMUSG00000037016	6.71923	23.242	-1.77425	0.0199879	1	Frem2	3	53513938	53657355	-	13255	protein_coding	Fras1 related extracellular matrix protein 2 [Source:MGI Symbol;Acc:MGI:2444465]	-	6	26	0.0573568	0.199609
ENSMUSG00000085342	6.71923	23.242	-1.77425	0.0199879	1	Gm12254	11	58508791	58509261	-	471	processed_pseudogene	predicted gene 12254 [Source:MGI Symbol;Acc:MGI:3650324]	-	6	26	1.61415	5.61745
ENSMUSG00000085747	373.5	185.104	1.01217	0.0202981	1	Slc13a2os	11	78394485	78405657	+	3627	antisense	solute carrier family 13 (sodium-dependent dicarboxylate transporter), member 2, opposite strand [Source:MGI Symbol;Acc:MGI:3649278]	-	334	207	11.6684	5.80777
ENSMUSG00000084519	26.8474	8.03929	1.72205	0.0206238	1	Gm22478	7	45388531	45388684	+	154	snoRNA	predicted gene, 22478 [Source:MGI Symbol;Acc:MGI:5452255]	-	24	9	19.7471	5.94715
ENSMUSG00000037202	7.83745	25.9248	-1.71236	0.0206238	1	Prf1	10	61297833	61304680	+	2584	protein_coding	perforin 1 (pore forming protein) [Source:MGI Symbol;Acc:MGI:97551]	-	7	29	0.343257	1.14207
ENSMUSG00000097658	15.6651	3.56784	2.09195	0.0209521	1	Gm16755	11	120486339	120488582	-	933	lincRNA	predicted gene, 16755 [Source:MGI Symbol;Acc:MGI:4439679]	-	14	4	1.90134	0.43628
ENSMUSG00000114247	15.6651	3.56784	2.09195	0.0209521	1	Gm32063	13	41236345	41241478	+	1620	lincRNA	predicted gene, 32063 [Source:MGI Symbol;Acc:MGI:5591222]	-	14	4	1.09503	0.251265
ENSMUSG00000032281	10.0739	29.5018	-1.54039	0.0214439	1	Acsbg1	9	54604877	54661870	-	3604	protein_coding	acyl-CoA synthetase bubblegum family member 1 [Source:MGI Symbol;Acc:MGI:2385656]	-	9	33	0.316425	0.931786
ENSMUSG00000102602	144.262	67.9554	1.08435	0.0214499	1	A930004J17Rik	4	131878628	131883237	+	4610	TEC	RIKEN cDNA A930004J17 gene [Source:MGI Symbol;Acc:MGI:2442442]	-	129	76	3.5457	1.67764
ENSMUSG00000000739	1.12827	9.82785	-3.00312	0.0215665	1	Sult5a1	8	123140192	123158315	-	4419	protein_coding	sulfotransferase family 5A, member 1 [Source:MGI Symbol;Acc:MGI:1931463]	-	1	11	0.0286741	0.253312
ENSMUSG00000097357	1.12827	9.82785	-3.00312	0.0215665	1	Gm16793	8	35582503	35588972	-	1680	bidirectional_promoter_lncRNA	predicted gene, 16793 [Source:MGI Symbol;Acc:MGI:4439717]	-	1	11	0.0754231	0.666301
ENSMUSG00000086279	1.12827	9.82785	-3.00312	0.0215665	1	Gm15634	8	46152610	46156100	+	492	sense_intronic	predicted gene 15634 [Source:MGI Symbol;Acc:MGI:3783078]	-	1	11	0.257542	2.27517
ENSMUSG00000089742	10.0739	0.884913	3.32241	0.0215665	1	Gm15898	8	120095060	120097736	+	627	antisense	predicted gene 15898 [Source:MGI Symbol;Acc:MGI:3802167]	-	9	1	1.81882	0.1623
ENSMUSG00000110299	1.12827	9.82785	-3.00312	0.0215665	1	Gm17910	8	88728203	88729040	-	838	processed_pseudogene	predicted gene, 17910 [Source:MGI Symbol;Acc:MGI:5010095]	-	1	11	0.151206	1.33578
ENSMUSG00000006720	1.12827	9.82785	-3.00312	0.0215665	1	Zfp184	13	21945094	21960779	+	3513	protein_coding	zinc finger protein 184 (Kruppel-like) [Source:MGI Symbol;Acc:MGI:1922244]	zf-C2H2	1	11	0.0360691	0.318641
ENSMUSG00000114598	10.0739	0.884913	3.32241	0.0215665	1	D130062J10Rik	13	98798611	98801410	-	2800	sense_intronic	RIKEN cDNA D130062J10 gene [Source:MGI Symbol;Acc:MGI:2441949]	-	9	1	0.407285	0.0363437
ENSMUSG00000084507	10.0739	0.884913	3.32241	0.0215665	1	Gm25321	8	109840588	109840689	-	102	snRNA	predicted gene, 25321 [Source:MGI Symbol;Acc:MGI:5455098]	-	9	1	11.1804	0.99767
ENSMUSG00000034968	10.0739	0.884913	3.32241	0.0215665	1	Lbx2	6	83086367	83088243	+	934	protein_coding	ladybird homeobox 2 [Source:MGI Symbol;Acc:MGI:1342288]	Homeobox	9	1	1.22098	0.108953
ENSMUSG00000074768	1.12827	9.82785	-3.00312	0.0215665	1	Bhmt	13	93616675	93637961	-	5758	protein_coding	betaine-homocysteine methyltransferase [Source:MGI Symbol;Acc:MGI:1339972]	-	1	11	0.022006	0.194405
ENSMUSG00000111924	10.0739	0.884913	3.32241	0.0215665	1	4930556N09Rik	10	97035768	97061059	+	1015	lincRNA	RIKEN cDNA 4930556N09 gene [Source:MGI Symbol;Acc:MGI:1922551]	-	9	1	1.12354	0.100258
ENSMUSG00000086481	11.1921	32.1847	-1.51517	0.0216953	1	Gm11707	11	106972058	106973090	-	490	lincRNA	predicted gene 11707 [Source:MGI Symbol;Acc:MGI:3651836]	-	10	36	2.58593	7.47641
ENSMUSG00000027861	12.3104	35.7617	-1.53056	0.0219911	1	Casq2	3	102086415	102146514	+	2736	protein_coding	calsequestrin 2 [Source:MGI Symbol;Acc:MGI:1309469]	-	11	40	0.509437	1.48775
ENSMUSG00000102364	190.11	92.1006	1.04433	0.0220013	1	Ighv8-5	12	115067560	115068002	-	358	IG_V_gene	immunoglobulin heavy variable V8-5 [Source:MGI Symbol;Acc:MGI:3645478]	-	170	103	60.1699	29.278
ENSMUSG00000097180	44.7392	16.9821	1.38994	0.0221021	1	2700038G22Rik	5	23850597	23855038	+	1594	lincRNA	RIKEN cDNA 2700038G22 gene [Source:MGI Symbol;Acc:MGI:1914444]	-	40	19	3.17969	1.21298
ENSMUSG00000071103	42.5027	16.0878	1.39357	0.0221135	1	1700029J07Rik	8	45953606	45975252	-	2740	protein_coding	RIKEN cDNA 1700029J07 gene [Source:MGI Symbol;Acc:MGI:1916729]	-	38	18	1.7573	0.668511
ENSMUSG00000095127	133.08	268.271	-1.01088	0.0221528	1	Ighv1-82	12	115952538	115953005	-	386	IG_V_gene	immunoglobulin heavy variable 1-82 [Source:MGI Symbol;Acc:MGI:4439671]	-	119	300	39.0637	79.0899
ENSMUSG00000076514	54.8033	117.14	-1.09453	0.022567	1	Igkv17-121	6	68036812	68037318	+	363	IG_V_gene	immunoglobulin kappa variable 17-121 [Source:MGI Symbol;Acc:MGI:3647671]	-	49	131	17.1042	36.7241
ENSMUSG00000108350	84.9956	38.4445	1.14156	0.0226539	1	Gm44950	7	79922572	79924867	-	2296	TEC	predicted gene 44950 [Source:MGI Symbol;Acc:MGI:5753526]	-	76	43	4.19426	1.90583
ENSMUSG00000061517	6.71923	1.38778e-17	5.78164	0.0226768	1	Sox21	14	118233232	118237030	-	3799	protein_coding	SRY (sex determining region Y)-box 21 [Source:MGI Symbol;Acc:MGI:2654070]	HMG	6	0	0.200122	0
ENSMUSG00000026807	1.38778e-17	7.14501	-5.8726	0.0226768	1	Ak8	2	28700164	28813165	+	1873	protein_coding	adenylate kinase 8 [Source:MGI Symbol;Acc:MGI:1916120]	-	0	8	0	0.434649
ENSMUSG00000017943	1.38778e-17	7.14501	-5.8726	0.0226768	1	Gdap1l1	2	163438476	163455324	+	2580	protein_coding	ganglioside-induced differentiation-associated protein 1-like 1 [Source:MGI Symbol;Acc:MGI:2385163]	-	0	8	0	0.315542
ENSMUSG00000038077	6.71923	1.38778e-17	5.78164	0.0226768	1	Kcna6	6	126708329	126740674	-	5945	protein_coding	potassium voltage-gated channel, shaker-related, subfamily, member 6 [Source:MGI Symbol;Acc:MGI:96663]	-	6	0	0.127883	0
ENSMUSG00000086742	1.38778e-17	7.14501	-5.8726	0.0226768	1	Gm16201	7	139950396	139978977	+	3469	processed_transcript	predicted gene 16201 [Source:MGI Symbol;Acc:MGI:3802153]	-	0	8	0	0.234678
ENSMUSG00000073821	6.71923	1.38778e-17	5.78164	0.0226768	1	8030451A03Rik	4	63979854	64149924	+	4083	processed_transcript	RIKEN cDNA 8030451A03 gene [Source:MGI Symbol;Acc:MGI:1915353]	-	6	0	0.186202	0
ENSMUSG00000084835	1.38778e-17	7.14501	-5.8726	0.0226768	1	Gm12352	11	98438037	98439046	+	760	antisense	predicted gene 12352 [Source:MGI Symbol;Acc:MGI:3705172]	-	0	8	0	1.07118
ENSMUSG00000104184	6.71923	1.38778e-17	5.78164	0.0226768	1	Gm37818	11	18884623	18887791	-	3169	TEC	predicted gene, 37818 [Source:MGI Symbol;Acc:MGI:5611046]	-	6	0	0.239907	0
ENSMUSG00000023047	6.71923	1.38778e-17	5.78164	0.0226768	1	Amhr2	15	102445367	102454633	+	2005	protein_coding	anti-Mullerian hormone type 2 receptor [Source:MGI Symbol;Acc:MGI:105062]	-	6	0	0.379184	0
ENSMUSG00000101133	6.71923	1.38778e-17	5.78164	0.0226768	1	Gm29050	17	5388763	5419652	+	2942	antisense	predicted gene 29050 [Source:MGI Symbol;Acc:MGI:5579756]	-	6	0	0.258418	0
ENSMUSG00000086604	6.71923	1.38778e-17	5.78164	0.0226768	1	Gm15510	7	5046949	5057116	-	1172	antisense	predicted gene 15510 [Source:MGI Symbol;Acc:MGI:3782958]	-	6	0	0.64869	0
ENSMUSG00000111685	6.71923	1.38778e-17	5.78164	0.0226768	1	Gm10686	9	44255047	44258293	+	3247	TEC	predicted gene 10686 [Source:MGI Symbol;Acc:MGI:3704331]	-	6	0	0.234144	0
ENSMUSG00000087064	6.71923	1.38778e-17	5.78164	0.0226768	1	Sap30bpos	11	115946450	115952105	-	2352	antisense	SAP30 binding protein, opposite strand [Source:MGI Symbol;Acc:MGI:3650575]	-	6	0	0.323242	0
ENSMUSG00000043398	6.71923	1.38778e-17	5.78164	0.0226768	1	Gpr135	12	72067976	72071125	-	3150	protein_coding	G protein-coupled receptor 135 [Source:MGI Symbol;Acc:MGI:2676315]	-	6	0	0.241354	0
ENSMUSG00000097234	6.71923	1.38778e-17	5.78164	0.0226768	1	Gm26518	15	102455526	102483722	-	3270	lincRNA	predicted gene, 26518 [Source:MGI Symbol;Acc:MGI:5477012]	-	6	0	0.232497	0
ENSMUSG00000100147	1.38778e-17	7.14501	-5.8726	0.0226768	1	1700047M11Rik	1	182287990	182303325	+	2846	lincRNA	RIKEN cDNA 1700047M11 gene [Source:MGI Symbol;Acc:MGI:1914580]	-	0	8	0	0.28605
ENSMUSG00000089936	1.38778e-17	7.14501	-5.8726	0.0226768	1	Gm16199	6	120005998	120006285	+	288	processed_pseudogene	predicted gene 16199 [Source:MGI Symbol;Acc:MGI:3801797]	-	0	8	0	2.82673
ENSMUSG00000102258	6.71923	1.38778e-17	5.78164	0.0226768	1	Gm38257	2	15056713	15059473	+	2761	TEC	predicted gene, 38257 [Source:MGI Symbol;Acc:MGI:5611485]	-	6	0	0.275358	0
ENSMUSG00000097426	6.71923	1.38778e-17	5.78164	0.0226768	1	Gm8941	1	151136507	151137780	+	899	processed_pseudogene	predicted gene 8941 [Source:MGI Symbol;Acc:MGI:3779824]	-	6	0	0.845678	0
ENSMUSG00000065089	6.71923	1.38778e-17	5.78164	0.0226768	1	Gm26493	8	95746060	95746195	-	136	snoRNA	predicted gene, 26493 [Source:MGI Symbol;Acc:MGI:5456270]	-	6	0	5.59018	0
ENSMUSG00000048978	1.38778e-17	7.14501	-5.8726	0.0226768	1	Nrsn1	13	25252040	25270502	-	2798	protein_coding	neurensin 1 [Source:MGI Symbol;Acc:MGI:894662]	-	0	8	0	0.290957
ENSMUSG00000106218	6.71923	1.38778e-17	5.78164	0.0226768	1	Gm43713	3	88845025	88900001	-	1896	antisense	predicted gene 43713 [Source:MGI Symbol;Acc:MGI:5663850]	-	6	0	0.400983	0
ENSMUSG00000103940	6.71923	1.38778e-17	5.78164	0.0226768	1	Gm38227	3	96263785	96265386	+	1602	TEC	predicted gene, 38227 [Source:MGI Symbol;Acc:MGI:5611455]	-	6	0	0.474572	0
ENSMUSG00000034416	1.38778e-17	7.14501	-5.8726	0.0226768	1	Pkd1l2	8	116995679	117082449	-	8301	protein_coding	polycystic kidney disease 1 like 2 [Source:MGI Symbol;Acc:MGI:2664668]	-	0	8	0	0.0980723
ENSMUSG00000018844	6.71923	1.38778e-17	5.78164	0.0226768	1	Fndc8	11	82892124	82900801	+	2166	protein_coding	fibronectin type III domain containing 8 [Source:MGI Symbol;Acc:MGI:1926169]	-	6	0	0.350999	0
ENSMUSG00000051262	1.38778e-17	7.14501	-5.8726	0.0226768	1	Nat8f3	6	85732513	85765754	-	3134	protein_coding	N-acetyltransferase 8 (GCN5-related) family member 3 [Source:MGI Symbol;Acc:MGI:2136449]	-	0	8	0	0.259763
ENSMUSG00000113263	1.38778e-17	7.14501	-5.8726	0.0226768	1	Gm4811	13	64927942	64929161	-	1220	processed_pseudogene	predicted gene 4811 [Source:MGI Symbol;Acc:MGI:3648985]	-	0	8	0	0.667294
ENSMUSG00000079415	6.71923	1.38778e-17	5.78164	0.0226768	1	Cntf	19	12763660	12765632	-	1073	protein_coding	ciliary neurotrophic factor [Source:MGI Symbol;Acc:MGI:88439]	-	6	0	0.708541	0
ENSMUSG00000097250	6.71923	1.38778e-17	5.78164	0.0226768	1	Gm26771	3	83773853	83789956	-	1082	antisense	predicted gene, 26771 [Source:MGI Symbol;Acc:MGI:5477265]	-	6	0	0.702648	0
ENSMUSG00000104150	6.71923	1.38778e-17	5.78164	0.0226768	1	Gm44573	7	39542537	39544906	-	2370	TEC	predicted gene 44573 [Source:MGI Symbol;Acc:MGI:5753149]	-	6	0	0.320787	0
ENSMUSG00000095620	1.38778e-17	7.14501	-5.8726	0.0226768	1	2010005H15Rik	16	36221468	36257444	+	639	protein_coding	RIKEN cDNA 2010005H15 gene [Source:MGI Symbol;Acc:MGI:1924020]	-	0	8	0	1.27402
ENSMUSG00000105935	6.71923	1.38778e-17	5.78164	0.0226768	1	Gm43628	5	65307808	65308994	-	1187	TEC	predicted gene 43628 [Source:MGI Symbol;Acc:MGI:5663765]	-	6	0	0.640493	0
ENSMUSG00000108046	6.71923	1.38778e-17	5.78164	0.0226768	1	Gm43924	6	15811323	15813058	+	1736	TEC	predicted gene, 43924 [Source:MGI Symbol;Acc:MGI:5690316]	-	6	0	0.43794	0
ENSMUSG00000085538	6.71923	1.38778e-17	5.78164	0.0226768	1	Gm11455	2	164135703	164140419	+	733	antisense	predicted gene 11455 [Source:MGI Symbol;Acc:MGI:3650216]	-	6	0	1.0372	0
ENSMUSG00000103921	6.71923	1.38778e-17	5.78164	0.0226768	1	Gm5841	3	8327531	8329707	+	2177	processed_pseudogene	predicted gene 5841 [Source:MGI Symbol;Acc:MGI:3645248]	-	6	0	0.349226	0
ENSMUSG00000092134	1.38778e-17	7.14501	-5.8726	0.0226768	1	Gm17089	6	134233158	134243711	-	1394	antisense	predicted gene 17089 [Source:MGI Symbol;Acc:MGI:4937916]	-	0	8	0	0.584002
ENSMUSG00000115456	6.71923	1.38778e-17	5.78164	0.0226768	1	Gm35248	15	38312293	38343139	+	527	lincRNA	predicted gene, 35248 [Source:MGI Symbol;Acc:MGI:5594407]	-	6	0	1.44263	0
ENSMUSG00000103995	1.38778e-17	7.14501	-5.8726	0.0226768	1	5730488B01Rik	4	44702800	44705110	+	2311	TEC	RIKEN cDNA 5730488B01 gene [Source:MGI Symbol;Acc:MGI:1917852]	-	0	8	0	0.352271
ENSMUSG00000110195	6.71923	1.38778e-17	5.78164	0.0226768	1	Pde2a	7	101421691	101512827	+	6149	protein_coding	phosphodiesterase 2A, cGMP-stimulated [Source:MGI Symbol;Acc:MGI:2446107]	-	6	0	0.12364	0
ENSMUSG00000067613	6.71923	1.38778e-17	5.78164	0.0226768	1	Krt83	15	101485130	101491512	-	1842	protein_coding	keratin 83 [Source:MGI Symbol;Acc:MGI:3690448]	-	6	0	0.412739	0
ENSMUSG00000040775	6.71923	1.38778e-17	5.78164	0.0226768	1	Gm9772	17	22005994	22007599	-	1606	processed_pseudogene	predicted gene 9772 [Source:MGI Symbol;Acc:MGI:3641789]	zf-C2H2	6	0	0.47339	0
ENSMUSG00000087640	6.71923	1.38778e-17	5.78164	0.0226768	1	Gm14798	X	94028854	94099304	+	1189	antisense	predicted gene 14798 [Source:MGI Symbol;Acc:MGI:3705098]	-	6	0	0.639415	0
ENSMUSG00000065669	6.71923	1.38778e-17	5.78164	0.0226768	1	Gm22581	3	96724265	96724400	-	136	snoRNA	predicted gene, 22581 [Source:MGI Symbol;Acc:MGI:5452358]	-	6	0	5.59018	0
ENSMUSG00000089453	6.71923	1.38778e-17	5.78164	0.0226768	1	Gm24224	7	79352488	79352745	-	258	misc_RNA	predicted gene, 24224 [Source:MGI Symbol;Acc:MGI:5454001]	-	6	0	2.94676	0
ENSMUSG00000109438	6.71923	1.38778e-17	5.78164	0.0226768	1	Gm45073	8	8642766	8647012	-	4247	TEC	predicted gene 45073 [Source:MGI Symbol;Acc:MGI:5753649]	-	6	0	0.179012	0
ENSMUSG00000115771	6.71923	1.38778e-17	5.78164	0.0226768	1	Gm49312	15	38079102	38079563	+	462	bidirectional_promoter_lncRNA	predicted gene, 49312 [Source:MGI Symbol;Acc:MGI:6118817]	-	6	0	1.64559	0
ENSMUSG00000022362	6.71923	1.38778e-17	5.78164	0.0226768	1	Gm29394	15	58028243	58076425	-	1732	protein_coding	predicted gene 29394 [Source:MGI Symbol;Acc:MGI:5580100]	-	6	0	0.438952	0
ENSMUSG00000047048	6.71923	1.38778e-17	5.78164	0.0226768	1	Olfr432	1	174049205	174054752	+	4533	protein_coding	olfactory receptor 432 [Source:MGI Symbol;Acc:MGI:3030266]	-	6	0	0.167718	0
ENSMUSG00000004939	6.71923	1.38778e-17	5.78164	0.0226768	1	Nmrk2	10	81198170	81202051	-	1854	protein_coding	nicotinamide riboside kinase 2 [Source:MGI Symbol;Acc:MGI:1916814]	-	6	0	0.410067	0
ENSMUSG00000111856	6.71923	1.38778e-17	5.78164	0.0226768	1	6530413G14Rik	9	22117328	22137756	+	1897	processed_transcript	RIKEN cDNA 6530413G14 gene [Source:MGI Symbol;Acc:MGI:1923465]	-	6	0	0.400772	0
ENSMUSG00000087434	6.71923	1.38778e-17	5.78164	0.0226768	1	Rab11fip4os1	11	79607079	79623163	-	2187	antisense	RAB11 family interacting protein 4 (class II), opposite strand 1 [Source:MGI Symbol;Acc:MGI:3650027]	-	6	0	0.347629	0
ENSMUSG00000095514	6.71923	1.38778e-17	5.78164	0.0226768	1	D13Ertd608e	13	119836006	119846570	+	724	protein_coding	DNA segment, Chr 13, ERATO Doi 608, expressed [Source:MGI Symbol;Acc:MGI:1277199]	-	6	0	1.05009	0
ENSMUSG00000056682	6.71923	1.38778e-17	5.78164	0.0226768	1	4930465K10Rik	18	77714210	77715449	+	1238	pseudogene	RIKEN cDNA 4930465K10 gene [Source:MGI Symbol;Acc:MGI:1914890]	-	6	0	0.614107	0
ENSMUSG00000110949	6.71923	1.38778e-17	5.78164	0.0226768	1	Nudt8	19	4000580	4002103	+	1135	protein_coding	nudix (nucleoside diphosphate linked moiety X)-type motif 8 [Source:MGI Symbol;Acc:MGI:1913637]	-	6	0	0.669837	0
ENSMUSG00000036334	80.5227	167.219	-1.05337	0.0228153	1	Igsf10	3	59316735	59344394	-	10150	protein_coding	immunoglobulin superfamily, member 10 [Source:MGI Symbol;Acc:MGI:1923481]	-	72	187	0.898835	1.87483
ENSMUSG00000002808	35.7933	80.4752	-1.16663	0.022901	1	Epdr1	13	19591706	19619927	-	2745	protein_coding	ependymin related protein 1 (zebrafish) [Source:MGI Symbol;Acc:MGI:2145369]	-	32	90	1.47714	3.33647
ENSMUSG00000029154	3.3646	16.9821	-2.29857	0.0230709	1	Cwh43	5	73406075	73453435	+	2915	protein_coding	cell wall biogenesis 43 C-terminal homolog [Source:MGI Symbol;Acc:MGI:2444131]	-	3	19	0.130406	0.663288
ENSMUSG00000033597	16.7833	4.46214	1.87852	0.0230709	1	Caskin1	17	24488783	24508905	+	6172	protein_coding	CASK interacting protein 1 [Source:MGI Symbol;Acc:MGI:2442952]	-	15	5	0.307949	0.0824387
ENSMUSG00000048481	16.7833	4.46214	1.87852	0.0230709	1	Mypop	7	18991245	19001766	+	2655	protein_coding	Myb-related transcription factor, partner of profilin [Source:MGI Symbol;Acc:MGI:2446472]	-	15	5	0.71588	0.191643
ENSMUSG00000036186	3.3646	16.9821	-2.29857	0.0230709	1	Fam69b	2	26628457	26636497	+	2476	protein_coding	family with sequence similarity 69, member B [Source:MGI Symbol;Acc:MGI:1927576]	-	3	19	0.153527	0.78089
ENSMUSG00000105552	16.7833	4.46214	1.87852	0.0230709	1	Gm19710	3	89998760	90021445	+	998	lincRNA	predicted gene, 19710 [Source:MGI Symbol;Acc:MGI:5011895]	-	15	5	1.90447	0.509831
ENSMUSG00000091952	16.7833	4.46214	1.87852	0.0230709	1	Gm17709	8	121972727	121973822	-	1096	processed_pseudogene	predicted gene, 17709 [Source:MGI Symbol;Acc:MGI:4937343]	-	15	5	1.73418	0.464244
ENSMUSG00000098196	16.7833	4.46214	1.87852	0.0230709	1	Gm26964	11	61865475	61867639	+	832	lincRNA	predicted gene, 26964 [Source:MGI Symbol;Acc:MGI:5504079]	-	15	5	2.28445	0.611552
ENSMUSG00000099759	16.7833	4.46214	1.87852	0.0230709	1	1700030C10Rik	12	20804381	20815779	-	1735	processed_transcript	RIKEN cDNA 1700030C10 gene [Source:MGI Symbol;Acc:MGI:1916763]	-	15	5	1.09548	0.293263
ENSMUSG00000107120	16.7833	4.46214	1.87852	0.0230709	1	Gm43059	5	31461022	31462409	+	1388	TEC	predicted gene 43059 [Source:MGI Symbol;Acc:MGI:5663196]	-	15	5	1.36935	0.366579
ENSMUSG00000097033	16.7833	4.46214	1.87852	0.0230709	1	Gm26819	13	69809914	69816094	-	5128	lincRNA	predicted gene, 26819 [Source:MGI Symbol;Acc:MGI:5477313]	-	15	5	0.370644	0.0992222
ENSMUSG00000107495	16.7833	4.46214	1.87852	0.0230709	1	Gm44215	6	128691073	128693783	-	2711	TEC	predicted gene, 44215 [Source:MGI Symbol;Acc:MGI:5690607]	-	15	5	0.701092	0.187684
ENSMUSG00000028028	261.677	130.554	1.0023	0.0238177	1	Alpk1	3	127670310	127780527	-	6868	protein_coding	alpha-kinase 1 [Source:MGI Symbol;Acc:MGI:1918731]	-	234	146	4.31717	2.16326
ENSMUSG00000030217	29.0839	67.0611	-1.20245	0.0238961	1	Art4	6	136848451	136857733	-	2517	protein_coding	ADP-ribosyltransferase 4 [Source:MGI Symbol;Acc:MGI:1202710]	-	26	75	1.30889	3.03225
ENSMUSG00000022665	42.5027	93.8892	-1.14157	0.024052	1	Ccdc80	16	45093402	45128077	+	4293	protein_coding	coiled-coil domain containing 80 [Source:MGI Symbol;Acc:MGI:1915146]	-	38	105	1.1216	2.48895
ENSMUSG00000037979	19.0198	5.35643	1.80132	0.0245106	1	Ccdc92	5	124834418	124862424	-	2729	protein_coding	coiled-coil domain containing 92 [Source:MGI Symbol;Acc:MGI:106485]	-	17	6	0.789331	0.223735
ENSMUSG00000020150	19.0198	5.35643	1.80132	0.0245106	1	Gamt	10	80258151	80261012	-	1444	protein_coding	guanidinoacetate methyltransferase [Source:MGI Symbol;Acc:MGI:1098221]	-	17	6	1.49175	0.422835
ENSMUSG00000081169	4.4828	18.7706	-2.03986	0.0245106	1	Gm12551	4	86627075	86631251	-	726	unprocessed_pseudogene	predicted gene 12551 [Source:MGI Symbol;Acc:MGI:3651664]	-	4	21	0.698131	2.94354
ENSMUSG00000108563	57.0398	24.1362	1.23572	0.024741	1	Gm44686	7	73538013	73554801	+	540	antisense	predicted gene 44686 [Source:MGI Symbol;Acc:MGI:5753262]	-	51	27	11.9671	5.08811
ENSMUSG00000023960	127.489	255.752	-1.00383	0.0247629	1	Enpp5	17	44078813	44086567	+	4858	protein_coding	ectonucleotide pyrophosphatase/phosphodiesterase 5 [Source:MGI Symbol;Acc:MGI:1933830]	-	114	286	2.97345	5.99095
ENSMUSG00000095583	38.0298	83.158	-1.1267	0.0248689	1	Ighv14-2	12	113994469	113994898	-	351	IG_V_gene	immunoglobulin heavy variable 14-2 [Source:MGI Symbol;Acc:MGI:4439607]	-	34	93	12.274	26.9627
ENSMUSG00000026840	5.60101	20.5591	-1.85617	0.0254753	1	Lamc3	2	31887291	31946539	+	6091	protein_coding	laminin gamma 3 [Source:MGI Symbol;Acc:MGI:1344394]	-	5	23	0.104015	0.384261
ENSMUSG00000097331	21.2563	6.25072	1.74308	0.0254753	1	F420014N23Rik	10	127195249	127202643	+	2552	lincRNA	RIKEN cDNA F420014N23 gene [Source:MGI Symbol;Acc:MGI:3642477]	-	19	7	0.94338	0.279129
ENSMUSG00000111875	5.60101	20.5591	-1.85617	0.0254753	1	Gm5425	10	84308886	84309344	+	459	processed_pseudogene	predicted gene 5425 [Source:MGI Symbol;Acc:MGI:3643901]	-	5	23	1.38029	5.0992
ENSMUSG00000052616	5.60101	20.5591	-1.85617	0.0254753	1	Terb1	8	104446719	104509910	-	3749	protein_coding	telomere repeat binding bouquet formation protein 1 [Source:MGI Symbol;Acc:MGI:2443187]	-	5	23	0.168993	0.624309
ENSMUSG00000001334	33.5568	76.0038	-1.17708	0.0256392	1	Fndc5	4	129136999	129144593	+	2763	protein_coding	fibronectin type III domain containing 5 [Source:MGI Symbol;Acc:MGI:1917614]	-	30	85	1.3758	3.13058
ENSMUSG00000021815	46.9757	19.6649	1.25006	0.0256753	1	Mss51	14	20482867	20496901	-	1826	protein_coding	MSS51 mitochondrial translational activator [Source:MGI Symbol;Acc:MGI:1922093]	-	42	22	2.91449	1.22605
ENSMUSG00000095612	139.789	67.0611	1.05802	0.025679	1	Ighv5-4	12	113597446	113597977	-	425	IG_V_gene	immunoglobulin heavy variable 5-4 [Source:MGI Symbol;Acc:MGI:4439895]	-	125	75	37.2679	17.9581
ENSMUSG00000028341	45.8574	17.8763	1.35199	0.0258645	1	Nr4a3	4	48045153	48086447	+	5987	protein_coding	nuclear receptor subfamily 4, group A, member 3 [Source:MGI Symbol;Acc:MGI:1352457]	NGFIB-like	41	20	0.867737	0.339944
ENSMUSG00000064369	43.621	16.9821	1.35351	0.0260503	1	mt-Te	MT	14071	14139	-	69	Mt_tRNA	mitochondrially encoded tRNA glutamic acid [Source:MGI Symbol;Acc:MGI:102488]	-	39	19	71.6191	28.0215
ENSMUSG00000035279	23.4927	7.14501	1.69754	0.0261053	1	Ssc5d	7	4925785	4944826	+	4590	protein_coding	scavenger receptor cysteine rich family, 5 domains [Source:MGI Symbol;Acc:MGI:3606211]	-	21	8	0.579723	0.177363
ENSMUSG00000097440	23.4927	7.14501	1.69754	0.0261053	1	Gm6277	18	11820671	11840869	-	4421	antisense	predicted gene 6277 [Source:MGI Symbol;Acc:MGI:3779583]	-	21	8	0.601883	0.184143
ENSMUSG00000019817	7.83745	25.0305	-1.66198	0.0264977	1	Plagl1	10	13060504	13131694	+	7819	protein_coding	pleiomorphic adenoma gene-like 1 [Source:MGI Symbol;Acc:MGI:1100874]	zf-C2H2	7	28	0.113438	0.364413
ENSMUSG00000103133	25.7292	8.03929	1.66093	0.0264977	1	Gm37303	9	72355075	72356633	+	1559	TEC	predicted gene, 37303 [Source:MGI Symbol;Acc:MGI:5610531]	-	23	9	1.86937	0.587467
ENSMUSG00000032204	7.83745	25.0305	-1.66198	0.0264977	1	Aqp9	9	71110659	71168682	-	4143	protein_coding	aquaporin 9 [Source:MGI Symbol;Acc:MGI:1891066]	-	7	28	0.21409	0.687749
ENSMUSG00000021884	7.83745	25.0305	-1.66198	0.0264977	1	Hacl1	14	31598730	31641286	-	4945	protein_coding	2-hydroxyacyl-CoA lyase 1 [Source:MGI Symbol;Acc:MGI:1929657]	-	7	28	0.179368	0.576207
ENSMUSG00000095761	25.7292	8.03929	1.66093	0.0264977	1	Ighv1-20	12	114723772	114724205	-	351	IG_V_gene	immunoglobulin heavy variable V1-20 [Source:MGI Symbol;Acc:MGI:3644607]	-	23	9	8.30299	2.60929
ENSMUSG00000116953	36.9115	14.2992	1.35921	0.0265521	1	9030025P20Rik	17	14978468	14991572	+	3999	protein_coding	RIKEN cDNA 9030025P20 gene [Source:MGI Symbol;Acc:MGI:3583895]	-	33	16	1.04563	0.407151
ENSMUSG00000037432	35.7933	13.405	1.40725	0.0266824	1	Fer1l5	1	36372291	36422110	+	6356	protein_coding	fer-1-like 5 (C. elegans) [Source:MGI Symbol;Acc:MGI:3616091]	-	32	15	0.63794	0.240156
ENSMUSG00000021013	8.95568	26.819	-1.57122	0.02672	1	Ttc8	12	98920574	98983238	+	3782	protein_coding	tetratricopeptide repeat domain 8 [Source:MGI Symbol;Acc:MGI:1923510]	-	8	30	0.268029	0.80721
ENSMUSG00000109408	26.8474	8.93357	1.57224	0.02672	1	A930037H05Rik	11	119448788	119491298	-	9082	processed_transcript	RIKEN cDNA A930037H05 gene [Source:MGI Symbol;Acc:MGI:1925689]	-	24	10	0.334845	0.112048
ENSMUSG00000094942	8.95568	26.819	-1.57122	0.02672	1	Gm3604	13	62368328	62383177	-	2310	protein_coding	predicted gene 3604 [Source:MGI Symbol;Acc:MGI:3781781]	zf-C2H2	8	30	0.438825	1.32159
ENSMUSG00000097443	26.8474	8.93357	1.57224	0.02672	1	Gm17529	12	58953089	58968011	+	3093	antisense	predicted gene, 17529 [Source:MGI Symbol;Acc:MGI:4937163]	-	24	10	0.983207	0.329008
ENSMUSG00000092253	26.8474	8.93357	1.57224	0.02672	1	H2-Q3	17	35358989	35359972	+	608	unprocessed_pseudogene	histocompatibility 2, Q region locus 3 [Source:MGI Symbol;Acc:MGI:95932]	-	24	10	5.00174	1.67372
ENSMUSG00000097680	33.5568	12.5107	1.41307	0.02678	1	Gm26642	1	135248561	135266443	+	2782	antisense	predicted gene, 26642 [Source:MGI Symbol;Acc:MGI:5477136]	-	30	14	1.3664	0.512104
ENSMUSG00000086399	29.0839	9.82785	1.5515	0.0268201	1	Gm16144	9	69477029	69479598	-	827	antisense	predicted gene 16144 [Source:MGI Symbol;Acc:MGI:3801782]	-	26	11	3.98365	1.35355
ENSMUSG00000079436	29.0839	9.82785	1.5515	0.0268201	1	Kcnj13	1	87386363	87394729	-	1270	protein_coding	potassium inwardly-rectifying channel, subfamily J, member 13 [Source:MGI Symbol;Acc:MGI:3781032]	-	26	11	2.59408	0.881406
ENSMUSG00000050359	31.3204	11.6164	1.41974	0.0268319	1	Sprr1a	3	92483952	92485895	-	806	protein_coding	small proline-rich protein 1A [Source:MGI Symbol;Acc:MGI:106660]	-	28	13	4.40186	1.64133
ENSMUSG00000031144	31.3204	11.6164	1.41974	0.0268319	1	Syp	X	7638471	7653256	+	5211	protein_coding	synaptophysin [Source:MGI Symbol;Acc:MGI:98467]	-	28	13	0.680849	0.253869
ENSMUSG00000042828	31.3204	11.6164	1.41974	0.0268319	1	Trim72	7	128003949	128011033	+	2233	protein_coding	tripartite motif-containing 72 [Source:MGI Symbol;Acc:MGI:3612190]	-	28	13	1.58885	0.592436
ENSMUSG00000009731	31.3204	11.6164	1.41974	0.0268319	1	Kcnd1	X	7822289	7838280	+	5287	protein_coding	potassium voltage-gated channel, Shal-related family, member 1 [Source:MGI Symbol;Acc:MGI:96671]	-	28	13	0.671061	0.250219
ENSMUSG00000061259	12.3104	1.77919	2.6995	0.0270427	1	Tmprss11d	5	86302217	86373420	-	2796	protein_coding	transmembrane protease, serine 11d [Source:MGI Symbol;Acc:MGI:2385221]	-	11	2	0.498505	0.0727913
ENSMUSG00000040714	12.3104	1.77919	2.6995	0.0270427	1	Klc3	7	19394437	19404104	-	2647	protein_coding	kinesin light chain 3 [Source:MGI Symbol;Acc:MGI:1277971]	-	11	2	0.526565	0.0768888
ENSMUSG00000026582	2.24643	11.6164	-2.31534	0.0270427	1	Sele	1	164048234	164057677	+	2912	protein_coding	selectin, endothelial cell [Source:MGI Symbol;Acc:MGI:98278]	-	2	13	0.0870266	0.454296
ENSMUSG00000025265	12.3104	1.77919	2.6995	0.0270427	1	Fgd1	X	151046150	151089521	+	4931	protein_coding	FYVE, RhoGEF and PH domain containing 1 [Source:MGI Symbol;Acc:MGI:104566]	-	11	2	0.282664	0.0412745
ENSMUSG00000045573	12.3104	1.77919	2.6995	0.0270427	1	Penk	4	4133531	4138819	-	1634	protein_coding	preproenkephalin [Source:MGI Symbol;Acc:MGI:104629]	-	11	2	0.85301	0.124556
ENSMUSG00000043924	2.24643	11.6164	-2.31534	0.0270427	1	Ncmap	4	135369576	135398227	-	2227	protein_coding	noncompact myelin associated protein [Source:MGI Symbol;Acc:MGI:2444888]	-	2	13	0.113795	0.594032
ENSMUSG00000108353	12.3104	1.77919	2.6995	0.0270427	1	Gm45205	7	127993269	127996598	+	3330	TEC	predicted gene 45205 [Source:MGI Symbol;Acc:MGI:5753781]	-	11	2	0.418564	0.0611185
ENSMUSG00000055676	2.24643	11.6164	-2.31534	0.0270427	1	Gm5069	1	180326970	180330550	-	1328	transcribed_processed_pseudogene	predicted pseudogene 5069 [Source:MGI Symbol;Acc:MGI:3644516]	-	2	13	0.190829	0.996167
ENSMUSG00000048387	2.24643	11.6164	-2.31534	0.0270427	1	Osr1	12	9570116	9581500	+	2066	protein_coding	odd-skipped related transcription factor 1 [Source:MGI Symbol;Acc:MGI:1344424]	zf-C2H2	2	13	0.122663	0.640324
ENSMUSG00000090069	2.24643	11.6164	-2.31534	0.0270427	1	E430024P14Rik	17	7881106	7946426	-	4883	antisense	RIKEN cDNA E430024P14 gene [Source:MGI Symbol;Acc:MGI:2445079]	-	2	13	0.0518987	0.270922
ENSMUSG00000030553	2.24643	11.6164	-2.31534	0.0270427	1	Pgpep1l	7	68236610	68264233	-	1006	protein_coding	pyroglutamyl-peptidase I-like [Source:MGI Symbol;Acc:MGI:1925694]	-	2	13	0.25191	1.31502
ENSMUSG00000086693	12.3104	1.77919	2.6995	0.0270427	1	A730081D07Rik	13	40956414	41001151	-	1804	antisense	RIKEN cDNA A730081D07 gene [Source:MGI Symbol;Acc:MGI:2441825]	-	11	2	0.772627	0.112819
ENSMUSG00000043498	2.24643	11.6164	-2.31534	0.0270427	1	9330132A10Rik	18	89293502	89297229	-	3727	pseudogene	RIKEN cDNA 9330132A10 gene [Source:MGI Symbol;Acc:MGI:2442380]	-	2	13	0.0679961	0.354953
ENSMUSG00000075304	27.9657	63.4841	-1.17987	0.0270451	1	Sp5	2	70474923	70477729	+	2100	protein_coding	trans-acting transcription factor 5 [Source:MGI Symbol;Acc:MGI:1927715]	zf-C2H2	25	71	1.50846	3.44053
ENSMUSG00000028601	81.6409	165.431	-1.018	0.0277011	1	Echdc2	4	108165437	108179308	+	2287	protein_coding	enoyl Coenzyme A hydratase domain containing 2 [Source:MGI Symbol;Acc:MGI:1289238]	-	73	185	4.04455	8.23176
ENSMUSG00000071748	24.611	58.1185	-1.23631	0.0278877	1	Gm14698	X	68821093	68825318	+	4226	protein_coding	predicted gene 14698 [Source:MGI Symbol;Acc:MGI:3709613]	-	22	65	0.65964	1.5652
ENSMUSG00000034842	32.4386	72.4267	-1.15638	0.0286753	1	Art3	5	92331827	92414628	+	3932	protein_coding	ADP-ribosyltransferase 3 [Source:MGI Symbol;Acc:MGI:1202729]	-	29	81	0.93454	2.09632
ENSMUSG00000061544	31.3204	70.6382	-1.1708	0.028989	1	Zfp229	17	21730795	21769342	+	5139	protein_coding	zinc finger protein 229 [Source:MGI Symbol;Acc:MGI:2679295]	zf-C2H2	28	79	0.690388	1.56436
ENSMUSG00000093327	50.3304	21.4534	1.22457	0.0291851	1	Mir5107	18	60812076	60812163	+	88	miRNA	microRNA 5107 [Source:MGI Symbol;Acc:MGI:4950427]	-	45	24	64.7953	27.7534
ENSMUSG00000079043	30.2021	68.8497	-1.18613	0.0293173	1	Fastkd5	2	130613840	130630027	-	3015	protein_coding	FAST kinase domains 5 [Source:MGI Symbol;Acc:MGI:2139469]	-	27	77	1.13472	2.5989
ENSMUSG00000020810	48.0939	101.043	-1.06952	0.0294775	1	Cygb	11	116645595	116654313	-	2331	protein_coding	cytoglobin [Source:MGI Symbol;Acc:MGI:2149481]	-	43	113	2.33744	4.93314
ENSMUSG00000029797	48.0939	20.5591	1.22018	0.0295429	1	Sspo	6	48448229	48501250	+	15863	protein_coding	SCO-spondin [Source:MGI Symbol;Acc:MGI:2674311]	-	43	23	0.343476	0.147547
ENSMUSG00000024160	48.0939	20.5591	1.22018	0.0295429	1	Spsb3	17	24886643	24892152	+	2719	protein_coding	splA/ryanodine receptor domain and SOCS box containing 3 [Source:MGI Symbol;Acc:MGI:1891471]	-	43	23	2.00389	0.860806
ENSMUSG00000096991	48.0939	20.5591	1.22018	0.0295429	1	Gm26789	10	63292286	63295793	-	2502	antisense	predicted gene, 26789 [Source:MGI Symbol;Acc:MGI:5477283]	-	43	23	2.17768	0.935465
ENSMUSG00000030142	17.9015	43.8102	-1.28637	0.0302988	1	Clec4e	6	123281789	123289870	-	4965	protein_coding	C-type lectin domain family 4, member e [Source:MGI Symbol;Acc:MGI:1861232]	-	16	49	0.408333	1.0043
ENSMUSG00000004018	52.5668	109.986	-1.0637	0.0303163	1	Fancl	11	26386135	26471876	+	3372	protein_coding	Fanconi anemia, complementation group L [Source:MGI Symbol;Acc:MGI:1914280]	-	47	123	1.76613	3.71197
ENSMUSG00000073485	14.5468	3.56784	1.98591	0.0303481	1	H3f3aos	1	180813776	180816859	+	3044	antisense	H3 histone, family 3A, opposite strand [Source:MGI Symbol;Acc:MGI:3802006]	-	13	4	0.541143	0.133722
ENSMUSG00000101450	14.5468	3.56784	1.98591	0.0303481	1	Gm28941	1	82739691	82740707	+	1017	sense_intronic	predicted gene 28941 [Source:MGI Symbol;Acc:MGI:5579647]	-	13	4	1.61971	0.400245
ENSMUSG00000101365	14.5468	3.56784	1.98591	0.0303481	1	Gm19325	9	97047444	97067307	-	3382	lincRNA	predicted gene, 19325 [Source:MGI Symbol;Acc:MGI:5011510]	-	13	4	0.487061	0.120358
ENSMUSG00000090675	14.5468	3.56784	1.98591	0.0303481	1	Olfr111	17	37508030	37532449	+	2643	protein_coding	olfactory receptor 111 [Source:MGI Symbol;Acc:MGI:2177494]	-	13	4	0.623246	0.15401
ENSMUSG00000094936	63.7492	28.6076	1.15189	0.0304005	1	Rbm4	19	4784293	4793901	-	4940	protein_coding	RNA binding motif protein 4 [Source:MGI Symbol;Acc:MGI:1100865]	-	57	32	1.46205	0.659189
ENSMUSG00000030255	43.621	92.9949	-1.09042	0.030667	1	Sspn	6	145931641	145965223	+	4996	protein_coding	sarcospan [Source:MGI Symbol;Acc:MGI:1353511]	-	39	104	0.989135	2.11835
ENSMUSG00000029480	106.242	50.9643	1.05758	0.0308931	1	Dhx37	5	125413858	125434121	-	5024	protein_coding	DEAH (Asp-Glu-Ala-His) box polypeptide 37 [Source:MGI Symbol;Acc:MGI:3028576]	-	95	57	2.396	1.15455
ENSMUSG00000022756	76.0497	34.8675	1.12173	0.031014	1	Slc7a4	16	17572018	17583214	-	4153	protein_coding	solute carrier family 7 (cationic amino acid transporter, y+ system), member 4 [Source:MGI Symbol;Acc:MGI:2146512]	-	68	39	2.07473	0.95563
ENSMUSG00000064080	25.7292	59.0127	-1.19447	0.031216	1	Fbln2	6	91212455	91272540	+	6370	protein_coding	fibulin 2 [Source:MGI Symbol;Acc:MGI:95488]	-	23	66	0.457511	1.05437
ENSMUSG00000026715	3.3646	16.0878	-2.22115	0.0322922	1	Serpinc1	1	160978585	161005863	+	8546	protein_coding	serine (or cysteine) peptidase inhibitor, clade C (antithrombin), member 1 [Source:MGI Symbol;Acc:MGI:88095]	-	3	18	0.0444807	0.214337
ENSMUSG00000017897	17.9015	5.35643	1.71444	0.0333763	1	Eya2	2	165595032	165771727	+	2963	protein_coding	EYA transcriptional coactivator and phosphatase 2 [Source:MGI Symbol;Acc:MGI:109341]	-	16	6	0.68423	0.206066
ENSMUSG00000000359	4.4828	17.8763	-1.96995	0.0333763	1	Rem1	2	152626951	152635198	+	2156	protein_coding	rad and gem related GTP binding protein 1 [Source:MGI Symbol;Acc:MGI:1097696]	-	4	20	0.235085	0.943992
ENSMUSG00000104436	17.9015	5.35643	1.71444	0.0333763	1	Gm37423	1	138968510	138971851	+	3342	processed_transcript	predicted gene, 37423 [Source:MGI Symbol;Acc:MGI:5610651]	-	16	6	0.606635	0.182697
ENSMUSG00000054556	17.9015	5.35643	1.71444	0.0333763	1	Gm4876	6	17065010	17171833	-	3058	antisense	predicted gene 4876 [Source:MGI Symbol;Acc:MGI:3647654]	-	16	6	0.662973	0.199664
ENSMUSG00000006386	57.0398	115.352	-1.01477	0.0334904	1	Tek	4	94739289	94874976	+	4712	protein_coding	TEK receptor tyrosine kinase [Source:MGI Symbol;Acc:MGI:98664]	-	51	129	1.37145	2.78594
ENSMUSG00000040183	27.9657	9.82785	1.49516	0.0335331	1	Ankrd6	4	32804035	32950841	-	5477	protein_coding	ankyrin repeat domain 6 [Source:MGI Symbol;Acc:MGI:2154278]	-	25	11	0.578377	0.204379
ENSMUSG00000043439	27.9657	10.7221	1.37113	0.0335331	1	Epop	11	97627389	97629702	-	2314	protein_coding	elongin BC and polycomb repressive complex 2 associated protein [Source:MGI Symbol;Acc:MGI:2143991]	-	25	12	1.36896	0.527722
ENSMUSG00000107200	27.9657	10.7221	1.37113	0.0335331	1	Gm43039	5	91958000	91958962	-	963	TEC	predicted gene 43039 [Source:MGI Symbol;Acc:MGI:5663176]	-	25	12	3.28948	1.26807
ENSMUSG00000071347	10.0739	27.7133	-1.45058	0.0335331	1	C1qtnf9	14	60768134	60780869	+	1903	protein_coding	C1q and tumor necrosis factor related protein 9 [Source:MGI Symbol;Acc:MGI:3045252]	-	9	31	0.599263	1.65771
ENSMUSG00000024352	49.2121	21.4534	1.19222	0.033664	1	Spata24	18	35656690	35662186	-	967	protein_coding	spermatogenesis associated 24 [Source:MGI Symbol;Acc:MGI:1918492]	-	44	24	5.76554	2.52564
ENSMUSG00000027694	8.95568	25.9248	-1.52254	0.0338323	1	Gm8325	3	60877014	60877587	+	464	transcribed_processed_pseudogene	predicted pseudogene 8325 [Source:MGI Symbol;Acc:MGI:3644852]	-	8	29	2.18467	6.36014
ENSMUSG00000055653	5.60101	19.6649	-1.79244	0.0339102	1	Gpc3	X	52272426	52613950	-	2690	protein_coding	glypican 3 [Source:MGI Symbol;Acc:MGI:104903]	-	5	22	0.235522	0.832257
ENSMUSG00000074793	5.60101	19.6649	-1.79244	0.0339102	1	Hspa12b	2	131127280	131146321	+	3685	protein_coding	heat shock protein 12B [Source:MGI Symbol;Acc:MGI:1919880]	-	5	22	0.171928	0.607536
ENSMUSG00000093686	5.60101	19.6649	-1.79244	0.0339102	1	Gm4705	17	66413631	66413984	-	354	processed_pseudogene	predicted gene 4705 [Source:MGI Symbol;Acc:MGI:3782885]	-	5	22	1.7897	6.32421
ENSMUSG00000049357	20.138	6.25072	1.66554	0.0339102	1	4933408B17Rik	18	34579846	34597468	-	2434	protein_coding	RIKEN cDNA 4933408B17 gene [Source:MGI Symbol;Acc:MGI:3045347]	-	18	7	0.937056	0.292661
ENSMUSG00000085779	5.60101	19.6649	-1.79244	0.0339102	1	Atcayos	10	81194609	81210877	+	4375	antisense	ataxia, cerebellar, Cayman type, opposite strand [Source:MGI Symbol;Acc:MGI:1916928]	-	5	22	0.144812	0.511719
ENSMUSG00000113626	20.138	6.25072	1.66554	0.0339102	1	Gm7240	13	61804257	61861675	+	2604	transcribed_processed_pseudogene	predicted gene 7240 [Source:MGI Symbol;Acc:MGI:3643235]	-	18	7	0.875881	0.273555
ENSMUSG00000098024	24.611	8.03929	1.59712	0.0340354	1	Gm27003	2	126675916	126683805	+	497	antisense	predicted gene, 27003 [Source:MGI Symbol;Acc:MGI:5504118]	-	22	9	5.60893	1.84278
ENSMUSG00000091971	22.3745	7.14501	1.62753	0.0340884	1	Hspa1a	17	34969190	34972156	-	2967	protein_coding	heat shock protein 1A [Source:MGI Symbol;Acc:MGI:96244]	-	20	8	0.854134	0.274384
ENSMUSG00000028949	22.3745	7.14501	1.62753	0.0340884	1	Smarcd3	5	24590818	24624411	-	5120	protein_coding	SWI/SNF related, matrix associated, actin dependent regulator of chromatin, subfamily d, member 3 [Source:MGI Symbol;Acc:MGI:1914243]	-	20	8	0.494964	0.159004
ENSMUSG00000006546	8.95568	0.884913	3.15468	0.0348666	1	Cryba2	1	74889934	74893143	-	1193	protein_coding	crystallin, beta A2 [Source:MGI Symbol;Acc:MGI:104336]	-	8	1	0.849695	0.0852995
ENSMUSG00000045667	8.95568	0.884913	3.15468	0.0348666	1	Smtnl2	11	72389164	72411713	-	3815	protein_coding	smoothelin-like 2 [Source:MGI Symbol;Acc:MGI:2442764]	-	8	1	0.265711	0.0266743
ENSMUSG00000019874	1.12827	8.93357	-2.86741	0.0348666	1	Fabp7	10	57784881	57788450	+	1250	protein_coding	fatty acid binding protein 7, brain [Source:MGI Symbol;Acc:MGI:101916]	-	1	10	0.101369	0.814098
ENSMUSG00000021260	8.95568	0.884913	3.15468	0.0348666	1	Hhipl1	12	108306270	108330869	+	5601	protein_coding	hedgehog interacting protein-like 1 [Source:MGI Symbol;Acc:MGI:1919265]	-	8	1	0.180983	0.0181686
ENSMUSG00000044667	8.95568	0.884913	3.15468	0.0348666	1	Plppr4	3	117319139	117360876	-	7144	protein_coding	phospholipid phosphatase related 4 [Source:MGI Symbol;Acc:MGI:106530]	-	8	1	0.141893	0.0142444
ENSMUSG00000109812	8.95568	0.884913	3.15468	0.0348666	1	Gm45640	8	90876581	90878476	+	1896	TEC	predicted gene 45640 [Source:MGI Symbol;Acc:MGI:5791476]	-	8	1	0.534645	0.0536721
ENSMUSG00000114019	1.12827	8.93357	-2.86741	0.0348666	1	Gm47155	13	93410783	93412957	+	2175	TEC	predicted gene, 47155 [Source:MGI Symbol;Acc:MGI:6095924]	-	1	10	0.0582578	0.467873
ENSMUSG00000097133	1.12827	8.93357	-2.86741	0.0348666	1	Gm26628	6	71961145	71963775	-	1719	antisense	predicted gene, 26628 [Source:MGI Symbol;Acc:MGI:5477122]	-	1	10	0.0737119	0.591985
ENSMUSG00000085572	8.95568	0.884913	3.15468	0.0348666	1	Gm16234	10	14664220	14668318	+	815	antisense	predicted gene 16234 [Source:MGI Symbol;Acc:MGI:3801867]	-	8	1	1.24379	0.124862
ENSMUSG00000109695	1.12827	8.93357	-2.86741	0.0348666	1	Gm31166	19	5512528	5550368	+	1565	transcribed_processed_pseudogene	predicted gene, 31166 [Source:MGI Symbol;Acc:MGI:5590325]	-	1	10	0.0809654	0.650238
ENSMUSG00000097168	1.12827	8.93357	-2.86741	0.0348666	1	C230088H06Rik	4	147018235	147492201	-	3492	lincRNA	RIKEN cDNA C230088H06 gene [Source:MGI Symbol;Acc:MGI:2444536]	-	1	10	0.036286	0.291416
ENSMUSG00000089768	1.12827	8.93357	-2.86741	0.0348666	1	Tmsb15b1	X	136974022	136976874	-	439	protein_coding	thymosin beta 15b1 [Source:MGI Symbol;Acc:MGI:3843059]	-	1	10	0.288635	2.31805
ENSMUSG00000091443	8.95568	0.884913	3.15468	0.0348666	1	Gm17023	8	13076077	13082740	+	448	antisense	predicted gene 17023 [Source:MGI Symbol;Acc:MGI:4937850]	-	8	1	2.26269	0.227148
ENSMUSG00000086184	1.12827	8.93357	-2.86741	0.0348666	1	Gm12764	7	34388665	34394779	+	617	antisense	predicted gene 12764 [Source:MGI Symbol;Acc:MGI:3649980]	-	1	10	0.205366	1.64931
ENSMUSG00000097257	8.95568	0.884913	3.15468	0.0348666	1	Gm26768	8	34094548	34096149	+	966	lincRNA	predicted gene, 26768 [Source:MGI Symbol;Acc:MGI:5477262]	-	8	1	1.04936	0.105344
ENSMUSG00000074434	1.12827	8.93357	-2.86741	0.0348666	1	Defa28	8	21583006	21583961	+	400	protein_coding	defensin, alpha, 28 [Source:MGI Symbol;Acc:MGI:3646688]	-	1	10	0.316777	2.54406
ENSMUSG00000088705	8.95568	0.884913	3.15468	0.0348666	1	Gm25549	1	131073658	131073751	-	94	snRNA	predicted gene, 25549 [Source:MGI Symbol;Acc:MGI:5455326]	-	8	1	10.7839	1.08258
ENSMUSG00000021086	8.95568	0.884913	3.15468	0.0348666	1	Ccdc175	12	72101300	72185029	-	2622	protein_coding	coiled-coil domain containing 175 [Source:MGI Symbol;Acc:MGI:1921186]	-	8	1	0.386608	0.0388109
ENSMUSG00000022651	38.0298	79.5809	-1.06337	0.0360754	1	Retnlg	16	48872621	48874496	+	593	protein_coding	resistin like gamma [Source:MGI Symbol;Acc:MGI:2667763]	-	34	89	7.26504	15.2729
ENSMUSG00000104309	16.7833	41.1274	-1.28793	0.0361572	1	Gm5846	3	49381333	49382746	-	1414	processed_pseudogene	predicted gene 5846 [Source:MGI Symbol;Acc:MGI:3643624]	-	15	46	1.34417	3.31051
ENSMUSG00000069919	42.5027	88.5236	-1.0568	0.0366865	1	Hba-a1	11	32283511	32284465	+	812	protein_coding	hemoglobin alpha, adult chain 1 [Source:MGI Symbol;Acc:MGI:96015]	-	38	99	5.92981	12.407
ENSMUSG00000056306	15.6651	38.4445	-1.28972	0.0368698	1	Sertm1	3	54897068	54915887	-	3215	protein_coding	serine rich and transmembrane domain containing 1 [Source:MGI Symbol;Acc:MGI:3607715]	-	14	43	0.551773	1.36105
ENSMUSG00000055301	14.5468	36.656	-1.32727	0.0376208	1	Adh7	3	138217760	138233382	+	3787	protein_coding	alcohol dehydrogenase 7 (class IV), mu or sigma polypeptide [Source:MGI Symbol;Acc:MGI:87926]	-	13	41	0.434972	1.10173
ENSMUSG00000039081	14.5468	36.656	-1.32727	0.0376208	1	Zfp503	14	21983959	21989601	-	4216	protein_coding	zinc finger protein 503 [Source:MGI Symbol;Acc:MGI:1353644]	-	13	41	0.390712	0.989624
ENSMUSG00000058914	14.5468	36.656	-1.32727	0.0376208	1	C1qtnf3	15	10952332	10980150	+	2557	protein_coding	C1q and tumor necrosis factor related protein 3 [Source:MGI Symbol;Acc:MGI:1932136]	-	13	41	0.644208	1.6317
ENSMUSG00000034334	14.5468	36.656	-1.32727	0.0376208	1	Fam151b	13	92449625	92484015	-	1362	protein_coding	family with sequence similarity 151, member B [Source:MGI Symbol;Acc:MGI:1921192]	-	13	41	1.20943	3.06333
ENSMUSG00000020185	36.9115	15.1935	1.27248	0.0376208	1	E2f7	10	110745439	110787384	+	9009	protein_coding	E2F transcription factor 7 [Source:MGI Symbol;Acc:MGI:1289147]	E2F	33	17	0.464142	0.192026
ENSMUSG00000083718	14.5468	36.656	-1.32727	0.0376208	1	Ccnb2-ps	8	71916556	71918851	-	2296	transcribed_processed_pseudogene	cyclin B2, pseudogene [Source:MGI Symbol;Acc:MGI:3779896]	-	13	41	0.717439	1.81718
ENSMUSG00000084899	36.9115	15.1935	1.27248	0.0376208	1	Gm15344	10	86692119	86693095	-	421	processed_transcript	predicted gene 15344 [Source:MGI Symbol;Acc:MGI:3708098]	-	33	17	9.9322	4.10917
ENSMUSG00000020469	50.3304	22.3477	1.166	0.0380252	1	Myl7	11	5896637	5898782	-	590	protein_coding	myosin, light polypeptide 7, regulatory [Source:MGI Symbol;Acc:MGI:107495]	-	45	25	9.66438	4.31196
ENSMUSG00000052821	33.5568	71.5325	-1.08976	0.0384283	1	Cysltr1	X	106574346	106603679	-	5142	protein_coding	cysteinyl leukotriene receptor 1 [Source:MGI Symbol;Acc:MGI:1926218]	-	30	80	0.739269	1.58323
ENSMUSG00000096715	26.8474	59.0127	-1.13336	0.0391281	1	Igkv3-4	6	70671788	70672377	+	360	IG_V_gene	immunoglobulin kappa variable 3-4 [Source:MGI Symbol;Acc:MGI:1330855]	-	24	66	8.44739	18.6564
ENSMUSG00000092083	12.3104	33.0789	-1.41849	0.0392385	1	Kcnb2	1	15287254	15723750	+	15165	protein_coding	potassium voltage gated channel, Shab-related subfamily, member 2 [Source:MGI Symbol;Acc:MGI:99632]	-	11	37	0.0919102	0.248283
ENSMUSG00000114995	45.8574	20.5591	1.15165	0.0396637	1	Gm49284	15	31621972	31624035	+	2064	TEC	predicted gene, 49284 [Source:MGI Symbol;Acc:MGI:6118771]	-	41	23	2.51703	1.13398
ENSMUSG00000034098	1.38778e-17	6.25072	-5.68347	0.0409646	1	Fstl5	3	76074270	76710019	+	9264	protein_coding	follistatin-like 5 [Source:MGI Symbol;Acc:MGI:2442179]	-	0	7	0	0.0768929
ENSMUSG00000031789	1.38778e-17	6.25072	-5.68347	0.0409646	1	Cngb1	8	95239045	95306585	-	9355	protein_coding	cyclic nucleotide gated channel beta 1 [Source:MGI Symbol;Acc:MGI:2664102]	-	0	7	0	0.076145
ENSMUSG00000022759	1.38778e-17	6.25072	-5.68347	0.0409646	1	Lrrc74b	16	17544465	17561247	-	3941	protein_coding	leucine rich repeat containing 74B [Source:MGI Symbol;Acc:MGI:1921935]	-	0	7	0	0.18075
ENSMUSG00000023931	1.38778e-17	6.25072	-5.68347	0.0409646	1	Efhb	17	53398889	53463321	-	4290	protein_coding	EF hand domain family, member B [Source:MGI Symbol;Acc:MGI:3045296]	-	0	7	0	0.166046
ENSMUSG00000081683	1.38778e-17	6.25072	-5.68347	0.0409646	1	Fzd10	5	128600844	128604093	+	3250	protein_coding	frizzled class receptor 10 [Source:MGI Symbol;Acc:MGI:2136761]	-	0	7	0	0.21918
ENSMUSG00000031147	1.38778e-17	6.25072	-5.68347	0.0409646	1	Magix	X	7673164	7681251	-	2910	protein_coding	MAGI family member, X-linked [Source:MGI Symbol;Acc:MGI:1859644]	-	0	7	0	0.244789
ENSMUSG00000073733	1.38778e-17	6.25072	-5.68347	0.0409646	1	Rsg1	4	141213956	141226756	+	1879	protein_coding	REM2 and RAB-like small GTPase 1 [Source:MGI Symbol;Acc:MGI:1923416]	-	0	7	0	0.379104
ENSMUSG00000022454	1.38778e-17	6.25072	-5.68347	0.0409646	1	Nell2	15	95075230	95528559	-	4670	protein_coding	NEL-like 2 [Source:MGI Symbol;Acc:MGI:1858510]	-	0	7	0	0.152534
ENSMUSG00000097403	1.38778e-17	6.25072	-5.68347	0.0409646	1	9230116N13Rik	1	136411916	136415519	-	3589	processed_transcript	RIKEN cDNA 9230116N13 gene [Source:MGI Symbol;Acc:MGI:2443255]	-	0	7	0	0.198478
ENSMUSG00000078519	1.38778e-17	6.25072	-5.68347	0.0409646	1	2310026L22Rik	4	138215714	138216189	+	400	lincRNA	RIKEN cDNA 2310026L22 gene [Source:MGI Symbol;Acc:MGI:1916844]	-	0	7	0	1.78084
ENSMUSG00000023153	1.38778e-17	6.25072	-5.68347	0.0409646	1	Tmem52	4	155469114	155470858	+	1157	protein_coding	transmembrane protein 52 [Source:MGI Symbol;Acc:MGI:1916921]	-	0	7	0	0.615675
ENSMUSG00000055882	1.38778e-17	6.25072	-5.68347	0.0409646	1	Abhd16b	2	181493206	181494980	+	1775	protein_coding	abhydrolase domain containing 16B [Source:MGI Symbol;Acc:MGI:3607711]	-	0	7	0	0.401316
ENSMUSG00000086794	1.38778e-17	6.25072	-5.68347	0.0409646	1	Gm11642	11	103723950	103724532	+	440	processed_transcript	predicted gene 11642 [Source:MGI Symbol;Acc:MGI:3651889]	-	0	7	0	1.61895
ENSMUSG00000022766	1.38778e-17	6.25072	-5.68347	0.0409646	1	Serpind1	16	17331371	17343575	+	2191	protein_coding	serine (or cysteine) peptidase inhibitor, clade D, member 1 [Source:MGI Symbol;Acc:MGI:96051]	-	0	7	0	0.325119
ENSMUSG00000102545	1.38778e-17	6.25072	-5.68347	0.0409646	1	6430573P05Rik	3	79287173	79289848	+	2610	lincRNA	RIKEN cDNA 6430573P05 gene [Source:MGI Symbol;Acc:MGI:2686494]	-	0	7	0	0.272926
ENSMUSG00000035228	1.38778e-17	6.25072	-5.68347	0.0409646	1	Ccdc106	7	5020553	5060785	+	2699	protein_coding	coiled-coil domain containing 106 [Source:MGI Symbol;Acc:MGI:2385900]	-	0	7	0	0.263926
ENSMUSG00000105940	1.38778e-17	6.25072	-5.68347	0.0409646	1	Gm42635	5	57724393	57726963	+	2571	TEC	predicted gene 42635 [Source:MGI Symbol;Acc:MGI:5662772]	-	0	7	0	0.277066
ENSMUSG00000059027	1.38778e-17	6.25072	-5.68347	0.0409646	1	9630013D21Rik	4	109651529	109657853	-	3142	processed_transcript	RIKEN cDNA 9630013D21 gene [Source:MGI Symbol;Acc:MGI:2442649]	-	0	7	0	0.226714
ENSMUSG00000088268	1.38778e-17	6.25072	-5.68347	0.0409646	1	Gm24776	5	72971179	72971264	-	86	snRNA	predicted gene, 24776 [Source:MGI Symbol;Acc:MGI:5454553]	-	0	7	0	8.28298
ENSMUSG00000079652	1.38778e-17	6.25072	-5.68347	0.0409646	1	Fam71f2	6	29279593	29290680	+	1276	protein_coding	family with sequence similarity 71, member F2 [Source:MGI Symbol;Acc:MGI:2141439]	-	0	7	0	0.558257
ENSMUSG00000030996	1.38778e-17	6.25072	-5.68347	0.0409646	1	Art1	7	102101743	102113933	+	2809	protein_coding	ADP-ribosyltransferase 1 [Source:MGI Symbol;Acc:MGI:107511]	-	0	7	0	0.253591
ENSMUSG00000086139	1.38778e-17	6.25072	-5.68347	0.0409646	1	Gm11211	4	62723516	62727537	-	359	lincRNA	predicted gene 11211 [Source:MGI Symbol;Acc:MGI:3651244]	-	0	7	0	1.98422
ENSMUSG00000074141	1.38778e-17	6.25072	-5.68347	0.0409646	1	Il4i1	7	44816387	44840809	+	4080	protein_coding	interleukin 4 induced 1 [Source:MGI Symbol;Acc:MGI:109552]	-	0	7	0	0.174592
ENSMUSG00000113651	1.38778e-17	6.25072	-5.68347	0.0409646	1	Gm4900	13	3138485	3140112	-	1628	processed_pseudogene	predicted gene 4900 [Source:MGI Symbol;Acc:MGI:3646967]	-	0	7	0	0.437553
ENSMUSG00000069307	1.38778e-17	6.25072	-5.68347	0.0409646	1	Hist1h2bq	13	21806612	21810197	-	2015	protein_coding	histone cluster 1, H2bq [Source:MGI Symbol;Acc:MGI:3702051]	-	0	7	0	0.353517
ENSMUSG00000084938	1.38778e-17	6.25072	-5.68347	0.0409646	1	BB557941	2	57127479	57181754	-	1097	processed_transcript	expressed sequence BB557941 [Source:MGI Symbol;Acc:MGI:3034820]	-	0	7	0	0.649349
ENSMUSG00000098108	1.38778e-17	6.25072	-5.68347	0.0409646	1	Gm27008	3	106934382	107093894	-	1741	antisense	predicted gene, 27008 [Source:MGI Symbol;Acc:MGI:5504123]	-	0	7	0	0.409153
ENSMUSG00000074196	1.38778e-17	6.25072	-5.68347	0.0409646	1	Clca4c-ps	3	144861826	144896011	-	3037	transcribed_unprocessed_pseudogene	chloride channel accessory 4C, pseudogene [Source:MGI Symbol;Acc:MGI:3643218]	-	0	7	0	0.234553
ENSMUSG00000105377	1.38778e-17	6.25072	-5.68347	0.0409646	1	Gm43148	5	96936813	96937332	+	520	TEC	predicted gene 43148 [Source:MGI Symbol;Acc:MGI:5663285]	-	0	7	0	1.36988
ENSMUSG00000087658	1.38778e-17	6.25072	-5.68347	0.0409646	1	Hotairm1	6	52156902	52162119	+	1025	antisense	Hoxa transcript antisense RNA, myeloid-specific 1 [Source:MGI Symbol;Acc:MGI:3705155]	-	0	7	0	0.694962
ENSMUSG00000076548	1.38778e-17	6.25072	-5.68347	0.0409646	1	Igkv4-69	6	69283794	69284319	-	348	IG_V_gene	immunoglobulin kappa variable 4-69 [Source:MGI Symbol;Acc:MGI:3648668]	-	0	7	0	2.04694
ENSMUSG00000111731	1.38778e-17	6.25072	-5.68347	0.0409646	1	Gm48727	10	8903981	8945137	+	807	lincRNA	predicted gene, 48727 [Source:MGI Symbol;Acc:MGI:6098386]	-	0	7	0	0.882697
ENSMUSG00000084711	1.38778e-17	6.25072	-5.68347	0.0409646	1	Gm24629	8	105203993	105204081	+	89	misc_RNA	predicted gene, 24629 [Source:MGI Symbol;Acc:MGI:5454406]	-	0	7	0	8.00378
ENSMUSG00000111836	1.38778e-17	6.25072	-5.68347	0.0409646	1	4933407I05Rik	9	51914427	51927003	+	2462	lincRNA	RIKEN cDNA 4933407I05 gene [Source:MGI Symbol;Acc:MGI:1921322]	-	0	7	0	0.289332
ENSMUSG00000077285	1.38778e-17	6.25072	-5.68347	0.0409646	1	Gm26394	11	98999508	98999622	+	115	snoRNA	predicted gene, 26394 [Source:MGI Symbol;Acc:MGI:5456171]	-	0	7	0	6.19423
ENSMUSG00000113517	1.38778e-17	6.25072	-5.68347	0.0409646	1	Gm47905	13	4097498	4100831	+	3334	TEC	predicted gene, 47905 [Source:MGI Symbol;Acc:MGI:6097146]	-	0	7	0	0.213658
ENSMUSG00000071552	11.1921	28.6076	-1.34594	0.0409935	1	Tigit	16	43648867	43664146	-	919	protein_coding	T cell immunoreceptor with Ig and ITIM domains [Source:MGI Symbol;Acc:MGI:3642260]	-	10	32	1.37879	3.54341
ENSMUSG00000021363	11.1921	1.77919	2.56343	0.041032	1	Mak	13	41025008	41079706	-	7592	protein_coding	male germ cell-associated kinase [Source:MGI Symbol;Acc:MGI:96913]	-	10	2	0.1669	0.0268078
ENSMUSG00000035285	2.24643	10.7221	-2.20114	0.041032	1	Nat14	7	4922028	4925006	+	2080	protein_coding	N-acetyltransferase 14 [Source:MGI Symbol;Acc:MGI:3039561]	-	2	12	0.121837	0.58709
ENSMUSG00000116305	2.24643	10.7221	-2.20114	0.041032	1	Lncppara	15	85653616	85707524	+	1874	processed_transcript	long noncoding RNA near Ppara [Source:MGI Symbol;Acc:MGI:5568843]	-	2	12	0.13523	0.651626
ENSMUSG00000113679	11.1921	1.77919	2.56343	0.041032	1	Gm10432	12	100276609	100302315	+	5779	processed_transcript	predicted gene 10432 [Source:MGI Symbol;Acc:MGI:3642011]	-	10	2	0.219261	0.035218
ENSMUSG00000077426	2.24643	10.7221	-2.20114	0.041032	1	Gm26387	5	107907345	107907476	+	132	snoRNA	predicted gene, 26387 [Source:MGI Symbol;Acc:MGI:5456164]	-	2	12	1.91986	9.25112
ENSMUSG00000025537	11.1921	1.77919	2.56343	0.041032	1	Phkg1	5	129863421	129898549	-	6509	protein_coding	phosphorylase kinase gamma 1 [Source:MGI Symbol;Acc:MGI:97579]	-	10	2	0.19467	0.0312682
ENSMUSG00000105471	2.24643	10.7221	-2.20114	0.041032	1	A430073D23Rik	5	109769407	109796298	-	665	lincRNA	RIKEN cDNA A430073D23 gene [Source:MGI Symbol;Acc:MGI:4361019]	-	2	12	0.381085	1.83631
ENSMUSG00000090397	11.1921	1.77919	2.56343	0.041032	1	Gm17096	2	166943539	166944308	+	733	antisense	predicted gene 17096 [Source:MGI Symbol;Acc:MGI:4937923]	-	10	2	1.72866	0.27766
ENSMUSG00000095609	2.24643	10.7221	-2.20114	0.041032	1	Gm21188	13	120034605	120052194	-	4572	protein_coding	predicted gene, 21188 [Source:MGI Symbol;Acc:MGI:5434543]	-	2	12	0.055429	0.267093
ENSMUSG00000114004	11.1921	1.77919	2.56343	0.041032	1	Gm48552	10	81389005	81391267	+	879	protein_coding	predicted gene, 48552 [Source:MGI Symbol;Acc:MGI:6098105]	-	10	2	1.44153	0.231541
ENSMUSG00000116835	11.1921	1.77919	2.56343	0.041032	1	AC165079.1	16	34006843	34007457	-	615	processed_pseudogene	ribosomal protein L15 (Rpl15), pseudogene	-	10	2	2.06034	0.330934
ENSMUSG00000017007	2.24643	10.7221	-2.20114	0.041032	1	Rbpjl	2	164403141	164415448	+	5732	protein_coding	recombination signal binding protein for immunoglobulin kappa J region-like [Source:MGI Symbol;Acc:MGI:1196616]	CSL	2	12	0.0442117	0.21304
ENSMUSG00000072421	2.24643	10.7221	-2.20114	0.041032	1	Gm10357	13	8289850	8290113	-	264	processed_pseudogene	predicted gene 10357 [Source:MGI Symbol;Acc:MGI:3641865]	-	2	12	0.95993	4.62556
ENSMUSG00000073234	11.1921	1.77919	2.56343	0.041032	1	Gm8773	5	5573799	5576203	+	1268	protein_coding	predicted gene 8773 [Source:MGI Symbol;Acc:MGI:3646213]	-	10	2	0.999296	0.160508
ENSMUSG00000038700	11.1921	1.77919	2.56343	0.041032	1	Hoxb5	11	96303336	96306121	+	2786	protein_coding	homeobox B5 [Source:MGI Symbol;Acc:MGI:96186]	Homeobox	10	2	0.454813	0.0730526
ENSMUSG00000060260	73.8133	35.7617	1.04233	0.0417068	1	Pwwp2b	7	139248482	139269903	+	5963	protein_coding	PWWP domain containing 2B [Source:MGI Symbol;Acc:MGI:2142008]	-	66	40	1.40247	0.682625
ENSMUSG00000061972	10.0739	26.819	-1.40349	0.041904	1	Olfr99	17	37279043	37283460	-	1778	protein_coding	olfactory receptor 99 [Source:MGI Symbol;Acc:MGI:2177482]	-	9	30	0.641393	1.71702
ENSMUSG00000022096	62.6309	29.5018	1.0822	0.0422141	1	Hr	14	70552212	70573548	+	6919	protein_coding	hairless [Source:MGI Symbol;Acc:MGI:96223]	-	56	33	1.02555	0.485353
ENSMUSG00000092564	16.7833	39.3388	-1.224	0.0425719	1	BC051226	17	33908182	33909317	-	979	antisense	cDNA sequence BC051226 [Source:MGI Symbol;Acc:MGI:3039585]	-	15	44	1.94143	4.57359
ENSMUSG00000112008	40.2662	16.9821	1.23838	0.0425719	1	Gm47218	12	76940475	76941793	-	1319	TEC	predicted gene, 47218 [Source:MGI Symbol;Acc:MGI:6096027]	-	36	19	3.45837	1.46587
ENSMUSG00000021057	40.2662	16.9821	1.23838	0.0425719	1	Akap5	12	76324891	76334153	+	6824	protein_coding	A kinase (PRKA) anchor protein 5 [Source:MGI Symbol;Acc:MGI:2685104]	-	36	19	0.668463	0.283336
ENSMUSG00000076526	16.7833	39.3388	-1.224	0.0425719	1	Igkv12-98	6	68570763	68571235	+	347	IG_V_gene	immunoglobulin kappa variable 12-98 [Source:MGI Symbol;Acc:MGI:4439560]	-	15	44	5.47741	12.9036
ENSMUSG00000076598	16.7833	39.3388	-1.224	0.0425719	1	Igkv3-7	6	70607437	70608036	+	359	IG_V_gene	immunoglobulin kappa variable 3-7 [Source:MGI Symbol;Acc:MGI:1330852]	-	15	44	5.29432	12.4723
ENSMUSG00000030630	22.3745	50.9643	-1.18404	0.042612	1	Fah	7	84585159	84606722	-	2218	protein_coding	fumarylacetoacetate hydrolase [Source:MGI Symbol;Acc:MGI:95482]	-	20	57	1.14257	2.61517
ENSMUSG00000086813	8.95568	25.0305	-1.47216	0.0428142	1	Gm13657	2	75777188	75782306	+	1939	processed_transcript	predicted gene 13657 [Source:MGI Symbol;Acc:MGI:3650031]	-	8	28	0.522788	1.46949
ENSMUSG00000110575	8.95568	25.0305	-1.47216	0.0428142	1	6330537M06Rik	8	70766579	70768220	+	1642	TEC	RIKEN cDNA 6330537M06 gene [Source:MGI Symbol;Acc:MGI:1923413]	-	8	28	0.617349	1.73529
ENSMUSG00000101892	27.9657	59.907	-1.09638	0.0431193	1	9130401M01Rik	15	58022259	58034325	-	2666	protein_coding	RIKEN cDNA 9130401M01 gene [Source:MGI Symbol;Acc:MGI:1923008]	-	25	67	1.18821	2.55742
ENSMUSG00000106535	60.3945	28.6076	1.07405	0.0431193	1	Gm43031	5	4073571	4075457	+	1887	sense_intronic	predicted gene 43031 [Source:MGI Symbol;Acc:MGI:5663168]	-	54	32	3.62606	1.7257
ENSMUSG00000107171	38.0298	16.0878	1.2336	0.0436842	1	Gm42572	5	73041777	73045154	-	3378	TEC	predicted gene 42572 [Source:MGI Symbol;Acc:MGI:5662709]	-	34	18	1.27536	0.54225
ENSMUSG00000037991	38.0298	16.0878	1.2336	0.0436842	1	Rmi2	16	10835059	10892966	+	4495	protein_coding	RecQ mediated genome instability 2 [Source:MGI Symbol;Acc:MGI:2685383]	-	34	18	0.958435	0.407502
ENSMUSG00000021464	7.83745	22.3477	-1.49934	0.043693	1	Ror2	13	53109312	53286124	-	4242	protein_coding	receptor tyrosine kinase-like orphan receptor 2 [Source:MGI Symbol;Acc:MGI:1347521]	-	7	25	0.209094	0.599731
ENSMUSG00000096672	7.83745	23.242	-1.55561	0.043693	1	Ighv1-63	12	115495625	115496058	-	351	IG_V_gene	immunoglobulin heavy variable V1-63 [Source:MGI Symbol;Acc:MGI:3642755]	-	7	26	2.527	7.53795
ENSMUSG00000048489	13.4286	3.56784	1.87145	0.0439913	1	Depp1	6	116650609	116652794	+	1358	protein_coding	DEPP1 autophagy regulator [Source:MGI Symbol;Acc:MGI:1918730]	-	12	4	1.11968	0.299742
ENSMUSG00000062588	13.4286	3.56784	1.87145	0.0439913	1	Gm6104	1	4880049	4880651	-	603	processed_pseudogene	predicted gene 6104 [Source:MGI Symbol;Acc:MGI:3648587]	HMG	12	4	2.52161	0.67504
ENSMUSG00000087624	13.4286	3.56784	1.87145	0.0439913	1	9230111E07Rik	2	167782053	167783486	+	811	lincRNA	RIKEN cDNA 9230111E07 gene [Source:MGI Symbol;Acc:MGI:1924998]	-	12	4	1.87488	0.50191
ENSMUSG00000057359	13.4286	3.56784	1.87145	0.0439913	1	Gm17494	3	122255958	122293720	-	8421	processed_transcript	predicted gene, 17494 [Source:MGI Symbol;Acc:MGI:4937128]	-	12	4	0.180564	0.0483374
ENSMUSG00000086541	13.4286	3.56784	1.87145	0.0439913	1	Has2os	15	56689944	56778399	+	1628	processed_transcript	hyaluronan synthase 2, opposite strand [Source:MGI Symbol;Acc:MGI:3643465]	-	12	4	0.933986	0.25003
ENSMUSG00000024575	13.4286	2.67352	2.27044	0.0439913	1	Pde6a	18	61220482	61289924	+	4521	protein_coding	phosphodiesterase 6A, cGMP-specific, rod, alpha [Source:MGI Symbol;Acc:MGI:97524]	-	12	3	0.336326	0.0675264
ENSMUSG00000038540	13.4286	2.67352	2.27044	0.0439913	1	Tmc3	7	83584927	83625614	+	9027	protein_coding	transmembrane channel-like gene family 3 [Source:MGI Symbol;Acc:MGI:2669033]	-	12	3	0.168442	0.0338193
ENSMUSG00000086799	13.4286	2.67352	2.27044	0.0439913	1	4930502E09Rik	11	84829178	84830868	+	755	processed_transcript	RIKEN cDNA 4930502E09 gene [Source:MGI Symbol;Acc:MGI:1922245]	-	12	3	2.01395	0.404354
ENSMUSG00000041886	6.71923	20.5591	-1.59838	0.0444891	1	Macc1	12	119314270	119469987	+	8406	protein_coding	metastasis associated in colon cancer 1 [Source:MGI Symbol;Acc:MGI:2685113]	-	6	23	0.0904431	0.278436
ENSMUSG00000030032	21.2563	7.14501	1.55395	0.0444891	1	Wdr54	6	83149361	83156397	-	6562	protein_coding	WD repeat domain 54 [Source:MGI Symbol;Acc:MGI:1922909]	-	19	8	0.366886	0.124063
ENSMUSG00000025257	21.2563	7.14501	1.55395	0.0444891	1	Ribc1	X	152004582	152016295	-	1547	protein_coding	RIB43A domain with coiled-coils 1 [Source:MGI Symbol;Acc:MGI:1913861]	-	19	8	1.55624	0.526243
ENSMUSG00000083708	6.71923	20.5591	-1.59838	0.0444891	1	Gm13123	4	144247777	144248268	+	492	processed_pseudogene	predicted gene 13123 [Source:MGI Symbol;Acc:MGI:3651473]	-	6	23	1.54525	4.75718
ENSMUSG00000065431	6.71923	20.5591	-1.59838	0.0444891	1	Mir186	3	157544279	157544349	+	71	miRNA	microRNA 186 [Source:MGI Symbol;Acc:MGI:2676850]	-	6	23	10.708	32.9653
ENSMUSG00000111713	6.71923	20.5591	-1.59838	0.0444891	1	Gm20234	11	83065752	83071246	-	717	antisense	predicted gene, 20234 [Source:MGI Symbol;Acc:MGI:5012419]	-	6	23	1.06034	3.26434
ENSMUSG00000039814	21.2563	7.14501	1.55395	0.0444891	1	Xkr5	8	18932729	18950975	-	4141	protein_coding	X-linked Kx blood group related 5 [Source:MGI Symbol;Acc:MGI:2442327]	-	19	8	0.581382	0.196595
ENSMUSG00000082908	46.9757	21.4534	1.12528	0.0447435	1	Gm13736	2	87526145	87526397	+	253	processed_pseudogene	predicted gene 13736 [Source:MGI Symbol;Acc:MGI:3650137]	-	42	24	21.035	9.65334
ENSMUSG00000087222	14.5468	35.7617	-1.29177	0.044879	1	E030042O20Rik	2	75704770	75710024	+	1427	processed_transcript	RIKEN cDNA E030042O20 gene [Source:MGI Symbol;Acc:MGI:2444099]	-	13	40	1.15434	2.85248
ENSMUSG00000042115	19.0198	6.25072	1.5836	0.0451175	1	Klhdc8a	1	132298626	132307357	+	4269	protein_coding	kelch domain containing 8A [Source:MGI Symbol;Acc:MGI:2442630]	-	17	7	0.504587	0.166863
ENSMUSG00000100931	19.0198	6.25072	1.5836	0.0451175	1	Gm28085	9	96027101	96040673	-	1137	antisense	predicted gene 28085 [Source:MGI Symbol;Acc:MGI:5578791]	-	17	7	1.89453	0.626505
ENSMUSG00000083816	19.0198	6.25072	1.5836	0.0451175	1	Gm13033	4	132884763	132886626	+	1057	processed_pseudogene	predicted gene 13033 [Source:MGI Symbol;Acc:MGI:3649305]	-	17	7	2.03792	0.673923
ENSMUSG00000097140	19.0198	6.25072	1.5836	0.0451175	1	Gm26779	5	109886231	109891137	+	551	lincRNA	predicted gene, 26779 [Source:MGI Symbol;Acc:MGI:5477273]	-	17	7	3.90941	1.29281
ENSMUSG00000087178	3.3646	15.1935	-2.13934	0.0452022	1	A230056P14Rik	7	55962531	55980868	+	2354	processed_transcript	RIKEN cDNA A230056P14 gene [Source:MGI Symbol;Acc:MGI:2444856]	-	3	17	0.161484	0.734902
ENSMUSG00000106874	3.3646	14.2992	-2.05261	0.0452022	1	Gm20186	6	18845910	18848207	-	1050	lincRNA	predicted gene, 20186 [Source:MGI Symbol;Acc:MGI:5012371]	-	3	16	0.362031	1.55066
ENSMUSG00000067653	15.6651	4.46214	1.77974	0.0452022	1	Ankrd23	1	36530188	36536883	-	2697	protein_coding	ankyrin repeat domain 23 [Source:MGI Symbol;Acc:MGI:1925571]	-	14	5	0.65775	0.188658
ENSMUSG00000030329	3.3646	14.2992	-2.05261	0.0452022	1	Pianp	6	124996694	125003096	+	2851	protein_coding	PILR alpha associated neural protein [Source:MGI Symbol;Acc:MGI:2441908]	-	3	16	0.133333	0.571097
ENSMUSG00000030376	15.6651	4.46214	1.77974	0.0452022	1	Slc8a2	7	16129826	16161063	+	5261	protein_coding	solute carrier family 8 (sodium/calcium exchanger), member 2 [Source:MGI Symbol;Acc:MGI:107996]	-	14	5	0.337189	0.0967138
ENSMUSG00000070868	3.3646	14.2992	-2.05261	0.0452022	1	Skint3	4	112232245	112300468	+	3843	protein_coding	selection and upkeep of intraepithelial T cells 3 [Source:MGI Symbol;Acc:MGI:3045331]	-	3	16	0.0989155	0.423679
ENSMUSG00000026815	3.3646	15.1935	-2.13934	0.0452022	1	Gfi1b	2	28609450	28621982	-	1830	protein_coding	growth factor independent 1B [Source:MGI Symbol;Acc:MGI:1276578]	zf-C2H2	3	17	0.207723	0.945333
ENSMUSG00000027762	3.3646	14.2992	-2.05261	0.0452022	1	Sucnr1	3	60081869	60087566	+	1640	protein_coding	succinate receptor 1 [Source:MGI Symbol;Acc:MGI:1934135]	-	3	16	0.231788	0.992803
ENSMUSG00000021609	3.3646	14.2992	-2.05261	0.0452022	1	Slc6a3	13	73536747	73578672	+	3456	protein_coding	solute carrier family 6 (neurotransmitter transporter, dopamine), member 3 [Source:MGI Symbol;Acc:MGI:94862]	-	3	16	0.109992	0.471122
ENSMUSG00000047414	4.4828	16.9821	-1.89647	0.045436	1	Flrt2	12	95692226	95785215	+	7721	protein_coding	fibronectin leucine rich transmembrane protein 2 [Source:MGI Symbol;Acc:MGI:3603594]	-	4	19	0.0656448	0.250419
ENSMUSG00000021750	16.7833	5.35643	1.622	0.045436	1	Fam107a	14	8296274	8318023	-	3870	protein_coding	family with sequence similarity 107, member A [Source:MGI Symbol;Acc:MGI:3041256]	-	15	6	0.491127	0.157771
ENSMUSG00000016200	4.4828	16.9821	-1.89647	0.045436	1	Syt14	1	192891233	193035775	-	11932	protein_coding	synaptotagmin XIV [Source:MGI Symbol;Acc:MGI:2444490]	-	4	19	0.0424776	0.162042
ENSMUSG00000045007	4.4828	16.9821	-1.89647	0.045436	1	Tubg2	11	101155907	101161787	+	1754	protein_coding	tubulin, gamma 2 [Source:MGI Symbol;Acc:MGI:2144208]	-	4	19	0.288964	1.10233
ENSMUSG00000075256	16.7833	5.35643	1.622	0.045436	1	Cerkl	2	79330543	79456785	-	5284	protein_coding	ceramide kinase-like [Source:MGI Symbol;Acc:MGI:3037816]	-	15	6	0.359701	0.115551
ENSMUSG00000104231	16.7833	5.35643	1.622	0.045436	1	Gm37592	3	32511803	32512344	-	373	antisense	predicted gene, 37592 [Source:MGI Symbol;Acc:MGI:5610820]	-	15	6	5.09561	1.63693
ENSMUSG00000085169	4.4828	16.9821	-1.89647	0.045436	1	Gm10785	16	91688898	91715642	+	1802	antisense	predicted gene 10785 [Source:MGI Symbol;Acc:MGI:3642149]	-	4	19	0.281267	1.07297
ENSMUSG00000087314	16.7833	5.35643	1.622	0.045436	1	Prkag2os2	5	24873544	24875934	+	1432	antisense	protein kinase, AMP-activated, gamma 2 non-catalytic subunit, opposite strand 2 [Source:MGI Symbol;Acc:MGI:3783001]	-	15	6	1.32728	0.426378
ENSMUSG00000060467	16.7833	5.35643	1.622	0.045436	1	Gm10080	9	44374744	44375181	-	438	processed_pseudogene	predicted gene 10080 [Source:MGI Symbol;Acc:MGI:3710529]	-	15	6	4.33941	1.394
ENSMUSG00000035200	16.7833	5.35643	1.622	0.045436	1	Chrnb4	9	55028154	55048779	-	3723	protein_coding	cholinergic receptor, nicotinic, beta polypeptide 4 [Source:MGI Symbol;Acc:MGI:87892]	-	15	6	0.510519	0.164
ENSMUSG00000060509	34.6751	71.5325	-1.04263	0.0460164	1	Xcr1	9	123852315	123862029	-	4453	protein_coding	chemokine (C motif) receptor 1 [Source:MGI Symbol;Acc:MGI:1346338]	-	31	80	0.88211	1.8282
ENSMUSG00000029463	13.4286	33.9732	-1.33249	0.0461633	1	Fam216a	5	122364580	122372364	-	1388	protein_coding	family with sequence similarity 216, member A [Source:MGI Symbol;Acc:MGI:1916198]	-	12	38	1.09548	2.786
ENSMUSG00000030589	34.6751	14.2992	1.26933	0.0461633	1	Rasgrp4	7	29134851	29153961	+	6363	protein_coding	RAS guanyl releasing protein 4 [Source:MGI Symbol;Acc:MGI:2386851]	-	31	16	0.617324	0.255885
ENSMUSG00000084067	13.4286	33.9732	-1.33249	0.0461633	1	Gm14269	2	170463514	170463819	-	306	processed_pseudogene	predicted gene 14269 [Source:MGI Symbol;Acc:MGI:3650060]	-	12	38	4.96905	12.6371
ENSMUSG00000046743	24.611	53.6471	-1.12109	0.046223	1	Fat4	3	38886940	39011985	+	17165	protein_coding	FAT atypical cadherin 4 [Source:MGI Symbol;Acc:MGI:3045256]	-	22	60	0.162402	0.355709
ENSMUSG00000051504	39.148	78.6866	-1.00541	0.0466687	1	Siglech	7	55768178	55778925	+	3383	protein_coding	sialic acid binding Ig-like lectin H [Source:MGI Symbol;Acc:MGI:2443256]	-	35	88	1.31093	2.64708
ENSMUSG00000032258	43.621	18.7706	1.21012	0.0472123	1	Lca5	9	83390293	83441127	-	6306	protein_coding	Leber congenital amaurosis 5 (human) [Source:MGI Symbol;Acc:MGI:1923032]	-	39	21	0.783654	0.338885
ENSMUSG00000063145	12.3104	31.2904	-1.33863	0.0475441	1	Bbs5	2	69647171	69667571	+	2445	protein_coding	Bardet-Biedl syndrome 5 (human) [Source:MGI Symbol;Acc:MGI:1919819]	-	11	35	0.570069	1.45672
ENSMUSG00000021904	12.3104	31.2904	-1.33863	0.0475441	1	Sema3g	14	31217860	31230352	+	4540	protein_coding	sema domain, immunoglobulin domain (Ig), short basic domain, secreted, (semaphorin) 3G [Source:MGI Symbol;Acc:MGI:3041242]	-	11	35	0.307009	0.784511
ENSMUSG00000024534	12.3104	31.2904	-1.33863	0.0475441	1	Sncaip	18	52767709	52915935	+	4522	protein_coding	synuclein, alpha interacting protein (synphilin) [Source:MGI Symbol;Acc:MGI:1915097]	-	11	35	0.308231	0.787634
ENSMUSG00000114604	12.3104	32.1847	-1.37911	0.0475441	1	2010203P06Rik	13	56595537	56596642	+	508	lincRNA	RIKEN cDNA 2010203P06 gene [Source:MGI Symbol;Acc:MGI:1913797]	-	11	36	2.74374	7.2115
ENSMUSG00000021822	41.3845	84.0522	-1.0205	0.0480814	1	Plau	14	20836660	20843385	+	2367	protein_coding	plasminogen activator, urokinase [Source:MGI Symbol;Acc:MGI:97611]	-	37	94	1.98069	4.04126
ENSMUSG00000041633	36.9115	75.1095	-1.02302	0.0485942	1	Kctd12b	X	153685154	153696391	-	4906	protein_coding	potassium channel tetramerisation domain containing 12b [Source:MGI Symbol;Acc:MGI:2444667]	-	33	84	0.852315	1.74236
ENSMUSG00000045319	50.3304	23.242	1.10973	0.0486862	1	Proser2	2	6097607	6130211	-	9563	protein_coding	proline and serine rich 2 [Source:MGI Symbol;Acc:MGI:2442238]	-	45	26	0.596255	0.276673
ENSMUSG00000048012	30.2021	12.5107	1.26166	0.0490282	1	Zfp473	7	44731480	44751050	-	10037	protein_coding	zinc finger protein 473 [Source:MGI Symbol;Acc:MGI:2442697]	zf-C2H2	27	14	0.340858	0.141942
ENSMUSG00000097397	30.2021	12.5107	1.26166	0.0490282	1	Gm16861	16	4935049	4939633	-	1694	antisense	predicted gene, 16861 [Source:MGI Symbol;Acc:MGI:4439785]	-	27	14	2.01959	0.841011
ENSMUSG00000114705	30.2021	12.5107	1.26166	0.0490282	1	Gm18760	14	30027687	30028351	-	665	processed_pseudogene	predicted gene, 18760 [Source:MGI Symbol;Acc:MGI:5010945]	-	27	14	5.14465	2.14236
ENSMUSG00000076555	26.8474	56.3299	-1.06639	0.0496537	1	Igkv4-57-1	6	69544359	69544907	-	373	IG_V_gene	immunoglobulin kappa variable 4-57-1 [Source:MGI Symbol;Acc:MGI:2686264]	-	24	63	8.15297	17.1877
