# Supplementary material for: The adjuvant effect of bacterium-like particles depends on the route of administration
Source: Front Immunol. 2023 Jan 19;14:1082273. doi: 10.3389/fimmu.2023.1082273 (PMC9892444; doi:10.3389/fimmu.2023.1082273)
Supplement: Supplementary file 2 [file Table_2.xlsx]

## Sheet: BLP_NALTvsPBS_NALT_deg_all
gene_id	BLP_NALT	PBS_NALT	log2FoldChange	pvalue	padj	gene_name	gene_chr	gene_start	gene_end	gene_strand	gene_length	gene_biotype	gene_description	tf_family	BLP_NALT_count	PBS_NALT_count	BLP_NALT_fpkm	PBS_NALT_fpkm
ENSMUSG00000067996	437.592	87281.6	-7.63955	6.64681e-44	1.65107e-39	Bpifb9b	2	154307227	154320646	+	2067	protein_coding	BPI fold containing family B, member 9B [Source:MGI Symbol;Acc:MGI:1918675]	-	423	90292	21.5853	4361.21
ENSMUSG00000074665	24.8307	4693.13	-7.55525	2.57098e-39	3.19316e-35	Bpifb4	2	153938212	153964101	+	3127	protein_coding	BPI fold containing family B, member 4 [Source:MGI Symbol;Acc:MGI:2685852]	-	24	4855	0.809546	155.01
ENSMUSG00000004341	7.24434	1903.35	-8.01347	3.49421e-37	2.8932e-33	Gpx6	13	21312125	21319624	+	1368	protein_coding	glutathione peroxidase 6 [Source:MGI Symbol;Acc:MGI:1922762]	-	7	1969	0.539722	143.7
ENSMUSG00000006204	6.20985	1759.32	-8.11827	5.31875e-37	3.30295e-33	5430419D17Rik	7	131174402	131306451	+	8572	protein_coding	RIKEN cDNA 5430419D17 gene [Source:MGI Symbol;Acc:MGI:1918645]	-	6	1820	0.073829	21.1976
ENSMUSG00000068009	5.17537	1422.92	-8.06949	1.8434e-35	9.15801e-32	Bpifb6	2	153900388	153912795	+	1669	protein_coding	BPI fold containing family B, member 6 [Source:MGI Symbol;Acc:MGI:2684965]	-	5	1472	0.315989	88.0542
ENSMUSG00000058523	55.8654	5520.59	-6.62361	1.51514e-34	6.2727e-31	Mup5	4	61831319	61835233	-	925	protein_coding	major urinary protein 5 [Source:MGI Symbol;Acc:MGI:104974]	-	54	5711	6.15758	616.409
ENSMUSG00000055961	140.694	9373.69	-6.05676	1.33714e-31	4.74495e-28	BC051076	5	87963485	87966352	+	2868	antisense	cDNA sequence BC051076 [Source:MGI Symbol;Acc:MGI:2670982]	-	136	9697	5.0017	337.564
ENSMUSG00000044121	448.972	27216.3	-5.92132	3.08693e-31	9.58492e-28	5430402E10Rik	X	77919786	77925062	-	798	protein_coding	RIKEN cDNA 5430402E10 gene [Source:MGI Symbol;Acc:MGI:1918601]	-	434	28155	57.3647	3522.5
ENSMUSG00000068008	202.763	12582	-5.95457	3.96301e-31	1.09379e-27	Bpifb3	2	153918230	153932996	+	1873	protein_coding	BPI fold containing family B, member 3 [Source:MGI Symbol;Acc:MGI:2675077]	-	196	13016	11.0376	693.806
ENSMUSG00000020830	32.0721	2509.44	-6.2845	7.53099e-31	1.8707e-27	Vmo1	11	70513516	70514616	-	672	protein_coding	vitelline membrane outer layer 1 homolog (chicken) [Source:MGI Symbol;Acc:MGI:2685587]	-	31	2596	4.86576	385.686
ENSMUSG00000027902	16.5547	1413.25	-6.40517	2.58063e-29	5.82753e-26	Chil6	3	106387384	106406182	-	1668	protein_coding	chitinase-like 6 [Source:MGI Symbol;Acc:MGI:2682303]	-	16	1462	1.01177	87.5084
ENSMUSG00000067684	727.25	34398.6	-5.56352	9.34426e-29	1.93426e-25	Obp1a	X	78085505	78091374	-	757	protein_coding	odorant binding protein IA [Source:MGI Symbol;Acc:MGI:1277949]	-	703	35585	97.953	4693.2
ENSMUSG00000038801	185.177	9139.76	-5.62425	1.06313e-28	2.0314e-25	Scgb1c1	7	140845547	140846769	+	455	protein_coding	secretoglobin, family 1C, member 1 [Source:MGI Symbol;Acc:MGI:2655401]	-	179	9455	41.4954	2074.67
ENSMUSG00000041333	337.247	16049.4	-5.57206	1.27724e-28	2.26619e-25	Mup4	4	59956804	59960710	-	922	protein_coding	major urinary protein 4 [Source:MGI Symbol;Acc:MGI:97236]	-	326	16603	37.2945	1797.85
ENSMUSG00000079522	552.421	23669.6	-5.42081	1.16925e-27	1.93628e-24	Gm14744	X	77864758	77870033	+	800	protein_coding	predicted gene 14744 [Source:MGI Symbol;Acc:MGI:3709306]	-	534	24486	70.406	3055.81
ENSMUSG00000049620	12.4168	982.123	-6.29162	3.49834e-27	5.43117e-24	Prss33	17	23833347	23836056	-	1788	protein_coding	protease, serine 33 [Source:MGI Symbol;Acc:MGI:2661234]	-	12	1016	0.7079	56.7315
ENSMUSG00000079519	166.556	6747.28	-5.3392	1.50592e-26	2.20042e-23	Gm14743	X	78240462	78245921	-	759	protein_coding	predicted gene 14743 [Source:MGI Symbol;Acc:MGI:3705225]	-	161	6980	22.3739	918.147
ENSMUSG00000067679	549.317	19561.3	-5.15391	9.5463e-26	1.31739e-22	Obp1b	X	78186777	78192292	+	797	protein_coding	odorant binding protein IB [Source:MGI Symbol;Acc:MGI:1277948]	-	531	20236	70.2739	2534.92
ENSMUSG00000069080	146.901	5078.82	-5.11042	7.55046e-25	9.87124e-22	Lcn11	2	25777017	25780279	+	652	protein_coding	lipocalin 11 [Source:MGI Symbol;Acc:MGI:2684955]	-	142	5254	22.972	804.527
ENSMUSG00000037451	1.03746	308.361	-8.05567	1.48053e-23	1.83882e-20	Slc22a20	19	5970234	5986143	-	1897	protein_coding	solute carrier family 22 (organic anion transporter), member 20 [Source:MGI Symbol;Acc:MGI:2685809]	-	1	319	0.055602	16.7889
ENSMUSG00000047026	5.17537	397.294	-6.22925	1.73867e-22	2.0041e-19	Acsm4	7	119690026	119714565	+	2152	protein_coding	acyl-CoA synthetase medium-chain family member 4 [Source:MGI Symbol;Acc:MGI:2681844]	-	5	411	0.245068	19.0677
ENSMUSG00000031285	16.5547	719.192	-5.43072	1.7812e-22	2.0041e-19	Dcx	X	143855842	143933311	-	12647	protein_coding	doublecortin [Source:MGI Symbol;Acc:MGI:1277171]	-	16	744	0.133441	5.87332
ENSMUSG00000022456	22.7617	873.857	-5.25521	1.85564e-22	2.0041e-19	2022-09-03	15	82274893	82294574	+	6620	protein_coding	septin 3 [Source:MGI Symbol;Acc:MGI:1345148]	-	22	904	0.350528	13.6335
ENSMUSG00000022523	4.14089	344.128	-6.3355	7.8334e-22	8.10757e-19	Fgf12	16	28160098	28753068	-	6203	protein_coding	fibroblast growth factor 12 [Source:MGI Symbol;Acc:MGI:109183]	-	4	356	0.0680168	5.72989
ENSMUSG00000074006	332.074	7813.5	-4.55588	2.02474e-21	2.01178e-18	Omp	7	98143359	98145502	-	2144	protein_coding	olfactory marker protein [Source:MGI Symbol;Acc:MGI:97436]	-	321	8083	15.792	376.397
ENSMUSG00000082635	6.20985	376.994	-5.89626	2.67204e-21	2.55283e-18	Gm14750	X	77988363	77992734	+	516	unprocessed_pseudogene	predicted gene 14750 [Source:MGI Symbol;Acc:MGI:3705827]	-	6	390	1.22648	75.4594
ENSMUSG00000049685	211.039	4870.99	-4.52784	5.00614e-21	4.55737e-18	Cyp2g1	7	26808892	26821205	+	2145	protein_coding	cytochrome P450, family 2, subfamily g, polypeptide 1 [Source:MGI Symbol;Acc:MGI:109612]	-	204	5039	10.0314	234.539
ENSMUSG00000038541	18.6237	664.092	-5.14702	5.38709e-21	4.55737e-18	Srd5a2	17	74016955	74047916	-	1605	protein_coding	steroid 5 alpha-reductase 2 [Source:MGI Symbol;Acc:MGI:2150380]	-	18	687	1.18292	42.7346
ENSMUSG00000051663	7.24434	388.594	-5.72164	5.4432e-21	4.55737e-18	Pcdhb1	18	37264938	37267525	+	2588	protein_coding	protocadherin beta 1 [Source:MGI Symbol;Acc:MGI:2136730]	-	7	402	0.285293	15.5082
ENSMUSG00000079554	96.2105	2349.95	-4.60854	5.50407e-21	4.55737e-18	Aox2	1	58278326	58380259	+	5771	protein_coding	aldehyde oxidase 2 [Source:MGI Symbol;Acc:MGI:3529596]	-	93	2431	1.69977	42.0564
ENSMUSG00000001023	47.5895	1296.29	-4.76405	6.10151e-21	4.88908e-18	S100a5	3	90608523	90611780	+	432	protein_coding	S100 calcium binding protein A5 [Source:MGI Symbol;Acc:MGI:1338915]	-	46	1341	11.2314	309.916
ENSMUSG00000033383	43.4515	1194.79	-4.77731	8.05914e-21	6.25591e-18	Rtp1	16	23429133	23433960	+	3120	protein_coding	receptor transporter protein 1 [Source:MGI Symbol;Acc:MGI:2685450]	-	42	1236	1.41988	39.5514
ENSMUSG00000028354	2.07194	258.095	-6.87897	8.87749e-21	6.62365e-18	Fmn2	1	174501825	174822729	+	7960	protein_coding	formin 2 [Source:MGI Symbol;Acc:MGI:1859252]	-	2	267	0.0265018	3.34886
ENSMUSG00000022053	36.2101	1016.92	-4.807	9.06619e-21	6.62365e-18	Ebf2	14	67233292	67430918	+	6928	protein_coding	early B cell factor 2 [Source:MGI Symbol;Acc:MGI:894332]	COE	35	1052	0.532866	15.1602
ENSMUSG00000005864	61.0378	1545.69	-4.65964	9.97694e-21	7.08078e-18	Cnga2	X	71991849	72010218	+	3095	protein_coding	cyclic nucleotide gated channel alpha 2 [Source:MGI Symbol;Acc:MGI:108040]	-	59	1599	2.01071	51.5806
ENSMUSG00000027070	5.17537	327.695	-5.95149	1.25138e-20	8.63454e-18	Lrp2	2	69424340	69586065	-	16701	protein_coding	low density lipoprotein receptor-related protein 2 [Source:MGI Symbol;Acc:MGI:95794]	-	5	339	0.0315781	2.02654
ENSMUSG00000022619	27.9341	829.391	-4.88588	1.33728e-20	8.97783e-18	Mapk8ip2	15	89453913	89464468	+	5700	protein_coding	mitogen-activated protein kinase 8 interacting protein 2 [Source:MGI Symbol;Acc:MGI:1926555]	-	27	858	0.499628	15.0283
ENSMUSG00000034098	138.625	3121.34	-4.4917	1.75907e-20	1.13709e-17	Fstl5	3	76074270	76710019	+	9264	protein_coding	follistatin-like 5 [Source:MGI Symbol;Acc:MGI:2442179]	-	134	3229	1.52568	34.7991
ENSMUSG00000024524	192.418	4234.93	-4.45915	1.78529e-20	1.13709e-17	Gnal	18	67088336	67226792	+	5761	protein_coding	guanine nucleotide binding protein, alpha stimulating, olfactory type [Source:MGI Symbol;Acc:MGI:95774]	-	186	4381	3.40544	75.9231
ENSMUSG00000058427	297.936	3.86377	6.2225	1.93851e-20	1.20382e-17	Cxcl2	5	90903871	90905938	+	2068	protein_coding	chemokine (C-X-C motif) ligand 2 [Source:MGI Symbol;Acc:MGI:1340094]	-	288	4	14.6893	0.193111
ENSMUSG00000005547	819.32	16736.7	-4.35224	3.20058e-20	1.93908e-17	Cyp2a5	7	26835305	26843548	+	2073	protein_coding	cytochrome P450, family 2, subfamily a, polypeptide 5 [Source:MGI Symbol;Acc:MGI:88597]	-	792	17314	40.298	833.866
ENSMUSG00000021087	38.279	999.523	-4.7022	5.27763e-20	3.12134e-17	Rtn1	12	72211752	72409054	-	4980	protein_coding	reticulon 1 [Source:MGI Symbol;Acc:MGI:1933947]	-	37	1034	0.783665	20.7295
ENSMUSG00000000247	11.3823	446.594	-5.27913	8.24805e-20	4.76469e-17	Lhx2	2	38339281	38369733	+	4393	protein_coding	LIM homeobox protein 2 [Source:MGI Symbol;Acc:MGI:96785]	Homeobox	11	462	0.264113	10.4998
ENSMUSG00000014602	47.5895	1151.29	-4.59293	8.81168e-20	4.97459e-17	Kif1a	1	93015464	93101951	-	9330	protein_coding	kinesin family member 1A [Source:MGI Symbol;Acc:MGI:108391]	-	46	1191	0.520037	12.7447
ENSMUSG00000002190	43.4515	1040.12	-4.57733	1.78482e-19	9.85218e-17	Clgn	8	83389867	83428552	+	4025	protein_coding	calmegin [Source:MGI Symbol;Acc:MGI:107472]	-	42	1076	1.10063	26.6898
ENSMUSG00000029168	8.27883	350.894	-5.38488	1.8904e-19	1.02081e-16	Dpysl5	5	30711564	30799375	+	7376	protein_coding	dihydropyrimidinase-like 5 [Source:MGI Symbol;Acc:MGI:1929772]	-	8	363	0.1144	4.91342
ENSMUSG00000085139	1.03746	199.129	-7.42508	1.97927e-19	1.04607e-16	A730046J19Rik	X	144153695	144166274	+	4707	protein_coding	RIKEN cDNA A730046J19 gene [Source:MGI Symbol;Acc:MGI:2442684]	-	1	206	0.0224086	4.3694
ENSMUSG00000027273	10.3478	398.261	-5.24987	3.55604e-19	1.8096e-16	Snap25	2	136713453	136782428	+	6791	protein_coding	synaptosomal-associated protein 25 [Source:MGI Symbol;Acc:MGI:98331]	-	10	412	0.155319	6.05706
ENSMUSG00000022126	238.97	2.8971	6.30453	3.56966e-19	1.8096e-16	Acod1	14	103046977	103056573	+	2623	protein_coding	aconitate decarboxylase 1 [Source:MGI Symbol;Acc:MGI:103206]	-	231	3	9.28906	0.114188
ENSMUSG00000069372	15.5203	492.993	-4.97842	3.67279e-19	1.82464e-16	Ctxn3	18	57468516	57478133	+	1605	protein_coding	cortexin 3 [Source:MGI Symbol;Acc:MGI:3642816]	-	15	510	0.985767	31.7244
ENSMUSG00000046275	6.20985	297.728	-5.55584	4.48268e-19	2.18333e-16	Tusc5	11	76679808	76698664	+	3302	protein_coding	tumor suppressor candidate 5 [Source:MGI Symbol;Acc:MGI:3029307]	-	6	308	0.19166	9.31262
ENSMUSG00000062444	6.20985	293.862	-5.53699	5.98737e-19	2.86012e-16	Ap3b2	7	81460399	81493925	-	6293	protein_coding	adaptor-related protein complex 3, beta 2 subunit [Source:MGI Symbol;Acc:MGI:1100869]	-	6	304	0.100566	4.82297
ENSMUSG00000032452	27.9341	695.025	-4.63094	6.92616e-19	3.24615e-16	Clstn2	9	97444395	98033181	-	5691	protein_coding	calsyntenin 2 [Source:MGI Symbol;Acc:MGI:1929897]	-	27	719	0.500418	12.6136
ENSMUSG00000054134	129.314	2474.64	-4.25698	8.19557e-19	3.76996e-16	Umodl1	17	30954679	31010708	+	5045	protein_coding	uromodulin-like 1 [Source:MGI Symbol;Acc:MGI:1929785]	-	125	2560	2.61341	50.6614
ENSMUSG00000023011	49.6584	1073.96	-4.43138	8.76451e-19	3.95837e-16	Faim2	15	99497012	99528165	-	12520	protein_coding	Fas apoptotic inhibitory molecule 2 [Source:MGI Symbol;Acc:MGI:1919643]	-	48	1111	0.404385	8.85948
ENSMUSG00000031026	64.1413	1315.62	-4.35574	9.1491e-19	4.05828e-16	Trim66	7	109449006	109508134	-	10125	protein_coding	tripartite motif-containing 66 [Source:MGI Symbol;Acc:MGI:2152406]	-	62	1361	0.645884	13.4203
ENSMUSG00000037996	30.0031	719.192	-4.57759	9.58114e-19	4.17536e-16	Slc24a2	4	86983124	87230477	-	12217	protein_coding	solute carrier family 24 (sodium/potassium/calcium exchanger), member 2 [Source:MGI Symbol;Acc:MGI:1923626]	-	29	744	0.250375	6.08004
ENSMUSG00000032310	31.0376	735.625	-4.56147	1.00408e-18	4.30025e-16	Cyp1a2	9	57676937	57683703	-	2013	protein_coding	cytochrome P450, family 1, subfamily a, polypeptide 2 [Source:MGI Symbol;Acc:MGI:88589]	-	30	761	1.57194	37.7432
ENSMUSG00000025479	4.14089	246.495	-5.85433	1.08053e-18	4.48169e-16	Cyp2e1	7	140763739	140774987	+	2158	protein_coding	cytochrome P450, family 2, subfamily e, polypeptide 1 [Source:MGI Symbol;Acc:MGI:88607]	-	4	255	0.195509	11.7974
ENSMUSG00000027895	33.1066	767.525	-4.52995	1.09492e-18	4.48169e-16	Kcnc4	3	107438303	107459552	-	3667	protein_coding	potassium voltage gated channel, Shaw-related subfamily, member 4 [Source:MGI Symbol;Acc:MGI:96670]	-	32	794	0.920444	21.6176
ENSMUSG00000029273	26.8996	662.159	-4.61527	1.10058e-18	4.48169e-16	Sult1d1	5	87554645	87569027	-	2459	protein_coding	sulfotransferase family 1D, member 1 [Source:MGI Symbol;Acc:MGI:1926341]	-	26	685	1.11525	27.8119
ENSMUSG00000095276	123.107	2319.98	-4.23477	1.12138e-18	4.49274e-16	Gfy	7	45176349	45179569	-	1849	protein_coding	golgi-associated olfactory signaling regulator [Source:MGI Symbol;Acc:MGI:2685427]	-	119	2400	6.78841	129.59
ENSMUSG00000035910	35.1756	791.691	-4.48753	1.47686e-18	5.82306e-16	Dcdc2a	13	25056004	25210706	+	8284	protein_coding	doublecortin domain containing 2a [Source:MGI Symbol;Acc:MGI:2652818]	-	34	819	0.432909	9.87057
ENSMUSG00000095577	443.799	7708.14	-4.11803	1.61106e-18	6.25292e-16	Gm6619	6	131486400	131491493	+	608	protein_coding	predicted gene 6619 [Source:MGI Symbol;Acc:MGI:3779616]	-	429	7974	74.4238	1309.4
ENSMUSG00000106350	25.8652	624.459	-4.58703	2.22787e-18	8.5139e-16	Gm4869	5	140445645	140495071	+	2955	protein_coding	predicted gene 4869 [Source:MGI Symbol;Acc:MGI:3646257]	-	25	646	0.892361	21.826
ENSMUSG00000036915	19.6582	521.993	-4.72225	2.2905e-18	8.59244e-16	Kirrel2	7	30447534	30457690	-	3939	protein_coding	kirre like nephrin family adhesion molecule 2 [Source:MGI Symbol;Acc:MGI:2442334]	-	19	540	0.508775	13.6869
ENSMUSG00000064293	60.0034	1194.79	-4.31279	2.31761e-18	8.59244e-16	Cntn4	6	105677660	106699310	+	8486	protein_coding	contactin 4 [Source:MGI Symbol;Acc:MGI:1095737]	-	58	1236	0.720913	14.5417
ENSMUSG00000075316	69.3138	1357.19	-4.28893	2.47454e-18	9.03933e-16	Scn9a	2	66480080	66634962	-	12772	protein_coding	sodium channel, voltage-gated, type IX, alpha [Source:MGI Symbol;Acc:MGI:107636]	-	67	1404	0.553317	10.9751
ENSMUSG00000041062	38.279	828.424	-4.43137	3.36261e-18	1.20985e-15	Mslnl	17	25736040	25748330	+	2628	protein_coding	mesothelin-like [Source:MGI Symbol;Acc:MGI:3607710]	-	37	857	1.48503	32.5577
ENSMUSG00000109564	41.3825	877.724	-4.40264	3.40939e-18	1.20985e-15	Muc16	9	18495455	18674530	-	26350	protein_coding	mucin 16 [Source:MGI Symbol;Acc:MGI:1920982]	-	40	908	0.160117	3.44036
ENSMUSG00000032890	17.5892	463.994	-4.71176	6.72386e-18	2.35241e-15	Rims3	4	120854816	120896579	+	7972	protein_coding	regulating synaptic membrane exocytosis 3 [Source:MGI Symbol;Acc:MGI:2443331]	-	17	480	0.224926	6.01135
ENSMUSG00000003410	34.1411	722.092	-4.39771	6.91437e-18	2.38546e-15	Elavl3	9	22015005	22052023	-	6890	protein_coding	ELAV like RNA binding protein 3 [Source:MGI Symbol;Acc:MGI:109157]	-	33	747	0.505188	10.8243
ENSMUSG00000002588	36.2101	747.225	-4.36247	8.24309e-18	2.80491e-15	Pon1	6	5168090	5193946	-	2898	protein_coding	paraoxonase 1 [Source:MGI Symbol;Acc:MGI:103295]	-	35	773	1.27388	26.6305
ENSMUSG00000046480	19.6582	489.127	-4.62845	9.00355e-18	3.02227e-15	Scn4b	9	45138395	45154152	+	4982	protein_coding	sodium channel, type IV, beta [Source:MGI Symbol;Acc:MGI:2687406]	-	19	506	0.402261	10.1402
ENSMUSG00000025396	1.03746	164.329	-7.14816	9.34593e-18	3.09537e-15	Hsd17b6	10	127990936	128007611	-	1575	protein_coding	hydroxysteroid (17-beta) dehydrogenase 6 [Source:MGI Symbol;Acc:MGI:1351670]	-	1	170	0.0669696	10.7762
ENSMUSG00000031789	43.4515	869.024	-4.31808	9.56416e-18	3.12597e-15	Cngb1	8	95239045	95306585	-	9355	protein_coding	cyclic nucleotide gated channel beta 1 [Source:MGI Symbol;Acc:MGI:2664102]	-	42	899	0.473548	9.59432
ENSMUSG00000010476	48.624	931.857	-4.25695	1.37427e-17	4.43336e-15	Ebf3	7	137193673	137314445	-	9227	protein_coding	early B cell factor 3 [Source:MGI Symbol;Acc:MGI:894289]	COE	47	964	0.537274	10.4307
ENSMUSG00000030897	27.9341	602.226	-4.42422	1.53087e-17	4.84594e-15	Cnga4	7	105404568	105408742	+	2663	protein_coding	cyclic nucleotide gated channel alpha 4 [Source:MGI Symbol;Acc:MGI:2664099]	-	27	623	1.06943	23.3569
ENSMUSG00000029121	5.17537	234.895	-5.47138	1.54118e-17	4.84594e-15	Crmp1	5	37241940	37292133	+	7046	protein_coding	collapsin response mediator protein 1 [Source:MGI Symbol;Acc:MGI:107793]	-	5	243	0.0748489	3.4432
ENSMUSG00000067998	2074.16	31695.8	-3.93361	1.5966e-17	4.95744e-15	Bpifb9a	2	154257854	154271245	+	2273	protein_coding	BPI fold containing family B, member 9A [Source:MGI Symbol;Acc:MGI:3767993]	-	2005	32789	93.0407	1440.21
ENSMUSG00000025739	19.6582	472.694	-4.57916	1.92263e-17	5.87996e-15	Gng13	17	25717171	25719406	+	773	protein_coding	guanine nucleotide binding protein (G protein), gamma 13 [Source:MGI Symbol;Acc:MGI:1925616]	-	19	489	2.59258	63.1579
ENSMUSG00000079521	1.38778e-17	136.296	-10.0928	1.94105e-17	5.87996e-15	Gm5938	X	78125467	78130403	+	1131	protein_coding	predicted gene 5938 [Source:MGI Symbol;Acc:MGI:3648846]	-	0	141	0	12.4467
ENSMUSG00000016349	10.3478	327.695	-4.9686	2.37398e-17	7.10479e-15	Eef1a2	2	181147653	181157014	-	2084	protein_coding	eukaryotic translation elongation factor 1 alpha 2 [Source:MGI Symbol;Acc:MGI:1096317]	-	10	339	0.506128	16.2405
ENSMUSG00000027398	691.043	34.7969	4.30671	2.8816e-17	8.52131e-15	Il1b	2	129364570	129371139	-	1907	protein_coding	interleukin 1 beta [Source:MGI Symbol;Acc:MGI:96543]	-	668	36	36.9474	1.88473
ENSMUSG00000026764	9.31332	307.395	-5.02647	3.12968e-17	9.14602e-15	Kif5c	2	49619298	49774778	+	7142	protein_coding	kinesin family member 5C [Source:MGI Symbol;Acc:MGI:1098269]	-	9	318	0.132917	4.44535
ENSMUSG00000021804	4.14089	209.762	-5.62166	3.18041e-17	9.18621e-15	Rgr	14	37034909	37048964	-	4786	protein_coding	retinal G protein coupled receptor [Source:MGI Symbol;Acc:MGI:1929473]	-	4	217	0.0881547	4.52674
ENSMUSG00000041923	1.03746	154.663	-7.06077	3.28452e-17	9.37788e-15	Nol4	18	22693181	23041653	-	5692	protein_coding	nucleolar protein 4 [Source:MGI Symbol;Acc:MGI:2441684]	-	1	160	0.0185308	2.80643
ENSMUSG00000006651	85.8656	1436.45	-4.06237	3.62648e-17	1.02366e-14	Aplp1	7	30434982	30445535	-	3017	protein_coding	amyloid beta (A4) precursor-like protein 1 [Source:MGI Symbol;Acc:MGI:88046]	-	83	1486	2.90176	49.1747
ENSMUSG00000091712	60.0034	1052.69	-4.13014	3.68525e-17	1.02856e-14	Sec14l5	16	5147109	5187271	+	5740	protein_coding	SEC14-like lipid binding 5 [Source:MGI Symbol;Acc:MGI:3616084]	-	58	1089	1.0658	18.9415
ENSMUSG00000051251	1.38778e-17	131.463	-10.0407	4.02867e-17	1.11191e-14	Nhlh1	1	172052292	172057573	-	2464	protein_coding	nescient helix loop helix 1 [Source:MGI Symbol;Acc:MGI:98481]	bHLH	0	136	0	5.51057
ENSMUSG00000087035	14.4858	378.928	-4.6976	4.57659e-17	1.24926e-14	Tmem74bos	2	151679361	151686339	-	2219	antisense	transmembrane 74B, opposite strand [Source:MGI Symbol;Acc:MGI:3039588]	-	14	392	0.665471	17.6371
ENSMUSG00000036766	6.20985	238.762	-5.23757	4.68767e-17	1.26567e-14	Dner	1	84369839	84696221	-	4784	protein_coding	delta/notch-like EGF repeat containing [Source:MGI Symbol;Acc:MGI:2152889]	-	6	247	0.132287	5.15471
ENSMUSG00000049353	14.4858	375.061	-4.68281	5.72803e-17	1.52994e-14	Rd3	1	191977370	191988283	+	5313	protein_coding	retinal degeneration 3 [Source:MGI Symbol;Acc:MGI:1921273]	-	14	388	0.277937	7.29105
ENSMUSG00000047261	12.4168	343.161	-4.77495	6.05724e-17	1.58381e-14	Gap43	16	42248442	42340651	-	1523	protein_coding	growth associated protein 43 [Source:MGI Symbol;Acc:MGI:95639]	-	12	355	0.831074	23.2716
ENSMUSG00000003341	12.4168	343.161	-4.77495	6.05724e-17	1.58381e-14	Atp8b3	10	80519584	80539124	-	4713	protein_coding	ATPase, class I, type 8B, member 3 [Source:MGI Symbol;Acc:MGI:1914581]	-	12	355	0.26856	7.5202
ENSMUSG00000034040	4.14089	202.996	-5.57438	6.36956e-17	1.64812e-14	Galnt17	5	130872082	131308497	-	9408	protein_coding	polypeptide N-acetylgalactosaminyltransferase 17 [Source:MGI Symbol;Acc:MGI:2137594]	-	4	210	0.0448457	2.22854
ENSMUSG00000023473	13.4513	356.694	-4.71636	6.82777e-17	1.74847e-14	Celsr3	9	108826320	108852969	+	12063	protein_coding	cadherin, EGF LAG seven-pass G-type receptor 3 [Source:MGI Symbol;Acc:MGI:1858236]	-	13	369	0.11367	3.054
ENSMUSG00000029223	26.8996	542.293	-4.32722	8.27934e-17	2.09856e-14	Uchl1	5	66676091	66687234	+	1632	protein_coding	ubiquitin carboxy-terminal hydrolase L1 [Source:MGI Symbol;Acc:MGI:103149]	-	26	561	1.68039	34.3195
ENSMUSG00000035355	20.6927	452.394	-4.44231	9.625e-17	2.415e-14	Kcnh4	11	100740376	100759942	-	3954	protein_coding	potassium voltage-gated channel, subfamily H (eag-related), member 4 [Source:MGI Symbol;Acc:MGI:2156184]	-	20	468	0.533521	11.817
ENSMUSG00000030500	16.5547	390.528	-4.54998	1.1973e-16	2.95747e-14	Slc17a6	7	51622006	51671119	+	5399	protein_coding	solute carrier family 17 (sodium-dependent inorganic phosphate cotransporter), member 6 [Source:MGI Symbol;Acc:MGI:2156052]	-	16	404	0.312583	7.47079
ENSMUSG00000061911	23.7962	491.06	-4.36009	1.20252e-16	2.95747e-14	Myt1l	12	29528384	29923213	+	14018	protein_coding	myelin transcription factor 1-like [Source:MGI Symbol;Acc:MGI:1100511]	zf-C2HC	23	508	0.173061	3.61806
ENSMUSG00000091996	6.20985	225.229	-5.15343	1.48269e-16	3.61078e-14	BC049352	9	45182007	45250020	+	2404	protein_coding	cDNA sequence BC049352 [Source:MGI Symbol;Acc:MGI:3040681]	-	6	233	0.263254	9.67653
ENSMUSG00000021983	3.10641	177.862	-5.78483	1.57022e-16	3.78682e-14	Atp8a2	14	59638540	60197179	-	15410	protein_coding	ATPase, aminophospholipid transporter-like, class I, type 8A, member 2 [Source:MGI Symbol;Acc:MGI:1354710]	-	3	184	0.0205341	1.1921
ENSMUSG00000041141	1.03746	143.063	-6.94839	1.62142e-16	3.8727e-14	Pnmal1	7	16959679	16964607	+	4090	protein_coding	PNMA-like 1 [Source:MGI Symbol;Acc:MGI:1918941]	-	1	148	0.025789	3.61274
ENSMUSG00000020658	51.7274	860.324	-4.05269	2.16897e-16	5.13117e-14	Efr3b	12	3962554	4038915	-	10382	protein_coding	EFR3 homolog B [Source:MGI Symbol;Acc:MGI:2444851]	-	50	890	0.507981	8.55869
ENSMUSG00000007097	58.9689	951.19	-4.00892	2.38722e-16	5.59421e-14	Atp1a2	1	172271709	172298064	-	7038	protein_coding	ATPase, Na+/K+ transporting, alpha 2 polypeptide [Source:MGI Symbol;Acc:MGI:88106]	-	57	984	0.854247	13.9587
ENSMUSG00000090071	1.03746	138.229	-6.89885	2.8264e-16	6.56147e-14	Cdk5r2	1	74854934	74857732	+	2799	protein_coding	cyclin-dependent kinase 5, regulatory subunit 2 (p39) [Source:MGI Symbol;Acc:MGI:1330828]	-	1	143	0.0376838	5.10072
ENSMUSG00000034855	485.179	25.1303	4.26406	2.85329e-16	6.56257e-14	Cxcl10	5	92346638	92348889	-	2252	protein_coding	chemokine (C-X-C motif) ligand 10 [Source:MGI Symbol;Acc:MGI:1352450]	-	469	26	21.9666	1.15267
ENSMUSG00000021219	3.10641	171.096	-5.72892	3.5059e-16	7.9896e-14	Rgs6	12	82588292	83162056	+	10023	protein_coding	regulator of G-protein signaling 6 [Source:MGI Symbol;Acc:MGI:1354730]	-	3	177	0.0315705	1.76309
ENSMUSG00000030701	206.901	2888.37	-3.80246	3.70493e-16	8.36641e-14	Plekhb1	7	100642892	100662414	-	3713	protein_coding	pleckstrin homology domain containing, family B (evectins) member 1 [Source:MGI Symbol;Acc:MGI:1351469]	-	200	2988	5.6815	80.3441
ENSMUSG00000027744	247.246	3422.94	-3.79056	3.8775e-16	8.67721e-14	Stoml3	3	53488653	53508502	+	2150	protein_coding	stomatin (Epb7.2)-like 3 [Source:MGI Symbol;Acc:MGI:2388072]	-	239	3541	11.7251	164.432
ENSMUSG00000015090	7.24434	229.095	-4.95966	4.30019e-16	9.50373e-14	Ptgds	2	25466709	25470046	-	1649	protein_coding	prostaglandin D2 synthase (brain) [Source:MGI Symbol;Acc:MGI:99261]	-	7	237	0.44775	14.3491
ENSMUSG00000039904	1.03746	135.329	-6.86829	4.32335e-16	9.50373e-14	Gpr37	6	25665878	25690729	-	6068	protein_coding	G protein-coupled receptor 37 [Source:MGI Symbol;Acc:MGI:1313297]	-	1	140	0.0173825	2.30346
ENSMUSG00000054986	623.801	8297.8	-3.73331	4.72614e-16	1.0298e-13	Sec14l3	11	4064841	4077736	+	2784	protein_coding	SEC14-like lipid binding 3 [Source:MGI Symbol;Acc:MGI:3617848]	-	603	8584	22.8458	307.836
ENSMUSG00000045967	1.38778e-17	113.096	-9.82387	7.99319e-16	1.71654e-13	Gpr158	2	21367542	21830547	+	8170	protein_coding	G protein-coupled receptor 158 [Source:MGI Symbol;Acc:MGI:2441697]	-	0	117	0	1.42976
ENSMUSG00000025515	61.0378	925.09	-3.91914	8.01606e-16	1.71654e-13	Muc2	7	141690340	141754693	+	7127	protein_coding	mucin 2 [Source:MGI Symbol;Acc:MGI:1339364]	-	59	957	0.873179	13.4061
ENSMUSG00000029126	120.004	1672.32	-3.79934	8.58162e-16	1.82194e-13	Nsg1	5	38137192	38159907	-	3215	protein_coding	neuron specific gene family member 1 [Source:MGI Symbol;Acc:MGI:109149]	-	116	1730	3.8057	53.7234
ENSMUSG00000022415	23.7962	445.627	-4.22007	9.10154e-16	1.91595e-13	Syngr1	15	80091334	80119501	+	4808	protein_coding	synaptogyrin 1 [Source:MGI Symbol;Acc:MGI:1328323]	-	23	461	0.50457	9.57271
ENSMUSG00000028137	14.4858	327.695	-4.4881	9.40446e-16	1.96308e-13	Celf3	3	94478295	94492198	+	5473	protein_coding	CUGBP, Elav-like family member 3 [Source:MGI Symbol;Acc:MGI:1926034]	-	14	339	0.269812	6.18405
ENSMUSG00000053552	47.5895	750.125	-3.97497	9.86493e-16	2.04204e-13	Ebf4	2	130295169	130370481	+	3236	protein_coding	early B cell factor 4 [Source:MGI Symbol;Acc:MGI:2385972]	COE	46	776	1.49937	23.9415
ENSMUSG00000024112	54.8309	838.091	-3.93106	1.03477e-15	2.12427e-13	Cacna1h	17	25374285	25433783	-	9763	protein_coding	calcium channel, voltage-dependent, T type, alpha 1H subunit [Source:MGI Symbol;Acc:MGI:1928842]	-	53	867	0.572599	8.86613
ENSMUSG00000034648	32.0721	543.26	-4.07711	1.10868e-15	2.25735e-13	Lrrn1	6	107529768	107570214	+	3700	protein_coding	leucine rich repeat protein 1, neuronal [Source:MGI Symbol;Acc:MGI:106038]	-	31	562	0.883727	15.1647
ENSMUSG00000026166	415.868	22.2303	4.21768	1.17194e-15	2.36675e-13	Ccl20	1	83116766	83119167	+	1421	protein_coding	chemokine (C-C motif) ligand 20 [Source:MGI Symbol;Acc:MGI:1329031]	-	402	23	29.8394	1.61597
ENSMUSG00000038115	52.7619	800.391	-3.92003	1.40455e-15	2.81363e-13	Ano2	6	125690419	126040126	+	5385	protein_coding	anoctamin 2 [Source:MGI Symbol;Acc:MGI:2387214]	-	51	828	0.998947	15.3512
ENSMUSG00000029546	5.17537	187.529	-5.14667	1.45223e-15	2.88587e-13	Uncx	5	139543494	139548179	+	3136	protein_coding	UNC homeobox [Source:MGI Symbol;Acc:MGI:108013]	Homeobox	5	194	0.168171	6.17624
ENSMUSG00000105888	853.458	57.9967	3.87631	1.81403e-15	3.57622e-13	BC037156	5	87908779	87914171	+	430	lincRNA	cDNA sequence BC037156 [Source:MGI Symbol;Acc:MGI:3512757]	-	825	60	202.369	13.931
ENSMUSG00000038067	141.728	1.93042	6.10681	2.16318e-15	4.2257e-13	Csf3	11	98701263	98703629	+	1413	protein_coding	colony stimulating factor 3 (granulocyte) [Source:MGI Symbol;Acc:MGI:1339751]	-	137	2	10.2267	0.141314
ENSMUSG00000047787	36.2101	576.126	-3.98739	2.17749e-15	4.2257e-13	Flrt1	19	7092014	7105729	-	5859	protein_coding	fibronectin leucine rich transmembrane protein 1 [Source:MGI Symbol;Acc:MGI:3026647]	-	35	596	0.63009	10.156
ENSMUSG00000015599	3.10641	154.663	-5.58335	2.43626e-15	4.69122e-13	Ttbk1	17	46442448	46487675	-	14097	protein_coding	tau tubulin kinase 1 [Source:MGI Symbol;Acc:MGI:2147036]	-	3	160	0.0224467	1.13316
ENSMUSG00000024743	37.2446	578.059	-3.95172	3.14858e-15	6.01621e-13	Syt7	19	10389090	10453181	+	7274	protein_coding	synaptotagmin VII [Source:MGI Symbol;Acc:MGI:1859545]	-	36	598	0.52202	8.20779
ENSMUSG00000043670	5.17537	179.796	-5.08596	3.44113e-15	6.52501e-13	Diras1	10	81019589	81025662	-	3035	protein_coding	DIRAS family, GTP-binding RAS-like 1 [Source:MGI Symbol;Acc:MGI:2183442]	-	5	186	0.173768	6.11861
ENSMUSG00000037625	5.17537	178.829	-5.07819	3.84105e-15	7.22815e-13	Cldn11	3	31149920	31164324	+	1870	protein_coding	claudin 11 [Source:MGI Symbol;Acc:MGI:106925]	-	5	185	0.282024	9.87708
ENSMUSG00000063632	11.3823	267.762	-4.54139	4.14728e-15	7.74575e-13	Sox11	12	27334264	27342574	-	8311	protein_coding	SRY (sex determining region Y)-box 11 [Source:MGI Symbol;Acc:MGI:98359]	HMG	11	277	0.139604	3.32755
ENSMUSG00000022211	7.24434	203.962	-4.79211	4.41203e-15	8.17873e-13	Carmil3	14	55490651	55508272	+	6457	protein_coding	capping protein regulator and myosin 1 linker 3 [Source:MGI Symbol;Acc:MGI:2448573]	-	7	211	0.114347	3.2625
ENSMUSG00000016942	17.5892	339.295	-4.26034	4.63159e-15	8.52213e-13	Tmprss6	15	78439667	78468634	-	3359	protein_coding	transmembrane serine protease 6 [Source:MGI Symbol;Acc:MGI:1919003]	-	17	351	0.533823	10.4327
ENSMUSG00000047531	33.1066	516.193	-3.95777	5.18824e-15	9.47618e-13	Rtp2	16	23925548	23932394	-	2674	protein_coding	receptor transporter protein 2 [Source:MGI Symbol;Acc:MGI:2685451]	-	32	534	1.26225	19.9378
ENSMUSG00000003585	48.624	703.725	-3.85192	5.44566e-15	9.87373e-13	Sec14l2	11	4097039	4123415	-	3505	protein_coding	SEC14-like lipid binding 2 [Source:MGI Symbol;Acc:MGI:1915065]	-	47	728	1.41439	20.7368
ENSMUSG00000031028	17.5892	335.428	-4.24381	5.8982e-15	1.06168e-12	Tub	7	108950338	109034460	+	8391	protein_coding	tubby bipartite transcription factor [Source:MGI Symbol;Acc:MGI:2651573]	Tub	17	347	0.213694	4.12871
ENSMUSG00000025777	5.17537	173.996	-5.03869	6.70456e-15	1.19814e-12	Gdap1	1	17145362	17164271	+	7731	protein_coding	ganglioside-induced differentiation-associated-protein 1 [Source:MGI Symbol;Acc:MGI:1338002]	-	5	180	0.068217	2.32453
ENSMUSG00000021194	130.349	1643.32	-3.65493	6.80677e-15	1.20772e-12	Chga	12	102554969	102565028	+	2756	protein_coding	chromogranin A [Source:MGI Symbol;Acc:MGI:88394]	-	126	1700	4.82225	61.584
ENSMUSG00000068854	108.624	1382.32	-3.66818	7.59148e-15	1.33739e-12	Hist2h2be	3	96221119	96223738	+	2620	protein_coding	histone cluster 2, H2be [Source:MGI Symbol;Acc:MGI:2448415]	-	105	1430	4.22713	54.4921
ENSMUSG00000052727	318.626	3788.33	-3.57112	7.66617e-15	1.34104e-12	Map1b	13	99421446	99516540	-	15846	protein_coding	microtubule-associated protein 1B [Source:MGI Symbol;Acc:MGI:1306778]	-	308	3919	2.05017	24.6919
ENSMUSG00000032259	6.20985	184.629	-4.86685	8.26537e-15	1.43082e-12	Drd2	9	49340627	49408177	+	2547	protein_coding	dopamine receptor D2 [Source:MGI Symbol;Acc:MGI:94924]	-	6	191	0.248474	7.48691
ENSMUSG00000030142	159.314	3.86377	5.31988	8.29462e-15	1.43082e-12	Clec4e	6	123281789	123289870	-	4965	protein_coding	C-type lectin domain family 4, member e [Source:MGI Symbol;Acc:MGI:1861232]	-	154	4	3.2716	0.0804339
ENSMUSG00000002341	1.03746	115.996	-6.64612	8.98857e-15	1.53984e-12	Ncan	8	70093085	70120873	-	7195	protein_coding	neurocan [Source:MGI Symbol;Acc:MGI:104694]	-	1	120	0.0146598	1.66513
ENSMUSG00000059887	22.7617	384.728	-4.07192	1.03171e-14	1.73993e-12	Olfr1507	14	52488791	52495749	-	2877	protein_coding	olfactory receptor 1507 [Source:MGI Symbol;Acc:MGI:3031341]	-	22	398	0.806568	13.8115
ENSMUSG00000035864	33.1066	499.76	-3.91111	1.03463e-14	1.73993e-12	Syt1	10	108497650	109010982	-	8338	protein_coding	synaptotagmin I [Source:MGI Symbol;Acc:MGI:99667]	-	32	517	0.404805	6.19052
ENSMUSG00000004347	72.4172	955.056	-3.71894	1.03667e-14	1.73993e-12	Pde1c	6	56069804	56569103	-	20067	protein_coding	phosphodiesterase 1C [Source:MGI Symbol;Acc:MGI:108413]	-	70	988	0.367937	4.91556
ENSMUSG00000037579	30.0031	464.96	-3.94846	1.06219e-14	1.77079e-12	Kcnh3	15	99224861	99242817	+	5756	protein_coding	potassium voltage-gated channel, subfamily H (eag-related), member 3 [Source:MGI Symbol;Acc:MGI:1341723]	-	29	481	0.531417	8.34301
ENSMUSG00000011751	27.9341	439.827	-3.97097	1.16816e-14	1.9295e-12	Sptbn4	7	27356383	27447686	-	9563	protein_coding	spectrin beta, non-erythrocytic 4 [Source:MGI Symbol;Acc:MGI:1890574]	-	27	455	0.297802	4.75024
ENSMUSG00000005089	19.6582	347.995	-4.13746	1.17293e-14	1.9295e-12	Slc1a2	2	102658659	102790784	+	13133	protein_coding	solute carrier family 1 (glial high affinity glutamate transporter), member 2 [Source:MGI Symbol;Acc:MGI:101931]	-	19	360	0.152598	2.73676
ENSMUSG00000099170	5.17537	169.163	-4.99808	1.18511e-14	1.93672e-12	5730403I07Rik	9	77366412	77399418	-	2033	lincRNA	RIKEN cDNA 5730403I07 gene [Source:MGI Symbol;Acc:MGI:1917737]	-	5	175	0.259412	8.59407
ENSMUSG00000061578	10.3478	241.662	-4.52944	1.23487e-14	2.00484e-12	Ksr2	5	117414000	117775003	+	13590	protein_coding	kinase suppressor of ras 2 [Source:MGI Symbol;Acc:MGI:3610315]	-	10	250	0.0776137	1.83662
ENSMUSG00000027581	16.5547	311.261	-4.22281	1.26823e-14	2.03244e-12	Stmn3	2	181306459	181314500	-	1136	protein_coding	stathmin-like 3 [Source:MGI Symbol;Acc:MGI:1277137]	-	16	322	1.48559	28.2993
ENSMUSG00000024064	16.5547	311.261	-4.22281	1.26823e-14	2.03244e-12	Galnt14	17	73493228	73710453	-	5898	protein_coding	polypeptide N-acetylgalactosaminyltransferase 14 [Source:MGI Symbol;Acc:MGI:1918935]	-	16	322	0.286137	5.45067
ENSMUSG00000032034	21.7272	367.328	-4.07191	1.38961e-14	2.21268e-12	Kcnj5	9	32314707	32344350	-	4685	protein_coding	potassium inwardly-rectifying channel, subfamily J, member 5 [Source:MGI Symbol;Acc:MGI:104755]	-	21	380	0.472789	8.0979
ENSMUSG00000031144	25.8652	410.827	-3.98311	1.5787e-14	2.49776e-12	Syp	X	7638471	7653256	+	5211	protein_coding	synaptophysin [Source:MGI Symbol;Acc:MGI:98467]	-	25	425	0.506031	8.14266
ENSMUSG00000006269	26.8996	421.461	-3.96365	1.60105e-14	2.51671e-12	Atp6v1b1	6	83742990	83758855	+	4381	protein_coding	ATPase, H+ transporting, lysosomal V1 subunit B1 [Source:MGI Symbol;Acc:MGI:103285]	-	26	436	0.625977	9.936
ENSMUSG00000044162	227.591	10.6304	4.40371	1.612e-14	2.51671e-12	Tnip3	6	65525313	65634040	+	10916	protein_coding	TNFAIP3 interacting protein 3 [Source:MGI Symbol;Acc:MGI:3041165]	-	220	11	2.12577	0.100607
ENSMUSG00000020135	7.24434	190.429	-4.69312	1.62107e-14	2.51671e-12	Apc2	10	80295977	80318263	+	11281	protein_coding	adenomatosis polyposis coli 2 [Source:MGI Symbol;Acc:MGI:1346052]	-	7	197	0.0654498	1.74348
ENSMUSG00000028088	54.8309	732.725	-3.73725	1.70143e-14	2.62506e-12	Fmo5	3	97628804	97655282	+	5675	protein_coding	flavin containing monooxygenase 5 [Source:MGI Symbol;Acc:MGI:1310004]	-	53	758	0.985072	13.3353
ENSMUSG00000018411	8.27883	201.062	-4.58188	1.98831e-14	3.04874e-12	Mapt	11	104231390	104332090	+	7531	protein_coding	microtubule-associated protein tau [Source:MGI Symbol;Acc:MGI:97180]	-	8	208	0.112046	2.75746
ENSMUSG00000032500	1.03746	110.196	-6.5722	2.04048e-14	3.10954e-12	Dclk3	9	111439081	111489118	+	3005	protein_coding	doublecortin-like kinase 3 [Source:MGI Symbol;Acc:MGI:3039580]	-	1	114	0.0351005	3.78755
ENSMUSG00000054423	21.7272	359.594	-4.04123	2.17075e-14	3.2879e-12	Cadps	14	12372563	12823079	-	15054	protein_coding	Ca2+-dependent secretion activator [Source:MGI Symbol;Acc:MGI:1350922]	-	21	372	0.147138	2.46712
ENSMUSG00000089706	5.17537	162.396	-4.93923	2.38889e-14	3.59637e-12	B230216N24Rik	1	98031116	98057680	-	5853	processed_transcript	RIKEN cDNA B230216N24 gene [Source:MGI Symbol;Acc:MGI:1925853]	-	5	168	0.0901051	2.86569
ENSMUSG00000056822	7.24434	186.562	-4.66355	2.45315e-14	3.67085e-12	Olfr166	16	19483694	19489882	+	4381	protein_coding	olfactory receptor 166 [Source:MGI Symbol;Acc:MGI:3030000]	-	7	193	0.168532	4.39828
ENSMUSG00000006711	25.8652	398.261	-3.9383	2.88396e-14	4.28967e-12	D130043K22Rik	13	24845135	24901270	+	5276	protein_coding	RIKEN cDNA D130043K22 gene [Source:MGI Symbol;Acc:MGI:3036268]	-	25	412	0.499797	7.79634
ENSMUSG00000044164	8.27883	195.262	-4.53968	3.2583e-14	4.81763e-12	Rnf182	13	43615710	43670945	+	3609	protein_coding	ring finger protein 182 [Source:MGI Symbol;Acc:MGI:3045355]	-	8	202	0.233809	5.58808
ENSMUSG00000046709	20.6927	340.261	-4.03151	3.42686e-14	5.03687e-12	Mapk10	5	102907948	103211334	-	11130	protein_coding	mitogen-activated protein kinase 10 [Source:MGI Symbol;Acc:MGI:1346863]	-	20	352	0.189537	3.15752
ENSMUSG00000045534	6.20985	169.163	-4.74072	4.81022e-14	7.02857e-12	Kcna5	6	126532551	126535412	-	2862	protein_coding	potassium voltage-gated channel, shaker-related subfamily, member 5 [Source:MGI Symbol;Acc:MGI:96662]	-	6	175	0.221126	6.10474
ENSMUSG00000004668	78.6242	948.29	-3.59024	4.90689e-14	7.1279e-12	Abca13	11	9191942	9684259	+	19737	protein_coding	ATP-binding cassette, sub-family A (ABC1), member 13 [Source:MGI Symbol;Acc:MGI:2388707]	-	76	981	0.406154	4.96234
ENSMUSG00000000204	564.835	43.4969	3.69493	5.95815e-14	8.60468e-12	Slfn4	11	83175186	83190216	+	3964	protein_coding	schlafen 4 [Source:MGI Symbol;Acc:MGI:1329010]	-	546	45	14.5284	1.13338
ENSMUSG00000029380	212.073	10.6304	4.30189	6.20026e-14	8.90256e-12	Cxcl1	5	90891241	90893115	+	1875	protein_coding	chemokine (C-X-C motif) ligand 1 [Source:MGI Symbol;Acc:MGI:108068]	-	205	11	11.5322	0.58572
ENSMUSG00000032511	24.8307	373.128	-3.90289	6.39426e-14	9.12835e-12	Scn5a	9	119483408	119579016	-	8764	protein_coding	sodium channel, voltage-gated, type V, alpha [Source:MGI Symbol;Acc:MGI:98251]	-	24	386	0.288846	4.39727
ENSMUSG00000094113	373.454	3990.37	-3.41709	6.44971e-14	9.1549e-12	5430401F13Rik	6	131486400	131553763	+	769	protein_coding	RIKEN cDNA 5430401F13 gene [Source:MGI Symbol;Acc:MGI:1918642]	-	361	4128	49.5152	535.935
ENSMUSG00000023033	17.5892	296.762	-4.06719	7.08808e-14	1.00039e-11	Scn8a	15	100869858	101045938	+	15766	protein_coding	sodium channel, voltage-gated, type VIII, alpha [Source:MGI Symbol;Acc:MGI:103169]	-	17	307	0.113733	1.94409
ENSMUSG00000053046	2.07194	115.996	-5.72602	8.64221e-14	1.21284e-11	Brsk2	7	141949751	142004247	+	6178	protein_coding	BR serine/threonine kinase 2 [Source:MGI Symbol;Acc:MGI:1923020]	-	2	120	0.034146	1.93924
ENSMUSG00000017943	1.03746	101.496	-6.4537	9.584e-14	1.33745e-11	Gdap1l1	2	163438476	163455324	+	2580	protein_coding	ganglioside-induced differentiation-associated protein 1-like 1 [Source:MGI Symbol;Acc:MGI:2385163]	-	1	105	0.0408826	4.0632
ENSMUSG00000075069	13.4513	249.395	-4.20033	9.78927e-14	1.35847e-11	Olfr1264	2	90018526	90025577	-	4311	protein_coding	olfactory receptor 1264 [Source:MGI Symbol;Acc:MGI:3031098]	-	13	258	0.318071	5.97503
ENSMUSG00000027603	47.5895	596.426	-3.64424	1.1406e-13	1.57403e-11	Ggt7	2	155490379	155518237	-	3264	protein_coding	gamma-glutamyltransferase 7 [Source:MGI Symbol;Acc:MGI:1913385]	-	46	617	1.4865	18.8727
ENSMUSG00000020333	64.1413	755.925	-3.55642	1.23908e-13	1.70048e-11	Acsl6	11	54303798	54364756	+	9914	protein_coding	acyl-CoA synthetase long-chain family member 6 [Source:MGI Symbol;Acc:MGI:894291]	-	62	782	0.659631	7.8751
ENSMUSG00000074657	64.1413	748.191	-3.54159	1.49667e-13	2.0427e-11	Kif5a	10	127225696	127263348	-	6990	protein_coding	kinesin family member 5A [Source:MGI Symbol;Acc:MGI:109564]	-	62	774	0.935562	11.0551
ENSMUSG00000042797	4.14089	135.329	-4.98986	1.62906e-13	2.19923e-11	Aqp11	7	97724006	97738289	-	9418	protein_coding	aquaporin 11 [Source:MGI Symbol;Acc:MGI:1913583]	-	4	140	0.0447981	1.48412
ENSMUSG00000019803	4.14089	135.329	-4.98986	1.62906e-13	2.19923e-11	Nr2e1	10	42561963	42583632	-	3711	protein_coding	nuclear receptor subfamily 2, group E, member 1 [Source:MGI Symbol;Acc:MGI:1100526]	RXR-like	4	140	0.113691	3.76648
ENSMUSG00000004113	22.7617	334.461	-3.87	1.69803e-13	2.27995e-11	Cacna1b	2	24603887	24763152	-	9942	protein_coding	calcium channel, voltage-dependent, N type, alpha 1B subunit [Source:MGI Symbol;Acc:MGI:88296]	-	22	346	0.233403	3.47457
ENSMUSG00000020872	5.17537	146.929	-4.79495	1.71379e-13	2.28874e-11	Tac4	11	95261529	95269265	+	1251	protein_coding	tachykinin 4 [Source:MGI Symbol;Acc:MGI:1931130]	-	5	152	0.421571	12.1307
ENSMUSG00000071047	1.38778e-17	84.0965	-9.39699	1.74638e-13	2.31978e-11	Ces1a	8	93020214	93048192	-	2248	protein_coding	carboxylesterase 1A [Source:MGI Symbol;Acc:MGI:3648919]	-	0	87	0	3.86386
ENSMUSG00000019124	44.486	553.893	-3.63456	1.79196e-13	2.36768e-11	Scrn1	6	54501173	54566489	-	8613	protein_coding	secernin 1 [Source:MGI Symbol;Acc:MGI:1917188]	-	43	573	0.526589	6.642
ENSMUSG00000067971	1.38778e-17	83.1299	-9.38034	2.15063e-13	2.82654e-11	Olfr1321	X	49723577	49735059	-	4546	protein_coding	olfactory receptor 1321 [Source:MGI Symbol;Acc:MGI:3031155]	-	0	86	0	1.88872
ENSMUSG00000022762	9.31332	198.162	-4.39339	2.33348e-13	3.05072e-11	Ncam2	16	81200697	81626828	+	11330	protein_coding	neural cell adhesion molecule 2 [Source:MGI Symbol;Acc:MGI:97282]	-	9	205	0.0837859	1.80644
ENSMUSG00000031927	7.24434	165.296	-4.48907	2.43177e-13	3.16257e-11	1700012B09Rik	9	14756587	14771030	-	819	protein_coding	RIKEN cDNA 1700012B09 gene [Source:MGI Symbol;Acc:MGI:1916575]	-	7	171	0.901514	20.8454
ENSMUSG00000037605	12.4168	227.162	-4.18006	2.52695e-13	3.26924e-11	Adgrl3	5	81020138	81825133	+	17750	protein_coding	adhesion G protein-coupled receptor L3 [Source:MGI Symbol;Acc:MGI:2441950]	-	12	235	0.0713085	1.32181
ENSMUSG00000036647	1.38778e-17	82.1632	-9.36349	2.65311e-13	3.41468e-11	Olfr6	7	106953251	106963937	-	6834	protein_coding	olfactory receptor 6 [Source:MGI Symbol;Acc:MGI:104713]	-	0	85	0	1.24177
ENSMUSG00000068535	2.07194	108.263	-5.62659	2.69568e-13	3.45159e-11	Olfr169	16	19564889	19571809	-	2485	protein_coding	olfactory receptor 169 [Source:MGI Symbol;Acc:MGI:3030003]	-	2	112	0.084891	4.49977
ENSMUSG00000057564	9.31332	195.262	-4.37214	2.83622e-13	3.60197e-11	Olfr1508	14	52458829	52467495	-	5791	protein_coding	olfactory receptor 1508 [Source:MGI Symbol;Acc:MGI:3031342]	-	9	202	0.163926	3.48254
ENSMUSG00000059279	1.03746	95.6965	-6.36892	2.84213e-13	3.60197e-11	Olfr224	11	58565856	58570553	-	2123	protein_coding	olfactory receptor 224 [Source:MGI Symbol;Acc:MGI:3030058]	-	1	99	0.049683	4.65569
ENSMUSG00000019990	80.6932	888.357	-3.45865	2.9063e-13	3.6646e-11	Pde7b	10	20398004	20725078	-	12444	protein_coding	phosphodiesterase 7B [Source:MGI Symbol;Acc:MGI:1352752]	-	78	919	0.661139	7.37316
ENSMUSG00000027500	54.8309	636.059	-3.53318	3.07085e-13	3.85252e-11	Stmn2	3	8509360	8561606	+	5602	protein_coding	stathmin-like 2 [Source:MGI Symbol;Acc:MGI:98241]	-	53	658	0.997909	11.7268
ENSMUSG00000030905	2.07194	107.296	-5.61367	3.18499e-13	3.97563e-11	Crym	7	120186380	120202111	-	3391	protein_coding	crystallin, mu [Source:MGI Symbol;Acc:MGI:102675]	-	2	111	0.06221	3.26809
ENSMUSG00000050556	17.5892	274.528	-3.95489	3.23417e-13	4.01684e-11	Kcnb1	2	167095969	167190155	-	11488	protein_coding	potassium voltage gated channel, Shab-related subfamily, member 1 [Source:MGI Symbol;Acc:MGI:96666]	-	17	284	0.156086	2.46815
ENSMUSG00000003657	22.7617	318.995	-3.80172	4.45934e-13	5.51094e-11	Calb2	8	110137502	110168210	-	1743	protein_coding	calbindin 2 [Source:MGI Symbol;Acc:MGI:101914]	-	22	330	1.33132	18.9023
ENSMUSG00000048939	42.417	507.493	-3.57689	4.88587e-13	6.00817e-11	Atp13a5	16	29231851	29378732	-	4661	protein_coding	ATPase type 13A5 [Source:MGI Symbol;Acc:MGI:2444068]	-	41	525	0.927818	11.2455
ENSMUSG00000029409	79.6587	1.38778e-17	9.3188	5.03537e-13	6.16151e-11	U90926	5	92209893	92215408	-	800	protein_coding	cDNA sequence U90926 [Source:MGI Symbol;Acc:MGI:1930915]	-	77	0	10.1522	0
ENSMUSG00000031725	11.3823	209.762	-4.18938	5.09451e-13	6.20331e-11	Ces1f	8	93256236	93279747	-	3285	protein_coding	carboxylesterase 1F [Source:MGI Symbol;Acc:MGI:2142687]	-	11	217	0.353196	6.59512
ENSMUSG00000035473	90.0036	940.557	-3.3837	6.0469e-13	7.32707e-11	Galm	17	80127471	80185101	+	2476	protein_coding	galactose mutarotase [Source:MGI Symbol;Acc:MGI:2442420]	-	87	973	3.70618	39.2338
ENSMUSG00000036377	17.5892	265.828	-3.90845	6.18293e-13	7.45554e-11	C530008M17Rik	5	76656512	76873554	+	12305	protein_coding	RIKEN cDNA C530008M17 gene [Source:MGI Symbol;Acc:MGI:2444817]	-	17	275	0.145722	2.23126
ENSMUSG00000028546	10.3478	198.162	-4.2433	6.21627e-13	7.45953e-11	Elavl4	4	110203722	110351909	-	5387	protein_coding	ELAV like RNA binding protein 4 [Source:MGI Symbol;Acc:MGI:107427]	-	10	205	0.195799	3.79931
ENSMUSG00000068923	87.9346	918.323	-3.3827	6.51036e-13	7.77487e-11	Syt11	3	88744700	88775164	-	5205	protein_coding	synaptotagmin XI [Source:MGI Symbol;Acc:MGI:1859547]	-	85	950	1.72249	18.2222
ENSMUSG00000096847	8.27883	166.263	-4.30789	7.03157e-13	8.35714e-11	Tmem151b	17	45541952	45549677	-	4839	protein_coding	transmembrane protein 151B [Source:MGI Symbol;Acc:MGI:2685169]	-	8	172	0.174378	3.54872
ENSMUSG00000056222	41.3825	488.16	-3.55639	7.16586e-13	8.47619e-11	Spock1	13	57421195	57908332	-	8365	protein_coding	sparc/osteonectin, cwcv and kazal-like domains proteoglycan 1 [Source:MGI Symbol;Acc:MGI:105371]	-	40	505	0.504373	6.02731
ENSMUSG00000036699	1.03746	90.8632	-6.29425	7.30023e-13	8.59421e-11	Zcchc12	X	36195904	36199158	+	2280	protein_coding	zinc finger, CCHC domain containing 12 [Source:MGI Symbol;Acc:MGI:1919943]	-	1	94	0.0462619	4.11615
ENSMUSG00000067541	1.38778e-17	76.3633	-9.25805	7.79126e-13	9.12901e-11	A630073D07Rik	6	132625111	132651526	-	1288	protein_coding	RIKEN cDNA A630073D07 gene [Source:MGI Symbol;Acc:MGI:2686534]	-	0	79	0	6.12364
ENSMUSG00000031618	3.10641	114.063	-5.14448	7.89126e-13	9.20276e-11	Nr3c2	8	76899442	77245012	+	6474	protein_coding	nuclear receptor subfamily 3, group C, member 2 [Source:MGI Symbol;Acc:MGI:99459]	ESR-like	3	118	0.0488772	1.81973
ENSMUSG00000035390	11.3823	204.929	-4.15577	8.07618e-13	9.3744e-11	Brsk1	7	4690604	4715997	+	4100	protein_coding	BR serine/threonine kinase 1 [Source:MGI Symbol;Acc:MGI:2685946]	-	11	212	0.282987	5.16239
ENSMUSG00000030000	39.3135	463.027	-3.55392	9.80034e-13	1.13228e-10	Add2	6	86028681	86124409	+	10139	protein_coding	adducin 2 (beta) [Source:MGI Symbol;Acc:MGI:87919]	-	38	479	0.395318	4.71671
ENSMUSG00000079451	441.73	38.6636	3.50976	1.15349e-12	1.32651e-10	Tmprss11g	5	86485876	86518600	-	5015	protein_coding	transmembrane protease, serine 11g [Source:MGI Symbol;Acc:MGI:2444058]	-	427	40	8.9808	0.79632
ENSMUSG00000046607	9.31332	181.729	-4.26858	1.16098e-12	1.32897e-10	Hrk	5	118164648	118189478	+	5677	protein_coding	harakiri, BCL2 interacting protein (contains only BH3 domain) [Source:MGI Symbol;Acc:MGI:1201608]	-	9	188	0.167217	3.30626
ENSMUSG00000038572	158.28	1530.22	-3.2722	1.17385e-12	1.33755e-10	Bpifb5	2	154223742	154240902	+	1637	protein_coding	BPI fold containing family B, member 5 [Source:MGI Symbol;Acc:MGI:2385160]	-	153	1583	9.85827	96.5452
ENSMUSG00000030519	10.3478	190.429	-4.18591	1.23091e-12	1.39616e-10	Apba2	7	64501706	64753878	+	3824	protein_coding	amyloid beta (A4) precursor protein-binding, family A, member 2 [Source:MGI Symbol;Acc:MGI:1261791]	-	10	197	0.275829	5.14336
ENSMUSG00000039375	3.10641	111.163	-5.10737	1.27522e-12	1.43332e-10	Wdr17	8	54629055	54887184	-	6571	protein_coding	WD repeat domain 17 [Source:MGI Symbol;Acc:MGI:1924662]	-	3	115	0.0481557	1.74729
ENSMUSG00000022304	3.10641	111.163	-5.10737	1.27522e-12	1.43332e-10	Dpys	15	39768487	39857470	-	3743	protein_coding	dihydropyrimidinase [Source:MGI Symbol;Acc:MGI:1928679]	-	3	115	0.0845395	3.06744
ENSMUSG00000022577	4.14089	120.83	-4.82652	1.39864e-12	1.56497e-10	Ly6h	15	75551268	75567255	-	4227	protein_coding	lymphocyte antigen 6 complex, locus H [Source:MGI Symbol;Acc:MGI:1346030]	-	4	125	0.0998127	2.95241
ENSMUSG00000023236	5.17537	130.496	-4.624	1.45234e-12	1.61777e-10	Scg5	2	113776362	113829121	-	1569	protein_coding	secretogranin V [Source:MGI Symbol;Acc:MGI:98289]	-	5	135	0.336128	8.59032
ENSMUSG00000042265	74.4862	1.38778e-17	9.22209	1.52179e-12	1.68755e-10	Trem1	17	48232768	48246924	+	2996	protein_coding	triggering receptor expressed on myeloid cells 1 [Source:MGI Symbol;Acc:MGI:1930005]	-	72	0	2.53483	0
ENSMUSG00000040724	67.2448	693.092	-3.3632	1.55966e-12	1.72187e-10	Kcna2	3	107101146	107115005	+	11906	protein_coding	potassium voltage-gated channel, shaker-related subfamily, member 2 [Source:MGI Symbol;Acc:MGI:96659]	-	65	717	0.575845	6.01245
ENSMUSG00000041449	86.9001	0.963749	6.31688	1.5943e-12	1.75232e-10	Serpina3h	12	104247905	104253669	+	1434	transcribed_unprocessed_pseudogene	serine (or cysteine) peptidase inhibitor, clade A, member 3H [Source:MGI Symbol;Acc:MGI:2182839]	-	84	1	6.17857	0.0696224
ENSMUSG00000042743	26.8996	333.495	-3.62603	1.68668e-12	1.84569e-10	Sgtb	13	104109741	104141735	+	3072	protein_coding	small glutamine-rich tetratricopeptide repeat (TPR)-containing, beta [Source:MGI Symbol;Acc:MGI:2444615]	-	26	345	0.89271	11.2123
ENSMUSG00000020151	3.10641	108.263	-5.06928	1.76513e-12	1.91594e-10	Ptprr	10	116018213	116274932	+	5929	protein_coding	protein tyrosine phosphatase, receptor type, R [Source:MGI Symbol;Acc:MGI:109559]	-	3	112	0.0533701	1.88597
ENSMUSG00000020331	12.4168	205.896	-4.03833	1.7663e-12	1.91594e-10	Hcn2	10	79716634	79736108	+	3195	protein_coding	hyperpolarization-activated, cyclic nucleotide-gated K+ 2 [Source:MGI Symbol;Acc:MGI:1298210]	-	12	213	0.396158	6.65591
ENSMUSG00000039126	39.3135	448.527	-3.50804	1.7911e-12	1.93439e-10	Prune2	19	16956118	17223932	+	20297	protein_coding	prune homolog 2 [Source:MGI Symbol;Acc:MGI:1925004]	-	38	464	0.197474	2.28236
ENSMUSG00000019874	8.27883	157.563	-4.23041	1.97776e-12	2.12674e-10	Fabp7	10	57784881	57788450	+	1250	protein_coding	fatty acid binding protein 7, brain [Source:MGI Symbol;Acc:MGI:101916]	-	8	163	0.675053	13.019
ENSMUSG00000045013	3.10641	107.296	-5.05635	2.07999e-12	2.22702e-10	Olfr711	7	106969694	106975453	-	4724	protein_coding	olfactory receptor 711 [Source:MGI Symbol;Acc:MGI:3030545]	-	3	111	0.0669838	2.34591
ENSMUSG00000059112	4.14089	116.963	-4.77965	2.56284e-12	2.73223e-10	Olfr1263	2	90012131	90018424	+	4400	protein_coding	olfactory receptor 1263 [Source:MGI Symbol;Acc:MGI:3031097]	-	4	121	0.0958883	2.74556
ENSMUSG00000038486	9.31332	173.996	-4.20589	2.6941e-12	2.85989e-10	Sv2a	3	96181151	96195521	+	4636	protein_coding	synaptic vesicle glycoprotein 2 a [Source:MGI Symbol;Acc:MGI:1927139]	-	9	180	0.204766	3.87639
ENSMUSG00000003477	186.211	1696.48	-3.1867	2.83691e-12	2.99867e-10	Inmt	6	55170626	55175043	-	1600	protein_coding	indolethylamine N-methyltransferase [Source:MGI Symbol;Acc:MGI:102963]	-	180	1755	11.8662	109.51
ENSMUSG00000031665	1.03746	84.0965	-6.18276	2.91149e-12	3.06447e-10	Sall1	8	89027235	89044162	-	5265	protein_coding	spalt like transcription factor 1 [Source:MGI Symbol;Acc:MGI:1889585]	zf-C2H2	1	87	0.0200336	1.64975
ENSMUSG00000056880	28.9686	340.261	-3.54856	3.11433e-12	3.26413e-10	Gadl1	9	115909455	116076176	+	3966	protein_coding	glutamate decarboxylase-like 1 [Source:MGI Symbol;Acc:MGI:1920998]	-	28	352	0.744669	8.86111
ENSMUSG00000031442	136.556	1265.35	-3.21084	3.2866e-12	3.43021e-10	Mcf2l	8	12873806	13020905	+	12760	protein_coding	mcf.2 transforming sequence-like [Source:MGI Symbol;Acc:MGI:103263]	-	132	1309	1.09114	10.2421
ENSMUSG00000018865	12.4168	199.129	-3.99016	3.38714e-12	3.51776e-10	Sult4a1	15	84076097	84105754	-	2512	protein_coding	sulfotransferase family 4A, member 1 [Source:MGI Symbol;Acc:MGI:1888971]	-	12	206	0.503871	8.1874
ENSMUSG00000039954	5.17537	124.696	-4.55847	3.3988e-12	3.51776e-10	Stk32a	18	43207697	43317481	+	3765	protein_coding	serine/threonine kinase 32A [Source:MGI Symbol;Acc:MGI:2442403]	-	5	129	0.140076	3.42076
ENSMUSG00000075097	7.24434	144.029	-4.29055	3.43745e-12	3.543e-10	Olfr1226	2	89188839	89200048	-	8079	protein_coding	olfactory receptor 1226 [Source:MGI Symbol;Acc:MGI:3031060]	-	7	149	0.09139	1.84131
ENSMUSG00000021301	9.31332	171.096	-4.18166	3.72117e-12	3.81958e-10	Hecw1	13	14226438	14523228	-	14672	protein_coding	HECT, C2 and WW domain containing E3 ubiquitin protein ligase 1 [Source:MGI Symbol;Acc:MGI:2444115]	-	9	177	0.064701	1.20443
ENSMUSG00000112023	568.973	56.0634	3.34025	3.75625e-12	3.83972e-10	Lilr4b	10	51480632	51486703	+	5439	protein_coding	leukocyte immunoglobulin-like receptor, subfamily B, member 4B [Source:MGI Symbol;Acc:MGI:102702]	-	550	58	10.666	1.06465
ENSMUSG00000027016	9.31332	170.129	-4.17349	4.14793e-12	4.20804e-10	Zfp385b	2	77410634	77819639	-	8223	protein_coding	zinc finger protein 385B [Source:MGI Symbol;Acc:MGI:2444734]	-	9	176	0.115444	2.13688
ENSMUSG00000066720	10.3478	178.829	-4.0953	4.15045e-12	4.20804e-10	Cldn9	17	23682584	23684026	-	1443	protein_coding	claudin 9 [Source:MGI Symbol;Acc:MGI:1913100]	-	10	185	0.730957	12.7998
ENSMUSG00000037106	14.4858	213.629	-3.87116	4.35054e-12	4.39299e-10	Fer1l6	15	58510048	58665092	+	8053	protein_coding	fer-1-like 6 (C. elegans) [Source:MGI Symbol;Acc:MGI:3645398]	-	14	221	0.18337	2.73989
ENSMUSG00000085019	2.07194	92.7965	-5.40448	4.48309e-12	4.5085e-10	Pard3bos2	1	62131195	62136109	-	770	antisense	par-3 family cell polarity regulator beta, opposite strand 2 [Source:MGI Symbol;Acc:MGI:3650411]	-	2	96	0.273966	12.4474
ENSMUSG00000052508	34.1411	376.994	-3.4603	4.54796e-12	4.5553e-10	Olfr536	7	140500849	140507396	-	4284	protein_coding	olfactory receptor 536 [Source:MGI Symbol;Acc:MGI:3030370]	-	33	390	0.812499	9.08895
ENSMUSG00000040966	1.38778e-17	68.63	-9.10428	4.84185e-12	4.81086e-10	Slc22a2	17	12584132	12628488	+	2483	protein_coding	solute carrier family 22 (organic cation transporter), member 2 [Source:MGI Symbol;Acc:MGI:1335072]	-	0	71	0	2.85483
ENSMUSG00000021647	1.38778e-17	68.63	-9.10428	4.84185e-12	4.81086e-10	Cartpt	13	99898489	99901091	-	1277	protein_coding	CART prepropeptide [Source:MGI Symbol;Acc:MGI:1351330]	-	0	71	0	5.55093
ENSMUSG00000062760	14.4858	211.696	-3.85805	5.18849e-12	5.13474e-10	Shisal1	15	84379203	84447097	-	6551	protein_coding	shisa like 1 [Source:MGI Symbol;Acc:MGI:1919551]	-	14	219	0.225413	3.3376
ENSMUSG00000028278	35.1756	381.828	-3.43576	5.42443e-12	5.34693e-10	Rragd	4	32983037	33022180	+	5173	protein_coding	Ras-related GTP binding D [Source:MGI Symbol;Acc:MGI:1098604]	-	34	395	0.693257	7.62348
ENSMUSG00000039683	28.9686	330.595	-3.50699	5.51611e-12	5.41582e-10	Sdk1	5	141241490	142215586	+	11087	protein_coding	sidekick cell adhesion molecule 1 [Source:MGI Symbol;Acc:MGI:2444413]	-	28	342	0.26638	3.07971
ENSMUSG00000045201	3.10641	101.496	-4.97628	5.69853e-12	5.55104e-10	Lrrc3b	14	15357515	15438987	-	2026	protein_coding	leucine rich repeat containing 3B [Source:MGI Symbol;Acc:MGI:2384996]	-	3	105	0.156185	5.17426
ENSMUSG00000006574	3.10641	101.496	-4.97628	5.69853e-12	5.55104e-10	Slc4a1	11	102348824	102366203	-	4891	protein_coding	solute carrier family 4 (anion exchanger), member 1 [Source:MGI Symbol;Acc:MGI:109393]	-	3	105	0.0646966	2.14333
ENSMUSG00000037386	8.27883	147.896	-4.13915	6.56983e-12	6.37478e-10	Rims2	15	39198261	39684372	+	10389	protein_coding	regulating synaptic membrane exocytosis 2 [Source:MGI Symbol;Acc:MGI:2152972]	-	8	153	0.0812221	1.47033
ENSMUSG00000042388	6.20985	128.563	-4.34513	7.33967e-12	7.09406e-10	Dlgap3	4	127169204	127237022	+	4521	protein_coding	DLG associated protein 3 [Source:MGI Symbol;Acc:MGI:3039563]	-	6	133	0.139983	2.93708
ENSMUSG00000024261	4.14089	109.23	-4.68107	7.66797e-12	7.38265e-10	Syt4	18	31437808	31447415	-	3901	protein_coding	synaptotagmin IV [Source:MGI Symbol;Acc:MGI:101759]	-	4	113	0.108154	2.89202
ENSMUSG00000031748	72.4172	687.292	-3.24436	7.71093e-12	7.39534e-10	Gnao1	8	93809966	93969388	+	11053	protein_coding	guanine nucleotide binding protein, alpha O [Source:MGI Symbol;Acc:MGI:95775]	-	70	711	0.667999	6.42226
ENSMUSG00000042212	67.2448	1.38778e-17	9.0748	7.81283e-12	7.46426e-10	Sprr2d	3	92339140	92340873	+	681	protein_coding	small proline-rich protein 2D [Source:MGI Symbol;Acc:MGI:1330347]	-	65	0	10.0676	0
ENSMUSG00000054728	11.3823	179.796	-3.96714	9.24175e-12	8.76203e-10	Phactr1	13	42680623	43138526	+	9611	protein_coding	phosphatase and actin regulator 1 [Source:MGI Symbol;Acc:MGI:2659021]	-	11	186	0.120721	1.93216
ENSMUSG00000097163	11.3823	179.796	-3.96714	9.24175e-12	8.76203e-10	BC051077	5	117312518	117315645	-	2044	lincRNA	cDNA sequence BC051077 [Source:MGI Symbol;Acc:MGI:3039587]	-	11	186	0.567636	9.08512
ENSMUSG00000049556	21.7272	263.895	-3.59501	9.37893e-12	8.85827e-10	Lingo1	9	56618475	56796468	-	4715	protein_coding	leucine rich repeat and Ig domain containing 1 [Source:MGI Symbol;Acc:MGI:1915522]	-	21	273	0.469781	5.78069
ENSMUSG00000064006	2.07194	88.9298	-5.34316	9.53559e-12	8.97212e-10	Olfr190	16	59067140	59078005	-	8240	protein_coding	olfactory receptor 190 [Source:MGI Symbol;Acc:MGI:3030024]	-	2	92	0.0256012	1.1147
ENSMUSG00000030345	19.6582	246.495	-3.64017	9.62849e-12	9.02535e-10	Dyrk4	6	126876020	126921839	-	2490	protein_coding	dual-specificity tyrosine-(Y)-phosphorylation regulated kinase 4 [Source:MGI Symbol;Acc:MGI:1330292]	-	19	255	0.804845	10.2244
ENSMUSG00000063903	7.24434	135.329	-4.20074	9.68506e-12	9.04424e-10	Klk1	7	44225360	44229618	+	1077	protein_coding	kallikrein 1 [Source:MGI Symbol;Acc:MGI:102850]	-	7	140	0.685552	12.9781
ENSMUSG00000032177	98.2795	888.357	-3.17459	1.0053e-11	9.3527e-10	Pde4a	9	21165714	21213248	+	7655	protein_coding	phosphodiesterase 4A, cAMP specific [Source:MGI Symbol;Acc:MGI:99558]	-	95	919	1.30899	11.9858
ENSMUSG00000109903	25.8652	294.828	-3.50463	1.07614e-11	9.97433e-10	Gm28710	5	16791810	16882052	+	2987	protein_coding	predicted gene 28710 [Source:MGI Symbol;Acc:MGI:5579416]	-	25	305	0.882801	10.1944
ENSMUSG00000048388	23.7962	277.428	-3.5366	1.11785e-11	1.03224e-09	Fam171b	2	83812636	83883486	+	5744	protein_coding	family with sequence similarity 171, member B [Source:MGI Symbol;Acc:MGI:2444579]	-	23	287	0.422349	4.98845
ENSMUSG00000050711	2.07194	87.9632	-5.32742	1.1557e-11	1.06325e-09	Scg2	1	79434669	79440120	-	2515	protein_coding	secretogranin II [Source:MGI Symbol;Acc:MGI:103033]	-	2	91	0.0838784	3.61245
ENSMUSG00000037709	63.1068	589.659	-3.22154	1.28832e-11	1.18088e-09	Fam13a	6	58932090	59024549	-	10505	protein_coding	family with sequence similarity 13, member A [Source:MGI Symbol;Acc:MGI:1889842]	-	61	610	0.61248	5.79739
ENSMUSG00000029245	17.5892	225.229	-3.66947	1.36836e-11	1.24964e-09	Epha5	5	84054761	84417382	-	16739	protein_coding	Eph receptor A5 [Source:MGI Symbol;Acc:MGI:99654]	-	17	233	0.107122	1.38971
ENSMUSG00000056215	115.866	1008.22	-3.11995	1.40143e-11	1.2717e-09	Lrguk	6	34029448	34134034	+	12068	protein_coding	leucine-rich repeats and guanylate kinase domain containing [Source:MGI Symbol;Acc:MGI:1921604]	-	112	1043	0.978906	8.62874
ENSMUSG00000022829	2.07194	86.9965	-5.3115	1.40276e-11	1.2717e-09	Stxbp5l	16	37114942	37384962	-	8521	protein_coding	syntaxin binding protein 5-like [Source:MGI Symbol;Acc:MGI:2443815]	-	2	90	0.024757	1.05451
ENSMUSG00000025746	76.5552	0.963749	6.1343	1.56288e-11	1.41171e-09	Il6	5	30013114	30019981	+	2428	protein_coding	interleukin 6 [Source:MGI Symbol;Acc:MGI:96559]	-	74	1	3.21471	0.0411197
ENSMUSG00000033419	26.8996	296.762	-3.45774	1.58956e-11	1.43061e-09	Snap91	9	86765923	86880654	-	9126	protein_coding	synaptosomal-associated protein 91 [Source:MGI Symbol;Acc:MGI:109132]	-	26	307	0.300505	3.35858
ENSMUSG00000026833	64.1413	588.693	-3.19576	1.72479e-11	1.54671e-09	Olfm1	2	28192992	28230736	+	3553	protein_coding	olfactomedin 1 [Source:MGI Symbol;Acc:MGI:1860437]	-	62	609	1.84058	17.1128
ENSMUSG00000032549	78.6242	706.625	-3.16592	1.73428e-11	1.54962e-09	Rab6b	9	103111787	103185276	+	5031	protein_coding	RAB6B, member RAS oncogene family [Source:MGI Symbol;Acc:MGI:107283]	-	76	731	1.59337	14.5065
ENSMUSG00000093877	8.27883	140.163	-4.06174	1.79081e-11	1.59248e-09	Olfr1348	7	6499793	6508748	-	3021	protein_coding	olfactory receptor 1348 [Source:MGI Symbol;Acc:MGI:3031182]	-	8	145	0.279317	4.79199
ENSMUSG00000025889	21.7272	254.229	-3.5412	1.79686e-11	1.59248e-09	Snca	6	60731575	60829855	-	2703	protein_coding	synuclein, alpha [Source:MGI Symbol;Acc:MGI:1277151]	-	21	263	0.819467	9.71422
ENSMUSG00000027457	22.7617	262.928	-3.52298	1.80148e-11	1.59248e-09	Snph	2	151590549	151632593	-	7861	protein_coding	syntaphilin [Source:MGI Symbol;Acc:MGI:2139270]	-	22	272	0.295191	3.45453
ENSMUSG00000026822	4552.8	571.293	2.99417	1.85933e-11	1.63779e-09	Lcn2	2	32384633	32388252	-	2623	protein_coding	lipocalin 2 [Source:MGI Symbol;Acc:MGI:96757]	-	4401	591	176.975	22.4951
ENSMUSG00000027483	3961.07	31000.8	-2.9683	1.87903e-11	1.64929e-09	Bpifa1	2	154142880	154149219	+	1545	protein_coding	BPI fold containing family A, member 1 [Source:MGI Symbol;Acc:MGI:1338036]	-	3829	32070	261.406	2072.38
ENSMUSG00000004031	31.0376	325.761	-3.38663	1.89977e-11	1.66163e-09	Brinp2	1	158245269	158356326	-	8767	protein_coding	bone morphogenic protein/retinoic acid inducible neural-specific 2 [Source:MGI Symbol;Acc:MGI:2443333]	-	30	337	0.360934	3.83776
ENSMUSG00000035566	22.7617	261.962	-3.51767	1.9343e-11	1.68589e-09	Pcdh17	14	84443563	84539002	+	12991	protein_coding	protocadherin 17 [Source:MGI Symbol;Acc:MGI:2684924]	-	22	271	0.178623	2.08269
ENSMUSG00000096035	75.5207	0.963749	6.1147	1.94396e-11	1.68839e-09	Odaph	5	91987475	91995320	+	3506	protein_coding	odontogenesis associated phosphoprotein [Source:MGI Symbol;Acc:MGI:2685891]	-	73	1	2.19619	0.0284765
ENSMUSG00000060240	9.31332	155.629	-4.04508	1.99461e-11	1.72635e-09	Cend1	7	141426446	141429491	-	1775	protein_coding	cell cycle exit and neuronal differentiation 1 [Source:MGI Symbol;Acc:MGI:1929898]	-	9	161	0.534813	9.05578
ENSMUSG00000044352	2.07194	85.0632	-5.27912	2.07599e-11	1.79054e-09	Sowaha	11	53476573	53480274	-	3702	protein_coding	sosondowah ankyrin repeat domain family member A [Source:MGI Symbol;Acc:MGI:2687280]	-	2	88	0.0569838	2.37326
ENSMUSG00000021848	18.6237	228.129	-3.60602	2.2538e-11	1.93718e-09	Otx2	14	48657677	48673819	-	4221	protein_coding	orthodenticle homeobox 2 [Source:MGI Symbol;Acc:MGI:97451]	TF_Otx	18	236	0.449796	5.58207
ENSMUSG00000020723	3.10641	93.7631	-4.86209	2.33274e-11	1.99812e-09	Cacng4	11	107732357	107794557	-	3575	protein_coding	calcium channel, voltage-dependent, gamma subunit 4 [Source:MGI Symbol;Acc:MGI:1859167]	-	3	97	0.0885122	2.70891
ENSMUSG00000042873	12.4168	178.829	-3.83514	2.39734e-11	2.03938e-09	Lhfpl4	6	113168090	113195384	-	5813	protein_coding	lipoma HMGIC fusion partner-like protein 4 [Source:MGI Symbol;Acc:MGI:3057108]	-	12	185	0.21774	3.17738
ENSMUSG00000039196	178.97	13.5304	3.71286	2.39734e-11	2.03938e-09	Orm1	4	63344560	63348163	+	775	protein_coding	orosomucoid 1 [Source:MGI Symbol;Acc:MGI:97443]	-	173	14	23.5452	1.80354
ENSMUSG00000094285	1.03746	73.4633	-5.98806	2.42258e-11	2.05382e-09	Olfr743	14	50521839	50534955	+	2203	protein_coding	olfactory receptor 743 [Source:MGI Symbol;Acc:MGI:3030577]	-	1	76	0.0478788	3.44427
ENSMUSG00000051111	22.7617	257.129	-3.49081	2.76874e-11	2.3393e-09	Sv2c	13	95954594	96132577	-	9700	protein_coding	synaptic vesicle glycoprotein 2c [Source:MGI Symbol;Acc:MGI:1922459]	-	22	266	0.239226	2.73784
ENSMUSG00000071489	8.27883	135.329	-4.01116	3.00168e-11	2.52751e-09	Ptgdr	14	44851235	44859375	-	3187	protein_coding	prostaglandin D receptor [Source:MGI Symbol;Acc:MGI:102966]	-	8	140	0.264768	4.38576
ENSMUSG00000075068	1.03746	72.4966	-5.96898	3.02494e-11	2.52995e-09	Olfr140	2	90049380	90063594	-	3574	protein_coding	olfactory receptor 140 [Source:MGI Symbol;Acc:MGI:2177523]	-	1	75	0.0295123	2.0951
ENSMUSG00000004892	1.03746	72.4966	-5.96898	3.02494e-11	2.52995e-09	Bcan	3	87987531	88000230	-	4064	protein_coding	brevican [Source:MGI Symbol;Acc:MGI:1096385]	-	1	75	0.025954	1.84249
ENSMUSG00000029272	11.3823	167.229	-3.86268	3.25079e-11	2.70519e-09	Sult1e1	5	87575969	87591594	-	1242	protein_coding	sulfotransferase family 1E, member 1 [Source:MGI Symbol;Acc:MGI:98431]	-	11	173	0.934177	13.9067
ENSMUSG00000044313	585.525	66.6967	3.13158	3.25625e-11	2.70519e-09	Mab21l3	3	101813076	101848959	-	3610	protein_coding	mab-21-like 3 (C. elegans) [Source:MGI Symbol;Acc:MGI:2446273]	-	566	69	16.5374	1.90827
ENSMUSG00000022490	3.10641	91.8298	-4.83208	3.36017e-11	2.78222e-09	Ppp1r1a	15	103530279	103538003	-	1306	protein_coding	protein phosphatase 1, regulatory inhibitor subunit 1A [Source:MGI Symbol;Acc:MGI:1889595]	-	3	95	0.24229	7.26238
ENSMUSG00000024502	4.14089	100.53	-4.56148	3.37634e-11	2.78632e-09	Jakmip2	18	43531408	43687773	-	3511	protein_coding	janus kinase and microtubule interacting protein 2 [Source:MGI Symbol;Acc:MGI:1923467]	-	4	104	0.120168	2.95734
ENSMUSG00000108674	1.38778e-17	60.8967	-8.93214	3.47788e-11	2.86061e-09	Olfr1359	13	21698111	21706833	+	4425	protein_coding	olfactory receptor 1359 [Source:MGI Symbol;Acc:MGI:3031193]	-	0	63	0	1.42143
ENSMUSG00000041771	28.9686	299.662	-3.36532	3.53389e-11	2.89709e-09	Slc24a4	12	102128733	102267091	+	4522	protein_coding	solute carrier family 24 (sodium/potassium/calcium exchanger), member 4 [Source:MGI Symbol;Acc:MGI:2447362]	-	28	310	0.653109	6.84431
ENSMUSG00000006567	26.8996	283.228	-3.39043	3.67076e-11	2.9994e-09	Atp7b	8	21992785	22060305	-	6505	protein_coding	ATPase, Cu++ transporting, beta polypeptide [Source:MGI Symbol;Acc:MGI:103297]	-	26	293	0.421584	4.49696
ENSMUSG00000030909	1.03746	71.53	-5.94965	3.78455e-11	3.08224e-09	Anks4b	7	120173858	120185586	+	3900	protein_coding	ankyrin repeat and sterile alpha motif domain containing 4B [Source:MGI Symbol;Acc:MGI:1919324]	-	1	74	0.0270454	1.89437
ENSMUSG00000059043	8.27883	133.396	-3.99042	3.90156e-11	3.16715e-09	Olfr15	16	3830878	3844747	+	6260	protein_coding	olfactory receptor 15 [Source:MGI Symbol;Acc:MGI:106182]	-	8	138	0.134795	2.20091
ENSMUSG00000039809	18.6237	219.429	-3.54996	4.34851e-11	3.51847e-09	Gabbr2	4	46662305	46991873	-	6686	protein_coding	gamma-aminobutyric acid (GABA) B receptor, 2 [Source:MGI Symbol;Acc:MGI:2386030]	-	18	227	0.283965	3.38967
ENSMUSG00000026580	380.695	40.5969	3.22513	4.38417e-11	3.53581e-09	Selp	1	164115264	164150026	+	4413	protein_coding	selectin, platelet [Source:MGI Symbol;Acc:MGI:98280]	-	368	42	8.79573	0.950197
ENSMUSG00000021337	1.38778e-17	59.9301	-8.90911	4.50078e-11	3.61811e-09	Scgn	13	23953456	23991214	-	1619	protein_coding	secretagogin, EF-hand calcium binding protein [Source:MGI Symbol;Acc:MGI:2384873]	-	0	62	0	3.82334
ENSMUSG00000022099	33.1066	325.761	-3.29388	4.63132e-11	3.71103e-09	Dmtn	14	70601263	70636048	-	9804	protein_coding	dematin actin binding protein [Source:MGI Symbol;Acc:MGI:99670]	-	32	337	0.344274	3.43182
ENSMUSG00000032315	1.03746	70.5633	-5.93005	4.74447e-11	3.78947e-09	Cyp1a1	9	57687928	57703824	+	2787	protein_coding	cytochrome P450, family 1, subfamily a, polypeptide 1 [Source:MGI Symbol;Acc:MGI:88588]	-	1	73	0.0378461	2.61508
ENSMUSG00000024617	8.27883	131.463	-3.96938	5.08494e-11	4.0484e-09	Camk2a	18	60925618	60988152	+	7465	protein_coding	calcium/calmodulin-dependent protein kinase II alpha [Source:MGI Symbol;Acc:MGI:88256]	-	8	136	0.113036	1.81889
ENSMUSG00000059991	6.20985	115.03	-4.18483	5.5553e-11	4.40874e-09	Nptx2	5	144545902	144557478	+	2536	protein_coding	neuronal pentraxin 2 [Source:MGI Symbol;Acc:MGI:1858209]	-	6	119	0.249551	4.68485
ENSMUSG00000029765	57.9344	508.46	-3.13097	5.62123e-11	4.44686e-09	Plxna4	6	32144268	32588192	-	14103	protein_coding	plexin A4 [Source:MGI Symbol;Acc:MGI:2179061]	-	56	526	0.418827	3.72368
ENSMUSG00000054054	2.07194	80.2299	-5.19486	5.68531e-11	4.48328e-09	Olfr309	7	86304474	86313708	-	3293	protein_coding	olfactory receptor 309 [Source:MGI Symbol;Acc:MGI:3030143]	-	2	83	0.0640614	2.51643
ENSMUSG00000020121	24.8307	261.962	-3.39279	5.80319e-11	4.55355e-09	Srgap1	10	121780991	122047315	-	9132	protein_coding	SLIT-ROBO Rho GTPase activating protein 1 [Source:MGI Symbol;Acc:MGI:2152936]	-	24	271	0.277207	2.9628
ENSMUSG00000040536	8.27883	130.496	-3.95874	5.8111e-11	4.55355e-09	Necab1	4	14952245	15149794	-	5237	protein_coding	N-terminal EF-hand calcium binding protein 1 [Source:MGI Symbol;Acc:MGI:1916602]	-	8	135	0.161126	2.57365
ENSMUSG00000021414	20.6927	231.029	-3.47319	6.15911e-11	4.81108e-09	Fam217a	13	34909960	34924310	-	2875	protein_coding	family with sequence similarity 217, member A [Source:MGI Symbol;Acc:MGI:1919114]	-	20	239	0.733754	8.29962
ENSMUSG00000086549	107.59	871.924	-3.01723	6.61502e-11	5.151e-09	Gm13648	4	156052715	156059802	-	1536	processed_transcript	predicted gene 13648 [Source:MGI Symbol;Acc:MGI:3652033]	-	104	902	7.14168	58.6292
ENSMUSG00000027674	17.5892	206.862	-3.54682	6.8652e-11	5.32911e-09	Pex5l	3	32949408	33143247	-	8846	protein_coding	peroxisomal biogenesis factor 5-like [Source:MGI Symbol;Acc:MGI:1916672]	-	17	214	0.202703	2.41527
ENSMUSG00000027350	3.10641	87.9632	-4.7701	7.08521e-11	5.48276e-09	Chgb	2	132781278	132795079	+	2740	protein_coding	chromogranin B [Source:MGI Symbol;Acc:MGI:88395]	-	3	91	0.115486	3.31581
ENSMUSG00000036882	25.8652	265.828	-3.35532	7.39833e-11	5.70728e-09	Arhgap33	7	30522226	30535060	-	5336	protein_coding	Rho GTPase activating protein 33 [Source:MGI Symbol;Acc:MGI:2673998]	-	25	275	0.494177	5.14535
ENSMUSG00000057654	1.38778e-17	57.9967	-8.8619	7.59943e-11	5.83068e-09	Olfr328	11	58550854	58555636	-	2923	protein_coding	olfactory receptor 328 [Source:MGI Symbol;Acc:MGI:3030162]	-	0	60	0	2.04937
ENSMUSG00000016200	8.27883	128.563	-3.93723	7.60523e-11	5.83068e-09	Syt14	1	192891233	193035775	-	11932	protein_coding	synaptotagmin XIV [Source:MGI Symbol;Acc:MGI:2444490]	-	8	133	0.0707188	1.11285
ENSMUSG00000024558	11.3823	158.529	-3.78566	8.70794e-11	6.65555e-09	Mapk4	18	73928486	74065359	-	5400	protein_coding	mitogen-activated protein kinase 4 [Source:MGI Symbol;Acc:MGI:2444559]	-	11	164	0.214861	3.03213
ENSMUSG00000034701	1.03746	67.6633	-5.86962	9.46504e-11	7.21201e-09	Neurod1	2	79452521	79456751	-	2729	protein_coding	neurogenic differentiation 1 [Source:MGI Symbol;Acc:MGI:1339708]	bHLH	1	70	0.0386505	2.5609
ENSMUSG00000054477	1.38778e-17	57.0301	-8.83771	9.91633e-11	7.53277e-09	Kcnn2	18	45268860	45686024	+	7321	protein_coding	potassium intermediate/small conductance calcium-activated channel, subfamily N, member 2 [Source:MGI Symbol;Acc:MGI:2153182]	-	0	59	0	0.8046
ENSMUSG00000050366	3.10641	86.0299	-4.73809	1.03749e-10	7.85711e-09	Olfr524	7	140198499	140205964	-	5059	protein_coding	olfactory receptor 524 [Source:MGI Symbol;Acc:MGI:3030358]	-	3	89	0.0625482	1.7564
ENSMUSG00000009394	9.31332	142.096	-3.91394	1.06246e-10	8.02177e-09	Syn2	6	115134902	115282006	+	7031	protein_coding	synapsin II [Source:MGI Symbol;Acc:MGI:103020]	-	9	147	0.135015	2.08737
ENSMUSG00000022759	36.2101	332.528	-3.19471	1.08842e-10	8.19282e-09	Lrrc74b	16	17544465	17561247	-	3941	protein_coding	leucine rich repeat containing 74B [Source:MGI Symbol;Acc:MGI:1921935]	-	35	344	0.936741	8.71466
ENSMUSG00000075289	136.556	1055.59	-2.94937	1.09967e-10	8.24443e-09	Carns1	19	4164324	4175479	-	3968	protein_coding	carnosine synthase 1 [Source:MGI Symbol;Acc:MGI:2147595]	-	132	1092	3.50881	27.4757
ENSMUSG00000095576	37.2446	339.295	-3.18326	1.10191e-10	8.24443e-09	Fmo6	1	162916551	162937515	-	1957	protein_coding	flavin containing monooxygenase 6 [Source:MGI Symbol;Acc:MGI:2681841]	-	36	351	1.9403	17.9067
ENSMUSG00000039542	128.28	995.656	-2.95517	1.16127e-10	8.66243e-09	Ncam1	9	49502136	49798925	-	8664	protein_coding	neural cell adhesion molecule 1 [Source:MGI Symbol;Acc:MGI:97281]	-	124	1030	1.5096	11.8691
ENSMUSG00000022763	5.17537	101.496	-4.26182	1.18423e-10	8.80728e-09	Aifm3	16	17489611	17507485	+	4688	protein_coding	apoptosis-inducing factor, mitochondrion-associated 3 [Source:MGI Symbol;Acc:MGI:1919418]	-	5	105	0.112497	2.23615
ENSMUSG00000096464	67.2448	0.963749	5.94754	1.19663e-10	8.87294e-09	Ighv2-2	12	113588267	113588702	-	352	IG_V_gene	immunoglobulin heavy variable 2-2 [Source:MGI Symbol;Acc:MGI:4439894]	-	65	1	19.4773	0.283632
ENSMUSG00000076934	244.143	24.1637	3.32993	1.24875e-10	9.23182e-09	Iglv1	16	19085017	19085500	-	391	IG_V_gene	immunoglobulin lambda variable 1 [Source:MGI Symbol;Acc:MGI:96530]	-	236	25	63.6639	6.38354
ENSMUSG00000078487	7.24434	116.963	-3.99053	1.36062e-10	1.00107e-08	Ankrd65	4	155790439	155799503	+	1322	protein_coding	ankyrin repeat domain 65 [Source:MGI Symbol;Acc:MGI:2685285]	-	7	121	0.558502	9.13802
ENSMUSG00000034910	52.7619	449.494	-3.08781	1.36216e-10	1.00107e-08	Pygo1	9	72925645	72952181	+	7916	protein_coding	pygopus 1 [Source:MGI Symbol;Acc:MGI:1919385]	-	51	465	0.679552	5.8647
ENSMUSG00000057182	20.6927	220.395	-3.40525	1.37526e-10	1.00771e-08	Scn3a	2	65457118	65567627	-	12459	protein_coding	sodium channel, voltage-gated, type III, alpha [Source:MGI Symbol;Acc:MGI:98249]	-	20	228	0.169319	1.82705
ENSMUSG00000072680	131.383	8.6971	3.8974	1.63806e-10	1.19675e-08	Tmem254c	14	26063919	26067355	-	1582	protein_coding	transmembrane protein 254c [Source:MGI Symbol;Acc:MGI:3711260]	-	127	9	8.4675	0.567982
ENSMUSG00000091091	5.17537	99.5631	-4.23411	1.65287e-10	1.20402e-08	Kcnmb3	3	32471588	32492231	-	1715	protein_coding	potassium large conductance calcium-activated channel, subfamily M, beta member 3 [Source:MGI Symbol;Acc:MGI:3612244]	-	5	103	0.307513	5.99614
ENSMUSG00000029861	1.38778e-17	55.0968	-8.78807	1.70322e-10	1.23347e-08	Fam131b	6	42315312	42324643	-	4104	protein_coding	family with sequence similarity 131, member B [Source:MGI Symbol;Acc:MGI:1923406]	-	0	57	0	1.38665
ENSMUSG00000109835	1.38778e-17	55.0968	-8.78807	1.70322e-10	1.23347e-08	Olfr730	14	50183296	50188198	-	4903	protein_coding	olfactory receptor 730 [Source:MGI Symbol;Acc:MGI:3030564]	-	0	57	0	1.16068
ENSMUSG00000035620	254.488	1841.48	-2.85461	1.93711e-10	1.39877e-08	Ric8b	10	84917616	85018337	+	5272	protein_coding	RIC8 guanine nucleotide exchange factor B [Source:MGI Symbol;Acc:MGI:2682307]	-	246	1905	4.92173	36.076
ENSMUSG00000050334	2.07194	73.4633	-5.06795	2.01318e-10	1.44949e-08	C130071C03Rik	13	83721381	83884194	+	5664	lincRNA	RIKEN cDNA C130071C03 gene [Source:MGI Symbol;Acc:MGI:2443574]	-	2	76	0.0372447	1.33964
ENSMUSG00000060961	48.624	411.794	-3.07901	2.08209e-10	1.49477e-08	Slc4a4	5	88886818	89239653	+	10815	protein_coding	solute carrier family 4 (anion exchanger), member 4 [Source:MGI Symbol;Acc:MGI:1927555]	-	47	426	0.458384	3.93262
ENSMUSG00000045341	6.20985	105.363	-4.05834	2.23273e-10	1.5983e-08	Olfr167	16	19509558	19522266	-	7435	protein_coding	olfactory receptor 167 [Source:MGI Symbol;Acc:MGI:3030001]	-	6	109	0.0851194	1.46367
ENSMUSG00000043969	3.10641	82.1632	-4.67184	2.26405e-10	1.61606e-08	Emx2	19	59458372	59465357	+	3002	protein_coding	empty spiracles homeobox 2 [Source:MGI Symbol;Acc:MGI:95388]	Homeobox	3	85	0.105407	2.82688
ENSMUSG00000013584	13.4513	164.329	-3.59887	2.28044e-10	1.6231e-08	Aldh1a2	9	71215789	71296243	+	2264	protein_coding	aldehyde dehydrogenase family 1, subfamily A2 [Source:MGI Symbol;Acc:MGI:107928]	-	13	170	0.605655	7.49671
ENSMUSG00000015968	47.5895	402.127	-3.0757	2.39185e-10	1.69753e-08	Cacna1d	14	30039939	30491455	-	12621	protein_coding	calcium channel, voltage-dependent, L type, alpha 1D subunit [Source:MGI Symbol;Acc:MGI:88293]	-	46	416	0.384434	3.29077
ENSMUSG00000025867	49.6584	414.694	-3.05884	2.47809e-10	1.75373e-08	Cplx2	13	54371349	54383917	+	4928	protein_coding	complexin 2 [Source:MGI Symbol;Acc:MGI:104726]	-	48	429	1.02737	8.69131
ENSMUSG00000026582	177.935	16.4304	3.42673	2.60546e-10	1.83862e-08	Sele	1	164048234	164057677	+	2912	protein_coding	selectin, endothelial cell [Source:MGI Symbol;Acc:MGI:98278]	-	172	17	6.2301	0.582849
ENSMUSG00000034156	95.176	717.258	-2.91223	2.87969e-10	2.02639e-08	Tspoap1	11	87760541	87785928	+	9499	protein_coding	TSPO associated protein 1 [Source:MGI Symbol;Acc:MGI:2450877]	-	92	742	1.02157	7.79874
ENSMUSG00000054640	18.6237	197.196	-3.39593	2.90237e-10	2.03658e-08	Slc8a1	17	81388691	81649607	-	2934	protein_coding	solute carrier family 8 (sodium/calcium exchanger), member 1 [Source:MGI Symbol;Acc:MGI:107956]	-	18	204	0.647099	6.94174
ENSMUSG00000046016	1.38778e-17	53.1635	-8.73665	2.96087e-10	2.06576e-08	Olfr1364	13	21571813	21581759	-	3119	protein_coding	olfactory receptor 1364 [Source:MGI Symbol;Acc:MGI:3031198]	-	0	55	0	1.76054
ENSMUSG00000116652	1.38778e-17	53.1635	-8.73665	2.96087e-10	2.06576e-08	AC078895.1	16	17833121	17835008	+	1658	lincRNA	novel transcript	-	0	55	0	3.3119
ENSMUSG00000053113	1197.94	166.263	2.84806	2.96891e-10	2.06576e-08	Socs3	11	117966079	117970047	-	2891	protein_coding	suppressor of cytokine signaling 3 [Source:MGI Symbol;Acc:MGI:1201791]	-	1158	172	42.2492	5.93989
ENSMUSG00000042532	10.3478	141.129	-3.75401	2.99627e-10	2.07319e-08	Golga7b	19	42247574	42270348	+	2988	protein_coding	golgi autoantigen, golgin subfamily a, 7B [Source:MGI Symbol;Acc:MGI:1918396]	-	10	146	0.353002	4.87832
ENSMUSG00000026830	10.3478	141.129	-3.75401	2.99627e-10	2.07319e-08	Ermn	2	58045113	58052864	-	3635	protein_coding	ermin, ERM-like protein [Source:MGI Symbol;Acc:MGI:1925017]	-	10	146	0.290171	4.01002
ENSMUSG00000038370	164.487	1188.99	-2.85277	3.07436e-10	2.12131e-08	Pcp4l1	1	171173262	171196268	-	1577	protein_coding	Purkinje cell protein 4-like 1 [Source:MGI Symbol;Acc:MGI:1913675]	-	159	1230	10.6347	77.8703
ENSMUSG00000040026	72.4172	1.93042	5.13927	3.11306e-10	2.14206e-08	Saa3	7	46711998	46715700	-	2606	protein_coding	serum amyloid A 3 [Source:MGI Symbol;Acc:MGI:98223]	-	70	2	2.83323	0.0766221
ENSMUSG00000033949	10.3478	140.163	-3.74411	3.38766e-10	2.32457e-08	Trim36	18	46165302	46212607	-	4849	protein_coding	tripartite motif-containing 36 [Source:MGI Symbol;Acc:MGI:106264]	-	10	145	0.217523	2.98548
ENSMUSG00000073608	20.6927	208.796	-3.3273	3.73037e-10	2.55111e-08	Gal3st2c	1	93990509	94017147	+	9667	protein_coding	galactose-3-O-sulfotransferase 2C [Source:MGI Symbol;Acc:MGI:3646771]	-	20	216	0.218221	2.2308
ENSMUSG00000022044	37.2446	318.028	-3.08991	3.73835e-10	2.55111e-08	Stmn4	14	66344296	66361680	+	1916	protein_coding	stathmin-like 4 [Source:MGI Symbol;Acc:MGI:1931224]	-	36	329	1.98182	17.1435
ENSMUSG00000024747	39.3135	337.361	-3.09727	3.79802e-10	2.58473e-08	Aldh1a7	19	20692953	20727562	-	2066	protein_coding	aldehyde dehydrogenase family 1, subfamily A7 [Source:MGI Symbol;Acc:MGI:1347050]	-	38	349	1.94004	16.8653
ENSMUSG00000050272	7.24434	110.196	-3.90465	3.87405e-10	2.62211e-08	Dscam	16	96590840	97170752	-	8800	protein_coding	DS cell adhesion molecule [Source:MGI Symbol;Acc:MGI:1196281]	-	7	114	0.0839022	1.29336
ENSMUSG00000024500	7.24434	109.23	-3.89195	3.87405e-10	2.62211e-08	Ppp2r2b	18	42637432	43059471	-	3985	protein_coding	protein phosphatase 2, regulatory subunit B, beta [Source:MGI Symbol;Acc:MGI:1920180]	-	7	113	0.18528	2.83106
ENSMUSG00000061603	38.279	329.628	-3.10218	4.06546e-10	2.73974e-08	Akap6	12	52699383	53155599	+	14848	protein_coding	A kinase (PRKA) anchor protein 6 [Source:MGI Symbol;Acc:MGI:3050566]	-	37	341	0.26284	2.2929
ENSMUSG00000063646	4.14089	86.9965	-4.35317	4.08093e-10	2.73974e-08	Jakmip1	5	37028335	37150607	+	8586	protein_coding	janus kinase and microtubule interacting protein 1 [Source:MGI Symbol;Acc:MGI:1923321]	-	4	90	0.0491391	1.04653
ENSMUSG00000079304	4.14089	86.9965	-4.35317	4.08093e-10	2.73974e-08	Tex52	6	128375456	128385144	+	1875	protein_coding	testis expressed 52 [Source:MGI Symbol;Acc:MGI:1918399]	-	4	90	0.225018	4.79225
ENSMUSG00000040693	8.27883	115.996	-3.78899	4.69796e-10	3.14548e-08	Slco4c1	1	96816270	96872171	-	4908	protein_coding	solute carrier organic anion transporter family, member 4C1 [Source:MGI Symbol;Acc:MGI:2442784]	-	8	120	0.171927	2.44104
ENSMUSG00000055782	24.8307	232.962	-3.22362	4.8406e-10	3.23032e-08	Abcd2	15	91145871	91191799	-	5946	protein_coding	ATP-binding cassette, sub-family D (ALD), member 2 [Source:MGI Symbol;Acc:MGI:1349467]	-	24	241	0.42574	4.0466
ENSMUSG00000045009	2.07194	69.5967	-4.99009	4.85068e-10	3.23032e-08	Prrt3	6	113493639	113501931	-	4588	protein_coding	proline-rich transmembrane protein 3 [Source:MGI Symbol;Acc:MGI:2444810]	-	2	72	0.0459795	1.56678
ENSMUSG00000054203	101.383	5.79711	4.09862	5.00187e-10	3.32209e-08	Ifi205	1	174011998	174031810	-	4177	protein_coding	interferon activated gene 205 [Source:MGI Symbol;Acc:MGI:101847]	-	98	6	2.47468	0.143412
ENSMUSG00000040147	16.5547	177.862	-3.41589	5.17278e-10	3.42645e-08	Maob	X	16709282	16817366	-	2789	protein_coding	monoamine oxidase B [Source:MGI Symbol;Acc:MGI:96916]	-	16	184	0.605103	6.5867
ENSMUSG00000038756	120.004	857.424	-2.83568	5.41671e-10	3.57849e-08	Ttll6	11	96133786	96165451	+	3857	protein_coding	tubulin tyrosine ligase-like family, member 6 [Source:MGI Symbol;Acc:MGI:2683461]	-	116	887	3.17224	22.96
ENSMUSG00000024897	22.7617	217.496	-3.24944	5.46071e-10	3.59799e-08	Apba1	19	23758876	23949597	+	6632	protein_coding	amyloid beta (A4) precursor protein binding, family A, member 1 [Source:MGI Symbol;Acc:MGI:1860297]	-	22	225	0.349894	3.38717
ENSMUSG00000020654	274.143	1865.65	-2.76613	5.52339e-10	3.62966e-08	Adcy3	12	4133103	4213525	+	6246	protein_coding	adenylate cyclase 3 [Source:MGI Symbol;Acc:MGI:99675]	-	265	1930	4.47509	30.8499
ENSMUSG00000027499	62.0723	474.627	-2.93233	5.78907e-10	3.79421e-08	Pkia	3	7366669	7445366	+	3721	protein_coding	protein kinase inhibitor, alpha [Source:MGI Symbol;Acc:MGI:104747]	-	60	491	1.70079	13.1741
ENSMUSG00000075334	6.20985	99.5631	-3.97676	5.89555e-10	3.85383e-08	Rprm	2	54084093	54085552	-	1460	protein_coding	reprimo, TP53 dependent G2 arrest mediator candidate [Source:MGI Symbol;Acc:MGI:1915124]	-	6	103	0.433467	7.04341
ENSMUSG00000064252	4.14089	85.0632	-4.3208	5.94772e-10	3.87772e-08	Olfr329-ps	11	58539801	58546422	-	4075	protein_coding	olfactory receptor 329, pseudogene [Source:MGI Symbol;Acc:MGI:3030163]	-	4	88	0.103536	2.15602
ENSMUSG00000053175	402.42	51.2301	2.97048	5.97433e-10	3.88488e-08	Bcl3	7	19808462	19822770	-	2475	protein_coding	B cell leukemia/lymphoma 3 [Source:MGI Symbol;Acc:MGI:88140]	-	389	53	16.578	2.13796
ENSMUSG00000070802	7.24434	106.33	-3.85318	6.14749e-10	3.98704e-08	Pnmal2	7	16944682	16948828	+	4147	protein_coding	PNMA-like 2 [Source:MGI Symbol;Acc:MGI:3645856]	-	7	110	0.178042	2.64824
ENSMUSG00000039838	3.10641	76.3633	-4.5664	6.21778e-10	4.02213e-08	Slc45a1	4	150628572	150652174	-	4395	protein_coding	solute carrier family 45, member 1 [Source:MGI Symbol;Acc:MGI:2653235]	-	3	79	0.071998	1.7946
ENSMUSG00000063063	9.31332	127.596	-3.75881	6.35425e-10	4.09973e-08	Ctnna2	6	76881637	77979699	-	6947	protein_coding	catenin (cadherin associated protein), alpha 2 [Source:MGI Symbol;Acc:MGI:88275]	-	9	132	0.136648	1.89703
ENSMUSG00000022949	163.452	1135.82	-2.79588	6.44036e-10	4.14452e-08	Clic6	16	92485736	92541243	+	3914	protein_coding	chloride intracellular channel 6 [Source:MGI Symbol;Acc:MGI:2146607]	-	158	1175	4.25789	29.972
ENSMUSG00000085601	1.03746	59.9301	-5.69488	6.58751e-10	4.22826e-08	Gm4969	7	19099046	19118368	-	4695	protein_coding	predicted gene 4969 [Source:MGI Symbol;Acc:MGI:3647482]	-	1	62	0.0224658	1.31842
ENSMUSG00000056476	28.9686	254.229	-3.12822	6.80036e-10	4.35364e-08	Med12l	3	59005825	59318682	+	12763	protein_coding	mediator complex subunit 12-like [Source:MGI Symbol;Acc:MGI:2139916]	-	28	263	0.2314	2.05732
ENSMUSG00000028373	16.5547	174.963	-3.39219	6.95284e-10	4.43058e-08	Astn2	4	65380803	66404611	-	4959	protein_coding	astrotactin 2 [Source:MGI Symbol;Acc:MGI:1889277]	-	16	181	0.340317	3.64404
ENSMUSG00000033854	6.20985	98.5964	-3.9627	6.95622e-10	4.43058e-08	Kcnk10	12	98429437	98578310	-	8774	protein_coding	potassium channel, subfamily K, member 10 [Source:MGI Symbol;Acc:MGI:1919508]	-	6	102	0.0721293	1.16065
ENSMUSG00000113679	7.24434	105.363	-3.84002	7.18363e-10	4.55208e-08	Gm10432	12	100276609	100302315	+	5779	processed_transcript	predicted gene 10432 [Source:MGI Symbol;Acc:MGI:3642011]	-	7	109	0.127763	1.88309
ENSMUSG00000026644	7.24434	105.363	-3.84002	7.18363e-10	4.55208e-08	Acbd7	2	3336168	3340993	+	534	protein_coding	acyl-Coenzyme A binding domain containing 7 [Source:MGI Symbol;Acc:MGI:1925495]	-	7	109	1.38266	20.379
ENSMUSG00000024109	30.0031	260.029	-3.11034	7.5781e-10	4.78982e-08	Nrxn1	17	90033631	91093071	-	20733	protein_coding	neurexin I [Source:MGI Symbol;Acc:MGI:1096391]	-	29	269	0.147535	1.29535
ENSMUSG00000058755	91.0381	4.83044	4.20051	7.83698e-10	4.94088e-08	Osm	11	4236420	4241026	+	2272	protein_coding	oncostatin M [Source:MGI Symbol;Acc:MGI:104749]	-	88	5	4.08538	0.219715
ENSMUSG00000020010	318.626	39.6302	3.0031	7.91123e-10	4.97506e-08	Vnn3	10	23851462	23869843	+	1811	protein_coding	vanin 3 [Source:MGI Symbol;Acc:MGI:1347055]	-	308	41	17.9387	2.26029
ENSMUSG00000060402	1.03746	58.9634	-5.67147	8.48719e-10	5.32378e-08	Chst8	7	34674468	34812711	-	5966	protein_coding	carbohydrate (N-acetylgalactosamine 4-0) sulfotransferase 8 [Source:MGI Symbol;Acc:MGI:1916197]	-	1	61	0.0176797	1.02081
ENSMUSG00000056281	1.38778e-17	48.3302	-8.59949	9.29778e-10	5.7884e-08	Olfr1322	X	49882991	49891483	-	3886	protein_coding	olfactory receptor 1322 [Source:MGI Symbol;Acc:MGI:3031156]	-	0	50	0	1.28459
ENSMUSG00000053251	1.38778e-17	48.3302	-8.59949	9.29778e-10	5.7884e-08	Olfr212	6	116506516	116517965	+	2792	protein_coding	olfactory receptor 212 [Source:MGI Symbol;Acc:MGI:3030046]	-	0	50	0	1.78794
ENSMUSG00000025488	1.38778e-17	48.3302	-8.59949	9.29778e-10	5.7884e-08	Cox8b	7	140898945	140900446	-	360	protein_coding	cytochrome c oxidase subunit 8B [Source:MGI Symbol;Acc:MGI:105958]	-	0	50	0	13.8665
ENSMUSG00000095156	3.10641	74.43	-4.52947	9.42127e-10	5.85061e-08	Olfr1281	2	111326520	111332852	+	4905	protein_coding	olfactory receptor 1281 [Source:MGI Symbol;Acc:MGI:3031115]	-	3	77	0.064512	1.56729
ENSMUSG00000032537	2.07194	66.6967	-4.9288	9.57593e-10	5.93183e-08	Ephb1	9	101922128	102354693	-	7002	protein_coding	Eph receptor B1 [Source:MGI Symbol;Acc:MGI:1096337]	-	2	69	0.0301277	0.983842
ENSMUSG00000042751	12.4168	144.996	-3.53281	9.79919e-10	6.05502e-08	Nmnat2	1	152954993	153119261	+	5781	protein_coding	nicotinamide nucleotide adenylyltransferase 2 [Source:MGI Symbol;Acc:MGI:2444155]	-	12	150	0.218946	2.59052
ENSMUSG00000025318	7.24434	103.43	-3.81334	9.8371e-10	6.06336e-08	Jph3	8	121729623	121794276	+	4457	protein_coding	junctophilin 3 [Source:MGI Symbol;Acc:MGI:1891497]	-	7	107	0.165658	2.39684
ENSMUSG00000028931	46.555	363.461	-2.96152	1.05506e-09	6.48708e-08	Kcnab2	4	152390742	152477871	-	5578	protein_coding	potassium voltage-gated channel, shaker-related subfamily, beta member 2 [Source:MGI Symbol;Acc:MGI:109239]	-	45	376	0.850927	6.72989
ENSMUSG00000032181	9.31332	123.73	-3.71446	1.08436e-09	6.65075e-08	Scg3	9	75643189	75684056	-	2738	protein_coding	secretogranin III [Source:MGI Symbol;Acc:MGI:103032]	-	9	128	0.346711	4.6674
ENSMUSG00000048620	1.03746	57.9967	-5.64767	1.09629e-09	6.70734e-08	Olfr1336	7	6456168	6466817	+	6882	protein_coding	olfactory receptor 1336 [Source:MGI Symbol;Acc:MGI:3031170]	-	1	60	0.0153265	0.870432
ENSMUSG00000043388	5.17537	88.9298	-4.07139	1.12218e-09	6.84886e-08	Tmem130	5	144735915	144761818	-	2903	protein_coding	transmembrane protein 130 [Source:MGI Symbol;Acc:MGI:3607706]	-	5	92	0.181669	3.16402
ENSMUSG00000048232	53.7964	406.961	-2.91649	1.13214e-09	6.89276e-08	Fbxo10	4	45034247	45084604	-	4691	protein_coding	F-box protein 10 [Source:MGI Symbol;Acc:MGI:2686937]	-	52	421	1.16922	8.96015
ENSMUSG00000048503	7.24434	102.463	-3.7998	1.1528e-09	7.00135e-08	Tmem136	9	43108650	43116570	-	3578	protein_coding	transmembrane protein 136 [Source:MGI Symbol;Acc:MGI:2685030]	-	7	106	0.206355	2.95777
ENSMUSG00000035951	10.3478	129.53	-3.63039	1.19503e-09	7.24014e-08	Ascl3	7	109727465	109731726	-	700	protein_coding	achaete-scute family bHLH transcription factor 3 [Source:MGI Symbol;Acc:MGI:1928820]	bHLH	10	134	1.50682	19.112
ENSMUSG00000035385	115.866	8.6971	3.71626	1.28559e-09	7.76984e-08	Ccl2	11	82035571	82037453	+	1138	protein_coding	chemokine (C-C motif) ligand 2 [Source:MGI Symbol;Acc:MGI:98259]	-	112	9	10.3809	0.789585
ENSMUSG00000059488	26.8996	232.962	-3.1087	1.30505e-09	7.86828e-08	Olfr727	14	50123186	50128746	+	2616	protein_coding	olfactory receptor 727 [Source:MGI Symbol;Acc:MGI:3030561]	-	26	241	1.04832	9.19767
ENSMUSG00000032589	79.6587	565.493	-2.82572	1.35101e-09	8.12566e-08	Bsn	9	108096022	108190384	-	15938	protein_coding	bassoon [Source:MGI Symbol;Acc:MGI:1277955]	-	77	585	0.509583	3.66455
ENSMUSG00000045083	16.5547	167.229	-3.32702	1.40477e-09	8.4286e-08	Lingo2	4	35706647	36951747	-	8297	protein_coding	leucine rich repeat and Ig domain containing 2 [Source:MGI Symbol;Acc:MGI:2442298]	-	16	173	0.203403	2.08173
ENSMUSG00000022543	3.10641	72.4966	-4.49156	1.43735e-09	8.60329e-08	4930451G09Rik	16	4964289	4978962	+	3444	transcribed_unitary_pseudogene	RIKEN cDNA 4930451G09 gene [Source:MGI Symbol;Acc:MGI:1921934]	-	3	75	0.091879	2.17419
ENSMUSG00000097587	9.31332	115.03	-3.60939	1.48371e-09	8.85946e-08	4930578M01Rik	15	98983348	98996446	+	6788	processed_transcript	RIKEN cDNA 4930578M01 gene [Source:MGI Symbol;Acc:MGI:1923201]	-	9	119	0.139849	1.75026
ENSMUSG00000056995	4.14089	79.2633	-4.21907	1.56363e-09	9.29198e-08	Olfr1178	2	88387062	88400799	+	6561	protein_coding	olfactory receptor 1178 [Source:MGI Symbol;Acc:MGI:3031012]	-	4	82	0.0643055	1.24779
ENSMUSG00000095407	4.14089	79.2633	-4.21907	1.56363e-09	9.29198e-08	Tmem200c	17	68826623	68843139	+	3406	protein_coding	transmembrane protein 200C [Source:MGI Symbol;Acc:MGI:3646281]	-	4	82	0.123872	2.40363
ENSMUSG00000021986	7.24434	100.53	-3.77236	1.58781e-09	9.41319e-08	Amer2	14	60373259	60388197	+	10660	protein_coding	APC membrane recruitment 2 [Source:MGI Symbol;Acc:MGI:1919375]	-	7	104	0.0692626	0.974035
ENSMUSG00000098428	1.38778e-17	46.3968	-8.54075	1.6816e-09	9.94545e-08	Gm2260	14	26016431	26025837	+	657	unprocessed_pseudogene	predicted gene 2260 [Source:MGI Symbol;Acc:MGI:3780429]	-	0	48	0	7.29414
ENSMUSG00000029875	10.3478	126.63	-3.59776	1.76567e-09	1.04179e-07	Ccdc184	15	98167158	98170134	+	2977	protein_coding	coiled-coil domain containing 184 [Source:MGI Symbol;Acc:MGI:2146066]	-	10	131	0.354307	4.3933
ENSMUSG00000058297	137.59	912.523	-2.72841	1.83585e-09	1.08063e-07	Spock2	10	60106219	60135198	+	5533	protein_coding	sparc/osteonectin, cwcv and kazal-like domains proteoglycan 2 [Source:MGI Symbol;Acc:MGI:1891351]	-	133	944	2.53542	17.0337
ENSMUSG00000036422	2.07194	63.7967	-4.86479	1.92608e-09	1.13106e-07	Pcdh8	14	79766775	79771312	-	4538	protein_coding	protocadherin 8 [Source:MGI Symbol;Acc:MGI:1306800]	-	2	66	0.0464862	1.45204
ENSMUSG00000042894	5.17537	86.0299	-4.02363	1.94117e-09	1.13723e-07	Olfr1260	2	89974340	89981586	+	4490	protein_coding	olfactory receptor 1260 [Source:MGI Symbol;Acc:MGI:3031094]	-	5	89	0.117458	1.97898
ENSMUSG00000042359	67.2448	473.66	-2.81413	2.00396e-09	1.17126e-07	Osbpl6	2	76406508	76600647	+	10063	protein_coding	oxysterol binding protein-like 6 [Source:MGI Symbol;Acc:MGI:2139014]	-	65	490	0.681309	4.86146
ENSMUSG00000047907	16.5547	163.363	-3.29329	2.11777e-09	1.23487e-07	Tshz2	2	169633013	170071816	+	7781	protein_coding	teashirt zinc finger family member 2 [Source:MGI Symbol;Acc:MGI:2153084]	zf-C2H2	16	169	0.216892	2.16845
ENSMUSG00000051313	1.38778e-17	45.4302	-8.51046	2.27371e-09	1.3196e-07	Olfr1262	2	90000145	90008291	+	6449	protein_coding	olfactory receptor 1262 [Source:MGI Symbol;Acc:MGI:3031096]	-	0	47	0	0.727619
ENSMUSG00000067525	1.38778e-17	45.4302	-8.51046	2.27371e-09	1.3196e-07	Olfr1427	19	12098006	12103334	-	3342	protein_coding	olfactory receptor 1427 [Source:MGI Symbol;Acc:MGI:3031261]	-	0	47	0	1.40407
ENSMUSG00000032338	5.17537	85.0632	-4.00735	2.33631e-09	1.35277e-07	Hcn4	9	58823412	58863175	+	6118	protein_coding	hyperpolarization-activated, cyclic nucleotide-gated K+ 4 [Source:MGI Symbol;Acc:MGI:1298209]	-	5	88	0.0862023	1.43606
ENSMUSG00000048226	1.03746	55.0968	-5.57383	2.40073e-09	1.38684e-07	Olfr1212	2	88953969	88961313	+	3636	protein_coding	olfactory receptor 1212 [Source:MGI Symbol;Acc:MGI:3031046]	-	1	57	0.0290091	1.56513
ENSMUSG00000044072	27.9341	231.029	-3.04248	2.42506e-09	1.39765e-07	Eml6	11	29743048	30026033	-	9279	protein_coding	echinoderm microtubule associated protein like 6 [Source:MGI Symbol;Acc:MGI:2442895]	-	27	239	0.306917	2.57155
ENSMUSG00000041073	14.4858	149.829	-3.35974	2.45138e-09	1.40955e-07	Nacad	11	6597823	6606053	-	4892	protein_coding	NAC alpha domain containing [Source:MGI Symbol;Acc:MGI:3603030]	-	14	155	0.301856	3.16332
ENSMUSG00000062044	16.5547	161.429	-3.27613	2.60655e-09	1.49531e-07	Lmtk3	7	45783738	45804144	+	5744	protein_coding	lemur tyrosine kinase 3 [Source:MGI Symbol;Acc:MGI:3039582]	-	16	167	0.293808	2.90269
ENSMUSG00000055430	4.14089	76.3633	-4.16539	2.84298e-09	1.62718e-07	Nap1l5	6	58905233	58907076	-	1844	protein_coding	nucleosome assembly protein 1-like 5 [Source:MGI Symbol;Acc:MGI:1923555]	-	4	79	0.228801	4.27725
ENSMUSG00000048148	185.177	1169.65	-2.65832	2.96994e-09	1.69594e-07	Nwd1	8	72646711	72717876	+	12067	protein_coding	NACHT and WD repeat domain containing 1 [Source:MGI Symbol;Acc:MGI:2442268]	-	179	1210	1.56463	10.0112
ENSMUSG00000028528	39.3135	300.628	-2.93102	2.98376e-09	1.69992e-07	Dnajc6	4	101496648	101642799	+	5909	protein_coding	DnaJ heat shock protein family (Hsp40) member C6 [Source:MGI Symbol;Acc:MGI:1919935]	-	38	311	0.678309	5.25466
ENSMUSG00000000792	1.38778e-17	44.4635	-8.47952	3.08575e-09	1.754e-07	Slc5a5	8	70882889	70892757	-	2928	protein_coding	solute carrier family 5 (sodium iodide symporter), member 5 [Source:MGI Symbol;Acc:MGI:2149330]	-	0	46	0	1.5685
ENSMUSG00000040138	1.03746	54.1301	-5.54836	3.13479e-09	1.77781e-07	Ndp	X	16885521	16911774	-	1939	protein_coding	Norrie disease (pseudoglioma) (human) [Source:MGI Symbol;Acc:MGI:102570]	-	1	56	0.0543977	2.88342
ENSMUSG00000057716	47.5895	347.995	-2.86718	3.17898e-09	1.79877e-07	Tmem178b	6	39873271	40255150	+	9729	protein_coding	transmembrane protein 178B [Source:MGI Symbol;Acc:MGI:3647581]	-	46	360	0.49871	3.6943
ENSMUSG00000052105	49.6584	358.628	-2.84935	3.33839e-09	1.88468e-07	Mtcl1	17	66336982	66449750	-	9226	protein_coding	microtubule crosslinking factor 1 [Source:MGI Symbol;Acc:MGI:1915867]	-	48	371	0.548764	4.01475
ENSMUSG00000111590	10.3478	121.796	-3.54167	3.42911e-09	1.92884e-07	Olfr1192-ps1	2	88648509	88659772	+	8248	protein_coding	olfactory receptor 1192, pseudogene 1 [Source:MGI Symbol;Acc:MGI:3031026]	-	10	126	0.127882	1.52518
ENSMUSG00000035818	561.731	84.0965	2.73789	3.43215e-09	1.92884e-07	Plekhs1	19	56461640	56486752	+	3628	protein_coding	pleckstrin homology domain containing, family S member 1 [Source:MGI Symbol;Acc:MGI:2443041]	-	543	87	15.7867	2.39414
ENSMUSG00000042581	4.14089	75.3966	-4.14704	3.48075e-09	1.95173e-07	Thsd7b	1	129273302	130219278	+	12171	protein_coding	thrombospondin, type I, domain containing 7B [Source:MGI Symbol;Acc:MGI:2443925]	-	4	78	0.0346651	0.639833
ENSMUSG00000105906	226.556	28.0303	3.00903	3.53513e-09	1.97776e-07	Iglc1	16	19061618	19062071	-	454	IG_C_gene	immunoglobulin lambda constant 1 [Source:MGI Symbol;Acc:MGI:99546]	-	219	29	50.8799	6.37735
ENSMUSG00000034336	9.31332	108.263	-3.52202	3.56585e-09	1.99046e-07	Ina	19	47014698	47025327	+	3240	protein_coding	internexin neuronal intermediate filament protein, alpha [Source:MGI Symbol;Acc:MGI:96568]	-	9	112	0.292992	3.45121
ENSMUSG00000108218	82.7621	552.926	-2.73825	3.66487e-09	2.04115e-07	Olfr1372-ps1	11	52154722	52168159	-	9812	transcribed_unprocessed_pseudogene	olfactory receptor 1372, pseudogene 1 [Source:MGI Symbol;Acc:MGI:3031206]	-	80	572	0.859984	5.82019
ENSMUSG00000071637	499.662	74.43	2.74488	3.74988e-09	2.08383e-07	Cebpd	16	15887286	15891031	+	3746	protein_coding	CCAAT/enhancer binding protein (C/EBP), delta [Source:MGI Symbol;Acc:MGI:103573]	-	483	77	13.6	2.05221
ENSMUSG00000032503	1.38778e-17	43.4969	-8.4479	4.20377e-09	2.33084e-07	Arpp21	9	112065091	112235938	-	17428	protein_coding	cyclic AMP-regulated phosphoprotein, 21 [Source:MGI Symbol;Acc:MGI:107562]	-	0	45	0	0.257788
ENSMUSG00000057914	13.4513	138.229	-3.34955	4.24963e-09	2.3435e-07	Cacnb2	2	14603088	14987908	+	13228	protein_coding	calcium channel, voltage-dependent, beta 2 subunit [Source:MGI Symbol;Acc:MGI:894644]	-	13	143	0.103659	1.0793
ENSMUSG00000074569	7.24434	94.7298	-3.68674	4.25092e-09	2.3435e-07	Gcnt7	2	172450313	172458596	-	2220	protein_coding	glucosaminyl (N-acetyl) transferase family member 7 [Source:MGI Symbol;Acc:MGI:3606143]	-	7	98	0.332585	4.40729
ENSMUSG00000030935	3.10641	67.6633	-4.3922	4.26433e-09	2.3435e-07	Acsm3	7	119760923	119787513	+	4936	protein_coding	acyl-CoA synthetase medium-chain family member 3 [Source:MGI Symbol;Acc:MGI:99538]	-	3	70	0.0641068	1.41586
ENSMUSG00000038916	3.10641	67.6633	-4.3922	4.26433e-09	2.3435e-07	Soga3	10	29143839	29199630	+	4175	protein_coding	SOGA family member 3 [Source:MGI Symbol;Acc:MGI:1914662]	-	3	70	0.0757919	1.67394
ENSMUSG00000027254	83.7966	553.893	-2.72288	4.28544e-09	2.3499e-07	Map1a	2	121289600	121310832	+	12166	protein_coding	microtubule-associated protein 1 A [Source:MGI Symbol;Acc:MGI:1306776]	-	81	573	0.702256	4.70224
ENSMUSG00000012819	17.5892	162.396	-3.19791	4.44297e-09	2.42593e-07	Cdh23	10	60302748	60696490	-	16939	protein_coding	cadherin 23 (otocadherin) [Source:MGI Symbol;Acc:MGI:1890219]	-	17	168	0.105857	0.990193
ENSMUSG00000034570	27.9341	222.329	-2.98713	4.44364e-09	2.42593e-07	Inpp5j	11	3494375	3504821	-	5092	protein_coding	inositol polyphosphate 5-phosphatase J [Source:MGI Symbol;Acc:MGI:2158663]	-	27	230	0.559285	4.5096
ENSMUSG00000097814	4.14089	73.4633	-4.10963	5.24275e-09	2.85592e-07	Panct2	1	96871126	96907796	+	4120	antisense	pluripotency-associated noncoding transcript 2 [Source:MGI Symbol;Acc:MGI:3643517]	-	4	76	0.102405	1.84168
ENSMUSG00000035486	8.27883	99.5631	-3.56885	5.34665e-09	2.90614e-07	Plk5	10	80356459	80365489	+	2678	protein_coding	polo like kinase 5 [Source:MGI Symbol;Acc:MGI:3026984]	-	8	103	0.315092	3.83995
ENSMUSG00000009628	55.8654	383.761	-2.77751	5.44111e-09	2.95103e-07	Tex15	8	33516738	33585582	+	9622	protein_coding	testis expressed gene 15 [Source:MGI Symbol;Acc:MGI:1934816]	-	54	397	0.591952	4.1193
ENSMUSG00000048933	1.38778e-17	42.5302	-8.41557	5.74928e-09	3.10461e-07	Olfr722	14	49894258	49901999	-	1640	protein_coding	olfactory receptor 722 [Source:MGI Symbol;Acc:MGI:3030556]	-	0	44	0	2.6786
ENSMUSG00000117102	1.38778e-17	42.5302	-8.41557	5.74928e-09	3.10461e-07	AC107792.3	17	73514717	73517755	-	3039	TEC	Novel transcript	-	0	44	0	1.44551
ENSMUSG00000046167	30.0031	231.029	-2.93983	5.91635e-09	3.1879e-07	Gldn	9	54286486	54341786	+	4658	protein_coding	gliomedin [Source:MGI Symbol;Acc:MGI:2388361]	-	29	239	0.656684	5.12268
ENSMUSG00000040860	80.6932	524.893	-2.69968	6.24522e-09	3.35782e-07	Crocc	4	141016637	141060550	-	8266	protein_coding	ciliary rootlet coiled-coil, rootletin [Source:MGI Symbol;Acc:MGI:3529431]	-	78	543	0.995308	6.55847
ENSMUSG00000022525	4.14089	72.4966	-4.09055	6.45012e-09	3.4605e-07	Hrasls	16	29209695	29230531	+	3286	protein_coding	HRAS-like suppressor [Source:MGI Symbol;Acc:MGI:1351473]	-	4	75	0.128396	2.27873
ENSMUSG00000026587	6.20985	86.0299	-3.76627	6.61652e-09	3.54212e-07	Astn1	1	158362273	158691781	+	9839	protein_coding	astrotactin 1 [Source:MGI Symbol;Acc:MGI:1098567]	-	6	89	0.0643218	0.903103
ENSMUSG00000058499	35.1756	258.095	-2.87097	6.84604e-09	3.65711e-07	Pip	6	41847535	41852065	+	2388	protein_coding	prolactin induced protein [Source:MGI Symbol;Acc:MGI:102696]	-	34	267	1.50177	11.1629
ENSMUSG00000094910	1.03746	51.2301	-5.46911	7.10124e-09	3.77719e-07	D430019H16Rik	12	105453856	105493095	+	5786	protein_coding	RIKEN cDNA D430019H16 gene [Source:MGI Symbol;Acc:MGI:2443127]	-	1	53	0.0182297	0.914526
ENSMUSG00000000627	1.03746	51.2301	-5.46911	7.10124e-09	3.77719e-07	Sema4f	6	82911885	82939769	-	5290	protein_coding	sema domain, immunoglobulin domain (Ig), TM domain, and short cytoplasmic domain [Source:MGI Symbol;Acc:MGI:1340055]	-	1	53	0.019939	1.00027
ENSMUSG00000031958	91.0381	578.059	-2.66506	7.15787e-09	3.79918e-07	Ldhd	8	111623785	111630374	-	5328	protein_coding	lactate dehydrogenase D [Source:MGI Symbol;Acc:MGI:106428]	-	88	598	1.74211	11.2056
ENSMUSG00000050030	17.5892	157.563	-3.15435	7.46192e-09	3.95211e-07	Olfr728	14	50133758	50142680	-	7087	protein_coding	olfactory receptor 728 [Source:MGI Symbol;Acc:MGI:3030562]	-	17	163	0.253014	2.29627
ENSMUSG00000079014	84.8311	5.79711	3.84181	7.93412e-09	4.1755e-07	Serpina3i	12	104263122	104269372	+	2224	protein_coding	serine (or cysteine) peptidase inhibitor, clade A, member 3I [Source:MGI Symbol;Acc:MGI:2182841]	-	82	6	3.88899	0.269349
ENSMUSG00000062151	6.20985	85.0632	-3.75	7.93412e-09	4.1755e-07	Unc13c	9	73479422	73968966	-	8796	protein_coding	unc-13 homolog C [Source:MGI Symbol;Acc:MGI:2149021]	-	6	88	0.0719489	0.99884
ENSMUSG00000043857	6.20985	85.0632	-3.75	7.93412e-09	4.1755e-07	Mgat5b	11	116918863	116986948	+	4596	protein_coding	mannoside acetylglucosaminyltransferase 5, isoenzyme B [Source:MGI Symbol;Acc:MGI:3606200]	-	6	88	0.137699	1.91162
ENSMUSG00000044726	2.07194	57.9967	-4.72757	8.27579e-09	4.3461e-07	Erich5	15	34453305	34473892	+	2383	protein_coding	glutamate rich 5 [Source:MGI Symbol;Acc:MGI:2447772]	-	2	60	0.0885246	2.51377
ENSMUSG00000022805	67.2448	435.96	-2.69451	8.69876e-09	4.55859e-07	Maats1	16	38297754	38342143	-	4527	protein_coding	MYCBP-associated, testis expressed 1 [Source:MGI Symbol;Acc:MGI:2443598]	-	65	451	1.51447	9.94637
ENSMUSG00000068154	9.31332	102.463	-3.44268	8.83319e-09	4.6193e-07	Insm1	2	146221921	146225020	+	3100	protein_coding	insulinoma-associated 1 [Source:MGI Symbol;Acc:MGI:1859980]	zf-C2H2	9	106	0.306224	3.41384
ENSMUSG00000086822	19.6582	168.196	-3.0891	8.85479e-09	4.62086e-07	5330413P13Rik	2	131820006	131847683	-	6016	lincRNA	RIKEN cDNA 5330413P13 gene [Source:MGI Symbol;Acc:MGI:3041161]	-	19	174	0.333122	2.88762
ENSMUSG00000028078	26.8996	207.829	-2.94409	9.12542e-09	4.75211e-07	Dclk2	3	86786151	86920852	-	10553	protein_coding	doublecortin-like kinase 2 [Source:MGI Symbol;Acc:MGI:1918012]	-	26	215	0.25987	2.03405
ENSMUSG00000086868	30.0031	224.262	-2.89697	9.23905e-09	4.80121e-07	Gm15883	7	27124481	27130674	-	1690	antisense	predicted gene 15883 [Source:MGI Symbol;Acc:MGI:3801875]	-	29	232	1.80996	13.7057
ENSMUSG00000021396	1.03746	49.2968	-5.41375	9.38231e-09	4.85535e-07	Nxnl2	13	51171022	51175188	+	3505	protein_coding	nucleoredoxin-like 2 [Source:MGI Symbol;Acc:MGI:1922374]	-	1	51	0.0300933	1.45272
ENSMUSG00000034583	1.03746	50.2635	-5.4417	9.38231e-09	4.85535e-07	Olfr1347	7	6486944	6499755	-	1823	protein_coding	olfactory receptor 1347 [Source:MGI Symbol;Acc:MGI:3031181]	-	1	52	0.0578591	2.84784
ENSMUSG00000026691	76.5552	490.093	-2.67656	9.51071e-09	4.90933e-07	Fmo3	1	162953800	162984528	-	2413	protein_coding	flavin containing monooxygenase 3 [Source:MGI Symbol;Acc:MGI:1100496]	-	74	507	3.23469	20.9773
ENSMUSG00000073568	6.20985	84.0965	-3.73353	9.52615e-09	4.90933e-07	Arl14epl	18	46925982	46934222	+	2169	protein_coding	ADP-ribosylation factor-like 14 effector protein-like [Source:MGI Symbol;Acc:MGI:2685795]	-	6	87	0.291776	4.00459
ENSMUSG00000110710	13.4513	131.463	-3.27721	9.90595e-09	5.09449e-07	C78859	8	94322158	94328100	+	5943	lincRNA	expressed sequence C78859 [Source:MGI Symbol;Acc:MGI:2142856]	-	13	136	0.230726	2.28471
ENSMUSG00000027894	33.1066	240.695	-2.85747	9.98404e-09	5.12404e-07	Slc6a17	3	107467543	107518018	-	10283	protein_coding	solute carrier family 6 (neurotransmitter transporter), member 17 [Source:MGI Symbol;Acc:MGI:2442535]	-	32	249	0.328238	2.41756
ENSMUSG00000052387	2.07194	57.0301	-4.70337	1.06398e-08	5.44932e-07	Trpm3	19	22139119	22989884	+	8061	protein_coding	transient receptor potential cation channel, subfamily M, member 3 [Source:MGI Symbol;Acc:MGI:2443101]	-	2	59	0.0261697	0.730738
ENSMUSG00000023017	19.6582	165.296	-3.06403	1.07931e-08	5.51648e-07	Asic1	15	99670368	99701130	+	5740	protein_coding	acid-sensing (proton-gated) ion channel 1 [Source:MGI Symbol;Acc:MGI:1194915]	-	19	171	0.34914	2.97429
ENSMUSG00000050640	32.0721	232.962	-2.85602	1.1802e-08	6.01975e-07	Tmem150c	5	100077872	100159808	-	5555	protein_coding	transmembrane protein 150C [Source:MGI Symbol;Acc:MGI:3041258]	-	31	241	0.588621	4.33143
ENSMUSG00000041329	15.5203	142.096	-3.18464	1.20157e-08	6.1162e-07	Atp1b2	11	69599736	69605942	-	4085	protein_coding	ATPase, Na+/K+ transporting, beta 2 polypeptide [Source:MGI Symbol;Acc:MGI:88109]	-	15	147	0.387309	3.59272
ENSMUSG00000052302	64.1413	410.827	-2.67691	1.21413e-08	6.16751e-07	Tbc1d30	10	121263820	121351278	-	6733	protein_coding	TBC1 domain family, member 30 [Source:MGI Symbol;Acc:MGI:1921944]	-	62	425	0.971273	6.302
ENSMUSG00000004698	27.9341	209.762	-2.90324	1.22541e-08	6.21206e-07	Hdac9	12	34047580	34917095	-	14665	protein_coding	histone deacetylase 9 [Source:MGI Symbol;Acc:MGI:1931221]	-	27	217	0.194196	1.47733
ENSMUSG00000057098	108.624	657.325	-2.59592	1.29244e-08	6.53855e-07	Ebf1	11	44617317	45008091	+	9756	protein_coding	early B cell factor 1 [Source:MGI Symbol;Acc:MGI:95275]	COE	105	680	1.13521	6.95882
ENSMUSG00000005611	11.3823	117.93	-3.35924	1.33308e-08	6.73045e-07	Mrvi1	7	110868266	110982461	-	6827	protein_coding	MRV integration site 1 [Source:MGI Symbol;Acc:MGI:1338023]	-	11	122	0.16995	1.78414
ENSMUSG00000043715	2.07194	56.0634	-4.67877	1.37131e-08	6.9094e-07	Olfr1326-ps1	X	74569153	74574888	-	3637	protein_coding	olfactory receptor 1326, pseudogene 1 [Source:MGI Symbol;Acc:MGI:3031160]	-	2	58	0.0580022	1.59215
ENSMUSG00000034958	6.20985	82.1632	-3.70003	1.37859e-08	6.932e-07	Atcay	10	81204508	81230833	-	3996	protein_coding	ataxia, cerebellar, Cayman type [Source:MGI Symbol;Acc:MGI:2448730]	-	6	85	0.158374	2.12369
ENSMUSG00000036295	7.24434	87.9632	-3.57997	1.40813e-08	7.06624e-07	Lrrn3	12	41451668	41486431	-	3865	protein_coding	leucine rich repeat protein 3, neuronal [Source:MGI Symbol;Acc:MGI:106036]	-	7	91	0.191032	2.35066
ENSMUSG00000036242	60.0034	384.728	-2.67827	1.43526e-08	7.18788e-07	Armh4	14	49675952	49783383	-	9271	protein_coding	armadillo-like helical domain containing 4 [Source:MGI Symbol;Acc:MGI:1914669]	-	58	398	0.659872	4.28603
ENSMUSG00000035934	24.8307	190.429	-2.93295	1.46668e-08	7.33045e-07	Pknox2	9	36890982	37147407	-	10335	protein_coding	Pbx/knotted 1 homeobox 2 [Source:MGI Symbol;Acc:MGI:2445415]	Homeobox	24	197	0.24494	1.90307
ENSMUSG00000030483	39.3135	273.562	-2.79497	1.49542e-08	7.45907e-07	Cyp2b10	7	25897620	25926624	+	2112	protein_coding	cytochrome P450, family 2, subfamily b, polypeptide 10 [Source:MGI Symbol;Acc:MGI:88598]	-	38	283	1.89779	13.378
ENSMUSG00000039533	1.38778e-17	39.6302	-8.314	1.50714e-08	7.50246e-07	Mmd2	5	142562358	142608800	-	5193	protein_coding	monocyte to macrophage differentiation-associated 2 [Source:MGI Symbol;Acc:MGI:1922354]	-	0	41	0	0.78825
ENSMUSG00000033966	70.3483	443.694	-2.65489	1.52032e-08	7.55293e-07	Cdkl4	17	80523550	80563834	-	2931	protein_coding	cyclin-dependent kinase-like 4 [Source:MGI Symbol;Acc:MGI:3587025]	-	68	459	2.4471	15.6349
ENSMUSG00000020297	45.5205	305.462	-2.74314	1.58814e-08	7.87413e-07	Nsg2	11	32000463	32059202	+	4157	protein_coding	neuron specific gene family member 2 [Source:MGI Symbol;Acc:MGI:1202070]	-	44	316	1.11643	7.58937
ENSMUSG00000038777	13.4513	127.596	-3.23418	1.62661e-08	8.0488e-07	Sema6c	3	95160457	95174024	+	5935	protein_coding	sema domain, transmembrane domain (TM), and cytoplasmic domain, (semaphorin) 6C [Source:MGI Symbol;Acc:MGI:1338032]	-	13	132	0.231037	2.2205
ENSMUSG00000042029	127.245	746.258	-2.55093	1.63681e-08	8.08317e-07	Ncapg2	12	116405402	116463731	+	9939	protein_coding	non-SMC condensin II complex, subunit G2 [Source:MGI Symbol;Acc:MGI:1923294]	-	123	772	1.30533	7.75484
ENSMUSG00000048540	1.03746	47.3635	-5.35619	1.65322e-08	8.14803e-07	Nhlh2	3	102010076	102015492	+	5417	protein_coding	nescient helix loop helix 2 [Source:MGI Symbol;Acc:MGI:97324]	bHLH	1	49	0.0194715	0.9031
ENSMUSG00000049100	12.4168	121.796	-3.28151	1.68729e-08	8.29948e-07	Pcdh10	3	45378398	45435623	+	15888	protein_coding	protocadherin 10 [Source:MGI Symbol;Acc:MGI:1338042]	-	12	126	0.0796655	0.791771
ENSMUSG00000110266	41.3825	281.295	-2.7614	1.7914e-08	8.79414e-07	Gm32742	9	51130307	51165517	-	8516	protein_coding	predicted gene, 32742 [Source:MGI Symbol;Acc:MGI:5591901]	-	40	291	0.49543	3.41158
ENSMUSG00000000182	68.2793	3.86377	4.099	1.86508e-08	9.13777e-07	Fgf23	6	127072902	127081408	+	1814	protein_coding	fibroblast growth factor 23 [Source:MGI Symbol;Acc:MGI:1891427]	-	66	4	3.83764	0.220151
ENSMUSG00000051951	8.27883	91.8298	-3.45236	1.97375e-08	9.65119e-07	Xkr4	1	3205901	3671498	-	6094	protein_coding	X-linked Kx blood group related 4 [Source:MGI Symbol;Acc:MGI:3528744]	-	8	95	0.138467	1.55639
ENSMUSG00000038319	6.20985	80.2299	-3.66573	2.00556e-08	9.78743e-07	Kcnh2	5	24319589	24351604	-	4845	protein_coding	potassium voltage-gated channel, subfamily H (eag-related), member 2 [Source:MGI Symbol;Acc:MGI:1341722]	-	6	83	0.130622	1.71034
ENSMUSG00000027799	117.935	688.259	-2.54374	2.04938e-08	9.98171e-07	Nbea	3	55625195	56183701	-	31361	protein_coding	neurobeachin [Source:MGI Symbol;Acc:MGI:1347075]	-	114	712	0.383418	2.26667
ENSMUSG00000044349	34.1411	235.862	-2.784	2.09559e-08	1.01682e-06	Snhg11	2	158375638	158386145	+	8521	protein_coding	small nucleolar RNA host gene 11 [Source:MGI Symbol;Acc:MGI:2441845]	-	33	244	0.40849	2.85889
ENSMUSG00000057149	1.38778e-17	38.6636	-8.27849	2.09586e-08	1.01682e-06	Olfr1301	2	111751006	111758852	+	4820	protein_coding	olfactory receptor 1301 [Source:MGI Symbol;Acc:MGI:3031135]	-	0	40	0	0.828536
ENSMUSG00000071522	3.10641	60.8967	-4.2405	2.12049e-08	1.02676e-06	Olfr263	13	21129639	21136296	+	4022	protein_coding	olfactory receptor 263 [Source:MGI Symbol;Acc:MGI:3030097]	-	3	63	0.0786751	1.56386
ENSMUSG00000070417	1.03746	46.3968	-5.32652	2.20515e-08	1.06568e-06	Olfr2	7	106995399	107006072	-	6734	protein_coding	olfactory receptor 2 [Source:MGI Symbol;Acc:MGI:97432]	-	1	48	0.0156634	0.71165
ENSMUSG00000049168	2.07194	54.1301	-4.62826	2.29544e-08	1.10501e-06	Olfr449	6	42834384	42839516	+	2024	protein_coding	olfactory receptor 449 [Source:MGI Symbol;Acc:MGI:3030283]	-	2	56	0.104226	2.76233
ENSMUSG00000091043	2.07194	54.1301	-4.62826	2.29544e-08	1.10501e-06	Glyatl3	17	40904618	40914350	-	996	protein_coding	glycine-N-acyltransferase-like 3 [Source:MGI Symbol;Acc:MGI:3647683]	-	2	56	0.211801	5.61341
ENSMUSG00000051427	255.522	1420.02	-2.47383	2.29992e-08	1.10503e-06	Ccdc157	11	4141123	4160293	-	5589	protein_coding	coiled-coil domain containing 157 [Source:MGI Symbol;Acc:MGI:3041210]	-	247	1469	4.66145	26.2413
ENSMUSG00000027737	731.388	127.596	2.51785	2.37688e-08	1.13762e-06	Slc7a11	3	49892526	50443614	-	13922	protein_coding	solute carrier family 7 (cationic amino acid transporter, y+ system), member 11 [Source:MGI Symbol;Acc:MGI:1347355]	-	707	132	5.35644	0.946609
ENSMUSG00000055745	36.2101	244.562	-2.75164	2.37691e-08	1.13762e-06	Rtl6	15	84553398	84557823	-	4426	protein_coding	retrotransposon Gag like 6 [Source:MGI Symbol;Acc:MGI:2675858]	-	35	253	0.834094	5.707
ENSMUSG00000075121	5.17537	72.4966	-3.7771	2.40777e-08	1.15017e-06	Olfr1195	2	88681455	88689187	-	2585	protein_coding	olfactory receptor 1195 [Source:MGI Symbol;Acc:MGI:3031029]	-	5	75	0.204018	2.89667
ENSMUSG00000005980	17.5892	146.929	-3.05364	2.42192e-08	1.15471e-06	Dnase1	16	4036942	4040024	+	3083	protein_coding	deoxyribonuclease I [Source:MGI Symbol;Acc:MGI:103157]	-	17	152	0.581612	4.9223
ENSMUSG00000038539	274.143	1510.89	-2.46187	2.43255e-08	1.15756e-06	Atf5	7	44812256	44816658	-	1993	protein_coding	activating transcription factor 5 [Source:MGI Symbol;Acc:MGI:2141857]	TF_bZIP	265	1563	14.0248	78.2979
ENSMUSG00000056883	16.5547	141.129	-3.08241	2.55943e-08	1.21561e-06	Olfr533	7	140463370	140468128	+	2881	protein_coding	olfactory receptor 533 [Source:MGI Symbol;Acc:MGI:3030367]	-	16	146	0.58578	5.0595
ENSMUSG00000071494	15.5203	134.363	-3.10398	2.71108e-08	1.28517e-06	Olfr455	6	42535664	42547587	-	4054	protein_coding	olfactory receptor 455 [Source:MGI Symbol;Acc:MGI:3030289]	-	15	139	0.39027	3.42318
ENSMUSG00000040717	43.4515	285.162	-2.7109	2.83514e-08	1.34143e-06	Il17rd	14	27038941	27107286	+	10985	protein_coding	interleukin 17 receptor D [Source:MGI Symbol;Acc:MGI:2159727]	-	42	295	0.403281	2.68115
ENSMUSG00000029379	66.2103	3.86377	4.05469	2.88758e-08	1.36364e-06	Cxcl3	5	90786103	90789600	+	3498	protein_coding	chemokine (C-X-C motif) ligand 3 [Source:MGI Symbol;Acc:MGI:3037818]	-	64	4	1.92983	0.114166
ENSMUSG00000063142	80.6932	479.46	-2.5691	2.92353e-08	1.37728e-06	Kcnma1	14	23289431	24014491	-	16976	protein_coding	potassium large conductance calcium-activated channel, subfamily M, alpha member 1 [Source:MGI Symbol;Acc:MGI:99923]	-	78	496	0.484638	2.91706
ENSMUSG00000075549	1.38778e-17	37.6969	-8.24208	2.92755e-08	1.37728e-06	Gm6878	14	67304888	67314711	-	2018	antisense	predicted gene 6878 [Source:MGI Symbol;Acc:MGI:3644701]	-	0	39	0	1.92949
ENSMUSG00000089901	17.5892	144.996	-3.03454	3.01701e-08	1.41668e-06	Gm8113	14	43925390	43933411	+	2721	protein_coding	predicted gene 8113 [Source:MGI Symbol;Acc:MGI:3648791]	-	17	150	0.658989	5.50378
ENSMUSG00000013921	33.1066	224.262	-2.75551	3.13794e-08	1.47069e-06	Clip3	7	30291728	30308367	+	3935	protein_coding	CAP-GLY domain containing linker protein 3 [Source:MGI Symbol;Acc:MGI:1923936]	-	32	232	0.857755	5.88629
ENSMUSG00000006649	8.27883	88.9298	-3.40613	3.27652e-08	1.53275e-06	Nphs1	7	30458315	30487223	+	6620	protein_coding	nephrosis 1, nephrin [Source:MGI Symbol;Acc:MGI:1859637]	-	8	92	0.127465	1.38748
ENSMUSG00000039716	6.20985	76.3633	-3.59459	3.5551e-08	1.65994e-06	Dock3	9	106892825	107231909	-	14448	protein_coding	dedicator of cyto-kinesis 3 [Source:MGI Symbol;Acc:MGI:2429763]	-	6	79	0.0438028	0.545906
ENSMUSG00000038065	84.8311	494.927	-2.54285	3.5948e-08	1.67533e-06	Mturn	6	54681624	54703851	+	5695	protein_coding	maturin, neural progenitor differentiation regulator homolog (Xenopus) [Source:MGI Symbol;Acc:MGI:1915485]	-	82	512	1.51872	8.97583
ENSMUSG00000003452	16.5547	138.229	-3.05248	3.60597e-08	1.67738e-06	Bicd1	6	149408886	149563329	+	27373	protein_coding	BICD cargo adaptor 1 [Source:MGI Symbol;Acc:MGI:1101760]	-	16	143	0.0616532	0.521569
ENSMUSG00000032987	5.17537	70.5633	-3.73818	3.62736e-08	1.68418e-06	Olfr281	15	98452588	98460395	+	4546	protein_coding	olfactory receptor 281 [Source:MGI Symbol;Acc:MGI:3030115]	-	5	73	0.116011	1.60322
ENSMUSG00000037259	68.2793	409.861	-2.58349	3.84082e-08	1.77996e-06	Dzank1	2	144470557	144527414	-	8262	protein_coding	double zinc ribbon and ankyrin repeat domains 1 [Source:MGI Symbol;Acc:MGI:2139080]	-	66	424	0.842591	5.12365
ENSMUSG00000062037	1.03746	44.4635	-5.26529	3.96275e-08	1.83214e-06	Olfr285	15	98309203	98317353	-	5330	protein_coding	olfactory receptor 285 [Source:MGI Symbol;Acc:MGI:3030119]	-	1	46	0.0197893	0.861646
ENSMUSG00000035285	25.8652	184.629	-2.82975	3.96817e-08	1.83214e-06	Nat14	7	4922028	4925006	+	2080	protein_coding	N-acetyltransferase 14 [Source:MGI Symbol;Acc:MGI:3039561]	-	25	191	1.26775	9.16787
ENSMUSG00000060523	11.3823	110.196	-3.2615	4.02122e-08	1.84991e-06	Olfr726	14	50083570	50090953	-	1774	protein_coding	olfactory receptor 726 [Source:MGI Symbol;Acc:MGI:3030560]	-	11	114	0.654029	6.41578
ENSMUSG00000048330	22.7617	169.163	-2.88711	4.02154e-08	1.84991e-06	Ric3	7	109034312	109083331	-	8561	protein_coding	RIC3 acetylcholine receptor chaperone [Source:MGI Symbol;Acc:MGI:2443887]	-	22	175	0.271054	2.04085
ENSMUSG00000022057	19.6582	152.729	-2.95005	4.05415e-08	1.86146e-06	Adamdec1	14	68563380	68582095	-	2442	protein_coding	ADAM-like, decysin 1 [Source:MGI Symbol;Acc:MGI:1917650]	-	19	158	0.820665	6.45966
ENSMUSG00000024304	54.8309	335.428	-2.61028	4.07416e-08	1.8672e-06	Cdh2	18	16588877	16809246	-	8066	protein_coding	cadherin 2 [Source:MGI Symbol;Acc:MGI:88355]	-	53	347	0.693068	4.29506
ENSMUSG00000011589	1.38778e-17	36.7302	-8.20473	4.10802e-08	1.87423e-06	Fsd1	17	55986509	55996881	+	2493	protein_coding	fibronectin type 3 and SPRY domain-containing protein [Source:MGI Symbol;Acc:MGI:1934858]	-	0	38	0	1.52181
ENSMUSG00000097156	1.38778e-17	36.7302	-8.20473	4.10802e-08	1.87423e-06	Gm3764	3	88206813	88229959	+	5813	lincRNA	predicted gene 3764 [Source:MGI Symbol;Acc:MGI:3781938]	-	0	38	0	0.652652
ENSMUSG00000010505	7.24434	82.1632	-3.48171	4.11215e-08	1.87423e-06	Myt1	2	181763332	181827797	+	7191	protein_coding	myelin transcription factor 1 [Source:MGI Symbol;Acc:MGI:1100535]	zf-C2HC	7	85	0.102676	1.18013
ENSMUSG00000099486	10.3478	103.43	-3.30612	4.33718e-08	1.97318e-06	Olfr1228	2	89247964	89254062	-	3260	protein_coding	olfactory receptor 1228 [Source:MGI Symbol;Acc:MGI:3031062]	-	10	107	0.323549	3.27691
ENSMUSG00000027612	4.14089	63.7967	-3.90646	4.50392e-08	2.03413e-06	Mmp24	2	155775342	155818366	+	4683	protein_coding	matrix metallopeptidase 24 [Source:MGI Symbol;Acc:MGI:1341867]	-	4	66	0.0900936	1.40708
ENSMUSG00000045215	4.14089	63.7967	-3.90646	4.50392e-08	2.03413e-06	Asxl3	18	22344883	22530227	+	15533	protein_coding	additional sex combs like 3, transcriptional regulator [Source:MGI Symbol;Acc:MGI:2685175]	-	4	66	0.0271621	0.424216
ENSMUSG00000028972	4.14089	63.7967	-3.90646	4.50392e-08	2.03413e-06	Car6	4	150187015	150201332	-	1816	protein_coding	carbonic anhydrase 6 [Source:MGI Symbol;Acc:MGI:1333786]	-	4	66	0.232328	3.62849
ENSMUSG00000062154	4.14089	63.7967	-3.90646	4.50392e-08	2.03413e-06	Tex33	15	78378400	78395912	-	1241	protein_coding	testis expressed 33 [Source:MGI Symbol;Acc:MGI:1920626]	-	4	66	0.339974	5.30971
ENSMUSG00000027168	23.7962	173.029	-2.8559	4.53209e-08	2.04314e-06	Pax6	2	105668900	105697364	+	11694	protein_coding	paired box 6 [Source:MGI Symbol;Acc:MGI:97490]	PAX	23	179	0.207454	1.52823
ENSMUSG00000037703	50.6929	313.195	-2.62432	4.58422e-08	2.0629e-06	Lzts3	2	130632839	130642803	-	4252	protein_coding	leucine zipper, putative tumor suppressor family member 3 [Source:MGI Symbol;Acc:MGI:2656976]	-	49	324	1.21552	7.60764
ENSMUSG00000053111	34.1411	223.295	-2.70505	4.94639e-08	2.22185e-06	Fank1	7	133776861	133881532	+	2299	protein_coding	fibronectin type 3 and ankyrin repeat domains 1 [Source:MGI Symbol;Acc:MGI:1914180]	-	33	231	1.51403	10.0316
ENSMUSG00000027514	229.66	34.7969	2.71795	5.00666e-08	2.24487e-06	Zbp1	2	173206612	173218923	-	3529	protein_coding	Z-DNA binding protein 1 [Source:MGI Symbol;Acc:MGI:1927449]	-	222	36	6.63528	1.01847
ENSMUSG00000051036	2.07194	51.2301	-4.54901	5.07099e-08	2.26681e-06	Ttc24	3	88069410	88078304	-	2351	protein_coding	tetratricopeptide repeat domain 24 [Source:MGI Symbol;Acc:MGI:2443841]	-	2	53	0.0897295	2.25072
ENSMUSG00000033768	9.31332	91.8298	-3.28482	5.07386e-08	2.26681e-06	Nrxn2	19	6418731	6544169	+	13812	protein_coding	neurexin II [Source:MGI Symbol;Acc:MGI:1096362]	-	9	95	0.0687296	0.686697
ENSMUSG00000037973	25.8652	181.729	-2.80693	5.16549e-08	2.3036e-06	Ccdc129	6	55836895	55978735	+	3589	protein_coding	coiled-coil domain containing 129 [Source:MGI Symbol;Acc:MGI:2685304]	-	25	188	0.734725	5.22977
ENSMUSG00000030144	75.5207	5.79711	3.67434	5.2436e-08	2.33425e-06	Clec4d	6	123262111	123275265	+	1599	protein_coding	C-type lectin domain family 4, member d [Source:MGI Symbol;Acc:MGI:1298389]	-	73	6	4.8154	0.374629
ENSMUSG00000079539	12986	65933.9	-2.34406	5.31353e-08	2.35977e-06	Obp2b	2	25737009	25740097	+	732	protein_coding	odorant binding protein 2B [Source:MGI Symbol;Acc:MGI:3651927]	-	12553	68208	1808.82	9302.99
ENSMUSG00000056004	34.1411	222.329	-2.69879	5.31993e-08	2.35977e-06	9330182L06Rik	5	9266118	9481825	+	7918	protein_coding	RIKEN cDNA 9330182L06 gene [Source:MGI Symbol;Acc:MGI:2443264]	-	33	230	0.439599	2.90009
ENSMUSG00000026163	1.03746	43.4969	-5.23367	5.33968e-08	2.3601e-06	Sphkap	1	83254139	83408200	-	9602	protein_coding	SPHK1 interactor, AKAP domain containing [Source:MGI Symbol;Acc:MGI:1924879]	-	1	45	0.0109849	0.467896
ENSMUSG00000062608	1.03746	43.4969	-5.23367	5.33968e-08	2.3601e-06	Olfr195	16	59147046	59150777	+	2081	protein_coding	olfactory receptor 195 [Source:MGI Symbol;Acc:MGI:3030029]	-	1	45	0.0506858	2.15893
ENSMUSG00000026576	446.903	2318.05	-2.37456	5.462e-08	2.40988e-06	Atp1b1	1	164437109	164458355	-	3081	protein_coding	ATPase, Na+/K+ transporting, beta 1 polypeptide [Source:MGI Symbol;Acc:MGI:88108]	-	432	2398	14.7894	77.7062
ENSMUSG00000009114	32.0721	211.696	-2.71799	5.60877e-08	2.47025e-06	2610028H24Rik	10	76449081	76461110	+	1705	protein_coding	RIKEN cDNA 2610028H24 gene [Source:MGI Symbol;Acc:MGI:1924214]	-	31	219	1.91777	12.8238
ENSMUSG00000022658	1.38778e-17	35.7636	-8.16639	5.79163e-08	2.54177e-06	Tagln3	16	45711230	45724608	-	1240	protein_coding	transgelin 3 [Source:MGI Symbol;Acc:MGI:1926784]	-	0	37	0	2.97905
ENSMUSG00000051051	1.38778e-17	35.7636	-8.16639	5.79163e-08	2.54177e-06	Olfr523	7	140173217	140178758	+	4311	protein_coding	olfactory receptor 523 [Source:MGI Symbol;Acc:MGI:3030357]	-	0	37	0	0.856884
ENSMUSG00000075111	7.24434	79.2633	-3.42995	5.93568e-08	2.6004e-06	Gm13762	2	88972055	88980281	-	2612	protein_coding	predicted gene 13762 [Source:MGI Symbol;Acc:MGI:3713316]	-	7	82	0.282672	3.13429
ENSMUSG00000071226	40.348	257.129	-2.66828	6.03042e-08	2.63724e-06	Cecr2	6	120666369	120771190	+	17082	protein_coding	CECR2, histone acetyl-lysine reader [Source:MGI Symbol;Acc:MGI:1923799]	-	39	266	0.240815	1.55468
ENSMUSG00000040570	15.5203	127.596	-3.02951	6.27354e-08	2.73875e-06	Rundc3b	5	8490334	8622952	-	3824	protein_coding	RUN domain containing 3B [Source:MGI Symbol;Acc:MGI:2685286]	-	15	132	0.413744	3.44631
ENSMUSG00000015354	55.8654	331.561	-2.56666	6.40362e-08	2.79063e-06	Pcolce2	9	95637601	95698096	+	4625	protein_coding	procollagen C-endopeptidase enhancer 2 [Source:MGI Symbol;Acc:MGI:1923727]	-	54	343	1.23152	7.40425
ENSMUSG00000067235	50.6929	1.93042	4.62577	6.6409e-08	2.88897e-06	H2-Q10	17	35470089	35474563	+	4348	protein_coding	histocompatibility 2, Q region locus 10 [Source:MGI Symbol;Acc:MGI:95929]	-	49	2	1.18868	0.0459239
ENSMUSG00000020175	120.004	651.525	-2.43956	6.80035e-08	2.95316e-06	Rab36	10	75037058	75054748	+	6175	protein_coding	RAB36, member RAS oncogene family [Source:MGI Symbol;Acc:MGI:1924127]	-	116	674	1.98143	10.8974
ENSMUSG00000048067	4.14089	61.8634	-3.86216	7.07894e-08	3.06715e-06	Olfr1349	7	6513269	6522950	-	5182	protein_coding	olfactory receptor 1349 [Source:MGI Symbol;Acc:MGI:3031183]	-	4	64	0.081418	1.23305
ENSMUSG00000025175	15.5203	126.63	-3.01854	7.08754e-08	3.06715e-06	Fn3k	11	121434913	121450491	+	4399	protein_coding	fructosamine 3 kinase [Source:MGI Symbol;Acc:MGI:1926834]	-	15	131	0.359663	2.97314
ENSMUSG00000017491	3.10641	56.0634	-4.12145	7.10818e-08	3.07073e-06	Rarb	14	16430839	16819156	-	5265	protein_coding	retinoic acid receptor, beta [Source:MGI Symbol;Acc:MGI:97857]	THR-like	3	58	0.0601009	1.09984
ENSMUSG00000045318	1.03746	42.5302	-5.20134	7.2206e-08	3.11388e-06	Adra2c	5	35278319	35281763	+	3445	protein_coding	adrenergic receptor, alpha 2c [Source:MGI Symbol;Acc:MGI:87936]	-	1	44	0.0306174	1.27515
ENSMUSG00000051590	78.6242	442.727	-2.49155	7.721e-08	3.32391e-06	Map3k19	1	127815253	127855031	-	4883	protein_coding	mitogen-activated protein kinase kinase kinase 19 [Source:MGI Symbol;Acc:MGI:1203481]	-	76	458	1.64167	9.36434
ENSMUSG00000042428	126.211	674.725	-2.41734	8.09276e-08	3.47793e-06	Mgat3	15	80173721	80215519	+	4665	protein_coding	mannoside acetylglucosaminyltransferase 3 [Source:MGI Symbol;Acc:MGI:104532]	-	122	698	2.75846	14.9383
ENSMUSG00000021314	16.5547	130.496	-2.96951	8.16382e-08	3.47795e-06	Amph	13	18948205	19150921	+	4528	protein_coding	amphiphysin [Source:MGI Symbol;Acc:MGI:103574]	-	16	135	0.372711	2.97664
ENSMUSG00000095519	35.1756	1.38778e-17	8.14233	8.20482e-08	3.47795e-06	Ighv1-66	12	115593110	115593591	-	399	IG_V_gene	immunoglobulin heavy variable 1-66 [Source:MGI Symbol;Acc:MGI:4439825]	-	34	0	8.98802	0
ENSMUSG00000091405	1.38778e-17	34.7969	-8.127	8.20482e-08	3.47795e-06	Hist2h4	3	96261682	96263311	-	1630	protein_coding	histone cluster 2, H4 [Source:MGI Symbol;Acc:MGI:2140113]	-	0	36	0	2.20502
ENSMUSG00000091722	1.38778e-17	34.7969	-8.127	8.20482e-08	3.47795e-06	Siah3	14	75455982	75529708	+	4472	protein_coding	siah E3 ubiquitin protein ligase family member 3 [Source:MGI Symbol;Acc:MGI:2685758]	-	0	36	0	0.80371
ENSMUSG00000094464	1.38778e-17	34.7969	-8.127	8.20482e-08	3.47795e-06	Olfr339	2	36418947	36426123	+	4867	protein_coding	olfactory receptor 339 [Source:MGI Symbol;Acc:MGI:3030173]	-	0	36	0	0.738481
ENSMUSG00000081948	1.38778e-17	34.7969	-8.127	8.20482e-08	3.47795e-06	Olfr1191-ps1	2	88640542	88648438	+	6083	protein_coding	olfactory receptor 1191, pseudogene 1 [Source:MGI Symbol;Acc:MGI:3031025]	-	0	36	0	0.590858
ENSMUSG00000084897	1.38778e-17	34.7969	-8.127	8.20482e-08	3.47795e-06	Gm14226	2	155018266	155027104	+	3243	protein_coding	predicted gene 14226 [Source:MGI Symbol;Acc:MGI:3649244]	-	0	36	0	1.10829
ENSMUSG00000025468	1.38778e-17	34.7969	-8.127	8.20482e-08	3.47795e-06	Caly	7	140069880	140082548	-	2401	protein_coding	calcyon neuron-specific vesicular protein [Source:MGI Symbol;Acc:MGI:1915816]	-	0	36	0	1.49695
ENSMUSG00000032826	144.832	763.658	-2.39758	9.06292e-08	3.83514e-06	Ank2	3	126921612	127499350	-	35004	protein_coding	ankyrin 2, brain [Source:MGI Symbol;Acc:MGI:88025]	-	140	790	0.42186	2.25324
ENSMUSG00000043168	3.10641	55.0968	-4.09642	9.11609e-08	3.84454e-06	4930426D05Rik	18	21651448	21656105	+	3001	antisense	RIKEN cDNA 4930426D05 gene [Source:MGI Symbol;Acc:MGI:1921894]	-	3	57	0.105442	1.8963
ENSMUSG00000063827	3.10641	55.0968	-4.09642	9.11609e-08	3.84454e-06	Olfr1382	11	49528247	49538691	+	4383	protein_coding	olfactory receptor 1382 [Source:MGI Symbol;Acc:MGI:3031216]	-	3	57	0.0721951	1.29838
ENSMUSG00000025352	35.1756	219.429	-2.63695	9.57323e-08	4.03049e-06	Gdf11	10	128882295	128891718	-	4062	protein_coding	growth differentiation factor 11 [Source:MGI Symbol;Acc:MGI:1338027]	-	34	227	0.882871	5.57936
ENSMUSG00000019796	28.9686	189.462	-2.70426	9.65509e-08	4.05808e-06	Lrp11	10	7589800	7625483	+	3418	protein_coding	low density lipoprotein receptor-related protein 11 [Source:MGI Symbol;Acc:MGI:2442989]	-	28	196	0.86406	5.72509
ENSMUSG00000042567	77.5897	431.127	-2.47234	1.00773e-07	4.22838e-06	Nek10	14	14803415	15012059	+	11849	protein_coding	NIMA (never in mitosis gene a)- related kinase 10 [Source:MGI Symbol;Acc:MGI:2685128]	-	75	446	0.667633	3.75795
ENSMUSG00000032482	8.27883	82.1632	-3.29213	1.11132e-07	4.65518e-06	Cspg5	9	110243783	110262576	+	10074	protein_coding	chondroitin sulfate proteoglycan 5 [Source:MGI Symbol;Acc:MGI:1352747]	-	8	85	0.0837618	0.842394
ENSMUSG00000074469	4.14089	59.9301	-3.81645	1.12142e-07	4.68958e-06	Gm15348	8	12706944	12719127	-	3655	lincRNA	predicted gene 15348 [Source:MGI Symbol;Acc:MGI:3642533]	-	4	62	0.115433	1.69357
ENSMUSG00000024891	177.935	27.0636	2.71112	1.15241e-07	4.81107e-06	Slc29a2	19	5024006	5031971	+	2472	protein_coding	solute carrier family 29 (nucleoside transporters), member 2 [Source:MGI Symbol;Acc:MGI:1345278]	-	172	28	7.33902	1.13086
ENSMUSG00000109946	15.5203	122.763	-2.97385	1.16097e-07	4.83868e-06	Brd3os	2	27442324	27444221	+	1898	protein_coding	bromodomain containing 3, opposite strand [Source:MGI Symbol;Acc:MGI:106557]	-	15	127	0.833591	6.68045
ENSMUSG00000074207	180.004	919.29	-2.35171	1.21442e-07	5.05296e-06	Adh1	3	138260991	138290698	+	2233	protein_coding	alcohol dehydrogenase 1 (class I) [Source:MGI Symbol;Acc:MGI:87921]	-	174	951	8.21899	42.5197
ENSMUSG00000056091	32.0721	202.029	-2.6506	1.21696e-07	5.05508e-06	St3gal5	6	72097592	72154571	+	2618	protein_coding	ST3 beta-galactoside alpha-2,3-sialyltransferase 5 [Source:MGI Symbol;Acc:MGI:1339963]	-	31	209	1.24896	7.97031
ENSMUSG00000060112	7.24434	75.3966	-3.35792	1.25596e-07	5.20835e-06	Olfr60	7	140343815	140361671	-	3336	protein_coding	olfactory receptor 60 [Source:MGI Symbol;Acc:MGI:1333881]	-	7	78	0.221325	2.33436
ENSMUSG00000061808	5.17537	64.7634	-3.61467	1.29022e-07	5.34153e-06	Ttr	18	20665250	20674324	+	1219	protein_coding	transthyretin [Source:MGI Symbol;Acc:MGI:98865]	-	5	67	0.432638	5.48744
ENSMUSG00000028226	20.6927	146.929	-2.8207	1.30412e-07	5.39007e-06	Mmp16	4	17852893	18119145	+	8667	protein_coding	matrix metallopeptidase 16 [Source:MGI Symbol;Acc:MGI:1276107]	-	20	152	0.243399	1.75095
ENSMUSG00000047963	14.4858	116.963	-3.00282	1.31072e-07	5.40835e-06	Stbd1	5	92603041	92606579	+	2221	protein_coding	starch binding domain 1 [Source:MGI Symbol;Acc:MGI:1261768]	-	14	121	0.664871	5.4392
ENSMUSG00000095765	17.5892	131.463	-2.89332	1.31612e-07	5.42161e-06	Olfr741	14	50472738	50488338	+	3406	protein_coding	olfactory receptor 741 [Source:MGI Symbol;Acc:MGI:3030575]	-	17	136	0.526456	3.98651
ENSMUSG00000108276	1.03746	40.5969	-5.13443	1.33489e-07	5.48965e-06	Gm36640	6	135289359	135341684	+	5934	antisense	predicted gene, 36640 [Source:MGI Symbol;Acc:MGI:5595799]	-	1	42	0.017775	0.706643
ENSMUSG00000040938	219.315	1106.82	-2.33471	1.33781e-07	5.48965e-06	Slc16a11	11	70212752	70216417	+	2554	protein_coding	solute carrier family 16 (monocarboxylic acid transporters), member 11 [Source:MGI Symbol;Acc:MGI:2663709]	-	212	1145	8.75534	44.7593
ENSMUSG00000078597	57.9344	326.728	-2.49313	1.33926e-07	5.48965e-06	Cyp4a12b	4	115411624	115439034	+	2395	protein_coding	cytochrome P450, family 4, subfamily a, polypeptide 12B [Source:MGI Symbol;Acc:MGI:3611747]	-	56	338	2.46627	14.09
ENSMUSG00000052949	37.2446	224.262	-2.58619	1.35486e-07	5.54445e-06	Rnf157	11	116336353	116413032	-	9537	protein_coding	ring finger protein 157 [Source:MGI Symbol;Acc:MGI:2442484]	-	36	232	0.398152	2.4287
ENSMUSG00000039349	49.6584	288.062	-2.53336	1.36042e-07	5.55803e-06	C130074G19Rik	1	184871926	184883218	-	3035	protein_coding	RIKEN cDNA C130074G19 gene [Source:MGI Symbol;Acc:MGI:2444831]	-	48	298	1.66817	9.80293
ENSMUSG00000059460	9.31332	86.0299	-3.19083	1.38454e-07	5.64727e-06	Olfr286	15	98224308	98234450	-	3821	protein_coding	olfactory receptor 286 [Source:MGI Symbol;Acc:MGI:3030120]	-	9	89	0.248441	2.32547
ENSMUSG00000062542	4.14089	58.9634	-3.79304	1.41575e-07	5.76512e-06	Syt9	7	107370728	107548656	+	3979	protein_coding	synaptotagmin IX [Source:MGI Symbol;Acc:MGI:1926373]	-	4	61	0.106034	1.53057
ENSMUSG00000073424	22.7617	155.629	-2.7669	1.42604e-07	5.79752e-06	Cyp4f15	17	32685627	32703352	+	2282	protein_coding	cytochrome P450, family 4, subfamily f, polypeptide 15 [Source:MGI Symbol;Acc:MGI:2146921]	-	22	161	1.01687	7.04383
ENSMUSG00000069814	10.3478	95.6965	-3.19415	1.45394e-07	5.90128e-06	Ccdc92b	11	74619605	74641516	+	4002	protein_coding	coiled-coil domain containing 92B [Source:MGI Symbol;Acc:MGI:3588240]	-	10	99	0.263561	2.46977
ENSMUSG00000021130	16.5547	125.663	-2.91511	1.486e-07	6.02158e-06	Galnt16	12	80518277	80630972	+	8047	protein_coding	polypeptide N-acetylgalactosaminyltransferase 16 [Source:MGI Symbol;Acc:MGI:1917754]	-	16	130	0.209722	1.6129
ENSMUSG00000028859	266.902	46.3968	2.5209	1.4998e-07	6.0676e-06	Csf3r	4	126024550	126044440	+	3609	protein_coding	colony stimulating factor 3 receptor (granulocyte) [Source:MGI Symbol;Acc:MGI:1339755]	-	258	48	7.54034	1.32786
ENSMUSG00000097233	39.3135	237.795	-2.59293	1.50614e-07	6.07994e-06	Gm17552	19	4169566	4174284	+	3877	lincRNA	predicted gene, 17552 [Source:MGI Symbol;Acc:MGI:4937186]	-	38	246	1.03382	6.33487
ENSMUSG00000050511	3.10641	53.1635	-4.04501	1.51019e-07	6.07994e-06	Oprd1	4	132110726	132144486	-	4021	protein_coding	opioid receptor, delta 1 [Source:MGI Symbol;Acc:MGI:97438]	-	3	55	0.0786947	1.36561
ENSMUSG00000021730	3.10641	53.1635	-4.04501	1.51019e-07	6.07994e-06	Hcn1	13	117602320	117987418	+	18120	protein_coding	hyperpolarization-activated, cyclic nucleotide-gated K+ 1 [Source:MGI Symbol;Acc:MGI:1096392]	-	3	55	0.0174631	0.303042
ENSMUSG00000061295	2.07194	46.3968	-4.40642	1.51753e-07	6.08901e-06	Olfr1261	2	89991221	89996189	+	3269	protein_coding	olfactory receptor 1261 [Source:MGI Symbol;Acc:MGI:3031095]	-	2	48	0.0645317	1.46597
ENSMUSG00000058589	7.24434	74.43	-3.33933	1.5198e-07	6.08901e-06	Anks1b	10	89873509	90973300	+	14501	protein_coding	ankyrin repeat and sterile alpha motif domain containing 1B [Source:MGI Symbol;Acc:MGI:1924781]	-	7	77	0.0509165	0.530141
ENSMUSG00000024552	7.24434	74.43	-3.33933	1.5198e-07	6.08901e-06	Slc14a2	18	78146940	78209094	-	3201	protein_coding	solute carrier family 14 (urea transporter), member 2 [Source:MGI Symbol;Acc:MGI:1351653]	-	7	77	0.230659	2.40162
ENSMUSG00000108950	8.27883	80.2299	-3.25783	1.59188e-07	6.36751e-06	9130015G15Rik	7	49122334	49159819	-	2133	antisense	RIKEN cDNA 9130015G15 gene [Source:MGI Symbol;Acc:MGI:1921817]	-	8	83	0.395601	3.88495
ENSMUSG00000040537	53.7964	303.528	-2.49359	1.62309e-07	6.47463e-06	Adam22	5	8072352	8368160	-	14348	protein_coding	a disintegrin and metallopeptidase domain 22 [Source:MGI Symbol;Acc:MGI:1340046]	-	52	314	0.38227	2.18493
ENSMUSG00000032087	27.9341	178.829	-2.67322	1.62387e-07	6.47463e-06	Dscaml1	9	45426628	45753712	+	8909	protein_coding	DS cell adhesion molecule like 1 [Source:MGI Symbol;Acc:MGI:2150309]	-	27	185	0.319663	2.0732
ENSMUSG00000042616	127.245	650.559	-2.35297	1.66263e-07	6.61208e-06	Oscp1	4	126058565	126092195	+	5254	protein_coding	organic solute carrier partner 1 [Source:MGI Symbol;Acc:MGI:1916308]	-	123	673	2.4693	12.7886
ENSMUSG00000048038	342.419	1676.18	-2.29094	1.6664e-07	6.61208e-06	Ccdc187	2	26243469	26294557	-	9827	protein_coding	coiled-coil domain containing 187 [Source:MGI Symbol;Acc:MGI:3045295]	-	331	1734	3.55275	17.6168
ENSMUSG00000094747	1.38778e-17	32.8636	-8.04484	1.67165e-07	6.61208e-06	Olfr1307	2	111930116	111949440	-	15582	protein_coding	olfactory receptor 1307 [Source:MGI Symbol;Acc:MGI:3031141]	-	0	34	0	0.217848
ENSMUSG00000051680	1.38778e-17	32.8636	-8.04484	1.67165e-07	6.61208e-06	Olfr693	7	106675005	106680584	-	4015	protein_coding	olfactory receptor 693 [Source:MGI Symbol;Acc:MGI:3030527]	-	0	34	0	0.845457
ENSMUSG00000052417	1.38778e-17	32.8636	-8.04484	1.67165e-07	6.61208e-06	Olfr720	14	14171738	14186838	-	4874	protein_coding	olfactory receptor 720 [Source:MGI Symbol;Acc:MGI:3030554]	-	0	34	0	0.696453
ENSMUSG00000017639	203.798	1014.99	-2.31557	1.70709e-07	6.74151e-06	Rab11fip4	11	79591212	79698023	+	7451	protein_coding	RAB11 family interacting protein 4 (class II) [Source:MGI Symbol;Acc:MGI:2442920]	-	197	1050	2.78875	14.0693
ENSMUSG00000056973	502.765	2429.21	-2.27226	1.72395e-07	6.7973e-06	Ces1d	8	93166068	93197838	-	2369	protein_coding	carboxylesterase 1D [Source:MGI Symbol;Acc:MGI:2148202]	-	486	2513	21.6386	105.907
ENSMUSG00000026919	2179.67	10339.4	-2.2459	1.76951e-07	6.96587e-06	Lcn4	2	26667674	26671282	-	774	protein_coding	lipocalin 4 [Source:MGI Symbol;Acc:MGI:102668]	-	2107	10696	287.132	1379.68
ENSMUSG00000030769	4.14089	57.9967	-3.76924	1.79102e-07	7.02827e-06	Slc5a11	7	123214780	123273253	+	2758	protein_coding	solute carrier family 5 (sodium/glucose cotransporter), member 11 [Source:MGI Symbol;Acc:MGI:1919316]	-	4	60	0.152976	2.17198
ENSMUSG00000008489	4.14089	57.9967	-3.76924	1.79102e-07	7.02827e-06	Elavl2	4	91250763	91400785	-	8313	protein_coding	ELAV like RNA binding protein 1 [Source:MGI Symbol;Acc:MGI:1100887]	-	4	60	0.0507528	0.720596
ENSMUSG00000075086	1.03746	39.6302	-5.09977	1.82531e-07	7.15153e-06	Olfr1241	2	89481314	89487126	-	2442	protein_coding	olfactory receptor 1241 [Source:MGI Symbol;Acc:MGI:3031075]	-	1	41	0.0431929	1.67624
ENSMUSG00000067795	7.24434	73.4633	-3.32051	1.84156e-07	7.20384e-06	4930444P10Rik	1	16065979	16093325	-	2063	protein_coding	RIKEN cDNA 4930444P10 gene [Source:MGI Symbol;Acc:MGI:1923049]	-	7	76	0.357896	3.67801
ENSMUSG00000042750	8.27883	78.2966	-3.22269	1.90865e-07	7.45454e-06	Bex2	X	136066564	136068236	-	903	protein_coding	brain expressed X-linked 2 [Source:MGI Symbol;Acc:MGI:1338017]	-	8	81	0.934459	8.95562
ENSMUSG00000037053	33.1066	201.062	-2.59806	1.92323e-07	7.49968e-06	Azgp1	5	137981520	137990233	+	1610	protein_coding	alpha-2-glycoprotein 1, zinc [Source:MGI Symbol;Acc:MGI:103163]	-	32	208	2.09644	12.8984
ENSMUSG00000050538	3.10641	52.1968	-4.0186	1.95094e-07	7.56097e-06	B230217C12Rik	11	97840780	97844099	+	2245	protein_coding	RIKEN cDNA B230217C12 gene [Source:MGI Symbol;Acc:MGI:1915377]	-	3	54	0.140949	2.40146
ENSMUSG00000110540	3.10641	52.1968	-4.0186	1.95094e-07	7.56097e-06	Gm45743	8	122826086	122828880	+	2795	TEC	predicted gene 45743 [Source:MGI Symbol;Acc:MGI:5804858]	-	3	54	0.113213	1.9289
ENSMUSG00000003411	9.31332	84.0965	-3.15809	1.95112e-07	7.56097e-06	Rab3b	4	108879063	108943324	+	3524	protein_coding	RAB3B, member RAS oncogene family [Source:MGI Symbol;Acc:MGI:1917158]	-	9	87	0.26938	2.4648
ENSMUSG00000038077	9.31332	84.0965	-3.15809	1.95112e-07	7.56097e-06	Kcna6	6	126708329	126740674	-	5945	protein_coding	potassium voltage-gated channel, shaker-related, subfamily, member 6 [Source:MGI Symbol;Acc:MGI:96663]	-	9	87	0.159679	1.46105
ENSMUSG00000096330	21.7272	147.896	-2.76017	1.96006e-07	7.58377e-06	Gm21976	13	98279887	98307154	+	1359	protein_coding	predicted gene 21976 [Source:MGI Symbol;Acc:MGI:5439445]	-	21	153	1.62989	11.2401
ENSMUSG00000061361	11.3823	98.5964	-3.10123	1.98316e-07	7.65367e-06	Olfr168	16	19529274	19535555	-	2205	protein_coding	olfactory receptor 168 [Source:MGI Symbol;Acc:MGI:3030002]	-	11	102	0.52619	4.61838
ENSMUSG00000020990	10.3478	93.7631	-3.16475	1.98429e-07	7.65367e-06	Cdkl1	12	69746848	69791267	-	2041	protein_coding	cyclin-dependent kinase-like 1 (CDC2-related kinase) [Source:MGI Symbol;Acc:MGI:1918341]	-	10	97	0.516791	4.7449
ENSMUSG00000035878	5.17537	62.83	-3.57103	1.99685e-07	7.6783e-06	Hykk	9	54917283	54949924	+	8936	protein_coding	hydroxylysine kinase 1 [Source:MGI Symbol;Acc:MGI:2443139]	-	5	65	0.0590181	0.726221
ENSMUSG00000055567	5.17537	62.83	-3.57103	1.99685e-07	7.6783e-06	Unc80	1	66468367	66699148	+	14425	protein_coding	unc-80, NALCN activator [Source:MGI Symbol;Acc:MGI:2652882]	-	5	65	0.0365605	0.449879
ENSMUSG00000105504	281.384	50.2635	2.48192	2.01768e-07	7.74638e-06	Gbp5	3	142493978	142522344	+	6637	protein_coding	guanylate binding protein 5 [Source:MGI Symbol;Acc:MGI:2429943]	-	272	52	4.3227	0.782222
ENSMUSG00000018800	126.211	637.026	-2.33441	2.10436e-07	8.0667e-06	Abca5	11	110269369	110337716	-	11437	protein_coding	ATP-binding cassette, sub-family A (ABC1), member 5 [Source:MGI Symbol;Acc:MGI:2386607]	-	122	659	1.12514	5.7527
ENSMUSG00000078639	69.3138	374.094	-2.43014	2.13843e-07	8.18467e-06	Gm12695	4	96723647	96785186	-	1904	protein_coding	predicted gene 12695 [Source:MGI Symbol;Acc:MGI:3650206]	-	67	387	3.71164	20.2928
ENSMUSG00000087305	16.5547	122.763	-2.88146	2.14214e-07	8.18628e-06	A430035B10Rik	6	8488795	8510430	-	5056	processed_transcript	RIKEN cDNA A430035B10 gene [Source:MGI Symbol;Acc:MGI:2443789]	-	16	127	0.333788	2.50781
ENSMUSG00000044985	25.8652	165.296	-2.67029	2.20363e-07	8.4083e-06	Olfr124	17	37799888	37808617	+	4669	protein_coding	olfactory receptor 124 [Source:MGI Symbol;Acc:MGI:2177507]	-	25	171	0.564773	3.65654
ENSMUSG00000038011	317.592	1530.22	-2.26806	2.20994e-07	8.41948e-06	Dnah10	5	124725085	124834308	+	16086	protein_coding	dynein, axonemal, heavy chain 10 [Source:MGI Symbol;Acc:MGI:1860299]	-	307	1583	2.01302	9.82497
ENSMUSG00000079033	8.27883	77.3299	-3.2048	2.29124e-07	8.70252e-06	Mef2b	8	70139711	70167488	+	1404	protein_coding	myocyte enhancer factor 2B [Source:MGI Symbol;Acc:MGI:104526]	SRF	8	80	0.601009	5.68881
ENSMUSG00000030110	8.27883	77.3299	-3.2048	2.29124e-07	8.70252e-06	Ret	6	118151745	118197718	-	6763	protein_coding	ret proto-oncogene [Source:MGI Symbol;Acc:MGI:97902]	-	8	80	0.12477	1.181
ENSMUSG00000031343	1.38778e-17	31.8969	-8.00194	2.40483e-07	9.09225e-06	Gabra3	X	72432681	72656848	-	3924	protein_coding	gamma-aminobutyric acid (GABA) A receptor, subunit alpha 3 [Source:MGI Symbol;Acc:MGI:95615]	-	0	33	0	0.839621
ENSMUSG00000086770	1.38778e-17	31.8969	-8.00194	2.40483e-07	9.09225e-06	Gm15351	8	12899146	12915758	-	848	antisense	predicted gene 15351 [Source:MGI Symbol;Acc:MGI:3705299]	-	0	33	0	3.88523
ENSMUSG00000103310	1.38778e-17	31.8969	-8.00194	2.40483e-07	9.09225e-06	Pcdha12	18	37020149	37187657	+	5335	protein_coding	protocadherin alpha 12 [Source:MGI Symbol;Acc:MGI:1298370]	-	0	33	0	0.617558
ENSMUSG00000021552	16.5547	121.796	-2.87007	2.42248e-07	9.14503e-06	Gkap1	13	58233346	58275699	-	5773	protein_coding	G kinase anchoring protein 1 [Source:MGI Symbol;Acc:MGI:1891694]	-	16	126	0.292332	2.17905
ENSMUSG00000010492	56.8999	309.328	-2.44015	2.48364e-07	9.36169e-06	Uckl1os	2	181578480	181585170	+	2522	antisense	uridine-cytidine kinase 1-like 1, opposite strand [Source:MGI Symbol;Acc:MGI:3801877]	-	55	320	2.30025	12.6679
ENSMUSG00000067064	1.03746	38.6636	-5.06426	2.50562e-07	9.43023e-06	Olfr1416	1	92475925	92485113	-	4838	protein_coding	olfactory receptor 1416 [Source:MGI Symbol;Acc:MGI:3031250]	-	1	40	0.0218018	0.825453
ENSMUSG00000034171	78.6242	411.794	-2.38709	2.52026e-07	9.47099e-06	Faah	4	115967145	116017926	-	7834	protein_coding	fatty acid amide hydrolase [Source:MGI Symbol;Acc:MGI:109609]	-	76	426	1.02327	5.42906
ENSMUSG00000053965	69.3138	369.261	-2.41139	2.54098e-07	9.53444e-06	Pde5a	3	122728947	122859374	+	9831	protein_coding	phosphodiesterase 5A, cGMP-specific [Source:MGI Symbol;Acc:MGI:2651499]	-	67	382	0.718845	3.8794
ENSMUSG00000037989	53.7964	294.828	-2.45165	2.62255e-07	9.82566e-06	Wnk2	13	49036303	49148014	-	8481	protein_coding	WNK lysine deficient protein kinase 2 [Source:MGI Symbol;Acc:MGI:1922857]	-	52	305	0.646717	3.59047
ENSMUSG00000094420	67.2448	5.79711	3.50718	2.63265e-07	9.84866e-06	Igkv10-96	6	68631963	68632442	-	359	IG_V_gene	immunoglobulin kappa variable 10-96 [Source:MGI Symbol;Acc:MGI:4439561]	-	65	6	19.0975	1.66861
ENSMUSG00000053550	15.5203	115.996	-2.89214	2.81438e-07	1.05127e-05	Shisa7	7	4825552	4844696	-	6639	protein_coding	shisa family member 7 [Source:MGI Symbol;Acc:MGI:3605641]	-	15	120	0.238312	1.80458
ENSMUSG00000026797	83.7966	432.094	-2.36471	2.8388e-07	1.05879e-05	Stxbp1	2	32787602	32847245	-	4997	protein_coding	syntaxin binding protein 1 [Source:MGI Symbol;Acc:MGI:107363]	-	81	447	1.70975	8.93093
ENSMUSG00000075702	63.1068	334.461	-2.40373	2.85607e-07	1.06364e-05	Selenom	11	3514684	3517351	+	1481	protein_coding	selenoprotein M [Source:MGI Symbol;Acc:MGI:2149786]	-	61	346	4.34443	23.3249
ENSMUSG00000043673	13.4513	105.363	-2.95827	2.9659e-07	1.10289e-05	Kcns3	12	11090202	11151056	-	3164	protein_coding	potassium voltage-gated channel, delayed-rectifier, subfamily S, member 3 [Source:MGI Symbol;Acc:MGI:1098804]	-	13	109	0.433376	3.43945
ENSMUSG00000053040	12.4168	100.53	-3.00498	3.04194e-07	1.12947e-05	Aph1c	9	66814994	66834726	-	5205	protein_coding	aph1 homolog C, gamma secretase subunit [Source:MGI Symbol;Acc:MGI:1915568]	-	12	104	0.243175	1.99485
ENSMUSG00000025375	33.1066	194.296	-2.5487	3.08441e-07	1.14353e-05	Aatk	11	120007313	120047167	-	7159	protein_coding	apoptosis-associated tyrosine kinase [Source:MGI Symbol;Acc:MGI:1197518]	-	32	201	0.471472	2.80312
ENSMUSG00000047642	11.3823	95.6965	-3.05821	3.11585e-07	1.15347e-05	D930020B18Rik	10	121641588	121693915	+	3622	protein_coding	RIKEN cDNA D930020B18 gene [Source:MGI Symbol;Acc:MGI:2442001]	-	11	99	0.320333	2.72888
ENSMUSG00000053025	19.6582	133.396	-2.75497	3.17279e-07	1.1728e-05	Sv2b	7	75114894	75309262	-	8381	protein_coding	synaptic vesicle glycoprotein 2 b [Source:MGI Symbol;Acc:MGI:1927338]	-	19	138	0.23912	1.64392
ENSMUSG00000031302	3.10641	50.2635	-3.96428	3.28061e-07	1.20548e-05	Nlgn3	X	101299168	101325963	+	9271	protein_coding	neuroligin 3 [Source:MGI Symbol;Acc:MGI:2444609]	-	3	52	0.0341313	0.559983
ENSMUSG00000039860	3.10641	49.2968	-3.93634	3.28061e-07	1.20548e-05	Srrm3	5	135806890	135874772	+	6406	protein_coding	serine/arginine repetitive matrix 3 [Source:MGI Symbol;Acc:MGI:1920309]	-	3	51	0.0493961	0.794844
ENSMUSG00000068431	3.10641	50.2635	-3.96428	3.28061e-07	1.20548e-05	Olfr742	14	50503600	50517145	+	2318	protein_coding	olfactory receptor 742 [Source:MGI Symbol;Acc:MGI:3030576]	-	3	52	0.13651	2.23969
ENSMUSG00000048814	3.10641	49.2968	-3.93634	3.28061e-07	1.20548e-05	Lonrf2	1	38793645	38836711	-	7506	protein_coding	LON peptidase N-terminal domain and ring finger 2 [Source:MGI Symbol;Acc:MGI:1920209]	-	3	51	0.0421571	0.67836
ENSMUSG00000049011	9.31332	81.1966	-3.10754	3.2909e-07	1.20747e-05	Olfr729	14	50144731	50152910	-	4285	protein_coding	olfactory receptor 729 [Source:MGI Symbol;Acc:MGI:3030563]	-	9	84	0.221539	1.95716
ENSMUSG00000054976	27.9341	171.096	-2.60949	3.29658e-07	1.20777e-05	Nyap2	1	81076950	81341764	+	12508	protein_coding	neuronal tyrosine-phophorylated phosphoinositide 3-kinase adaptor 2 [Source:MGI Symbol;Acc:MGI:2443135]	-	27	177	0.227685	1.41281
ENSMUSG00000032186	72.4172	376.994	-2.3782	3.39873e-07	1.24181e-05	Tmod2	9	75565621	75611325	-	11683	protein_coding	tropomodulin 2 [Source:MGI Symbol;Acc:MGI:1355335]	-	70	390	0.631978	3.3328
ENSMUSG00000022048	35.1756	202.996	-2.52471	3.39948e-07	1.24181e-05	Dpysl2	14	66802864	66868688	-	4520	protein_coding	dihydropyrimidinase-like 2 [Source:MGI Symbol;Acc:MGI:1349763]	-	34	210	0.793412	4.63852
ENSMUSG00000033233	46.555	258.095	-2.46783	3.42819e-07	1.25046e-05	Trim45	3	100922202	100936920	+	6000	protein_coding	tripartite motif-containing 45 [Source:MGI Symbol;Acc:MGI:1918187]	-	45	267	0.791078	4.44282
ENSMUSG00000044912	1.03746	37.6969	-5.02785	3.45318e-07	1.25589e-05	Syt16	12	73997661	74273267	+	9144	protein_coding	synaptotagmin XVI [Source:MGI Symbol;Acc:MGI:2673872]	-	1	39	0.0115351	0.425821
ENSMUSG00000063230	1.03746	37.6969	-5.02785	3.45318e-07	1.25589e-05	Olfr535	7	140484216	140497104	+	5214	protein_coding	olfactory receptor 535 [Source:MGI Symbol;Acc:MGI:3030369]	-	1	39	0.0202296	0.746779
ENSMUSG00000000632	1.38778e-17	30.9303	-7.95772	3.47842e-07	1.25953e-05	Sez6	11	77930800	77979048	+	5779	protein_coding	seizure related gene 6 [Source:MGI Symbol;Acc:MGI:104745]	-	0	32	0	0.552835
ENSMUSG00000075117	1.38778e-17	30.9303	-7.95772	3.47842e-07	1.25953e-05	Olfr1198	2	88743970	88751370	-	3413	protein_coding	olfactory receptor 1198 [Source:MGI Symbol;Acc:MGI:3031032]	-	0	32	0	0.936078
ENSMUSG00000093721	1.38778e-17	30.9303	-7.95772	3.47842e-07	1.25953e-05	Gm3896	9	37015758	37020671	+	4094	antisense	predicted gene 3896 [Source:MGI Symbol;Acc:MGI:3782069]	-	0	32	0	0.78037
ENSMUSG00000108348	12.4168	99.5631	-2.99106	3.51878e-07	1.27229e-05	Gm42372	7	16983086	16988152	+	5067	protein_coding	predicted gene, 42372 [Source:MGI Symbol;Acc:MGI:5625257]	-	12	103	0.249798	2.02948
ENSMUSG00000062757	2.07194	43.4969	-4.31357	3.56323e-07	1.28462e-05	Olfr1206	2	88863231	88867753	+	3303	protein_coding	olfactory receptor 1206 [Source:MGI Symbol;Acc:MGI:3031040]	-	2	45	0.0638674	1.3602
ENSMUSG00000062712	2.07194	43.4969	-4.31357	3.56323e-07	1.28462e-05	Olfr531	7	140399045	140402918	-	3874	protein_coding	olfactory receptor 531 [Source:MGI Symbol;Acc:MGI:3030365]	-	2	45	0.0544538	1.15972
ENSMUSG00000023032	153.108	737.558	-2.26731	3.64793e-07	1.31325e-05	Slc4a8	15	100761747	100823968	+	13021	protein_coding	solute carrier family 4 (anion exchanger), member 8 [Source:MGI Symbol;Acc:MGI:1928745]	-	148	763	1.19888	5.85031
ENSMUSG00000034059	50.6929	274.528	-2.4343	3.69504e-07	1.32829e-05	Ypel4	2	84734058	84738655	+	2614	protein_coding	yippee like 4 [Source:MGI Symbol;Acc:MGI:3605071]	-	49	284	1.97719	10.847
ENSMUSG00000021750	62.0723	324.795	-2.38524	3.70473e-07	1.32985e-05	Fam107a	14	8296274	8318023	-	3870	protein_coding	family with sequence similarity 107, member A [Source:MGI Symbol;Acc:MGI:3041256]	-	60	336	1.6353	8.66816
ENSMUSG00000074981	81.7277	414.694	-2.34144	3.81845e-07	1.36869e-05	Dcdc5	2	106003336	106406151	+	9014	transcribed_unitary_pseudogene	doublecortin domain containing 5 [Source:MGI Symbol;Acc:MGI:3045363]	-	79	429	0.924416	4.75158
ENSMUSG00000105481	8.27883	74.43	-3.14975	3.99333e-07	1.42931e-05	6430500D05Rik	3	53508928	53510103	+	1176	TEC	RIKEN cDNA 6430500D05 gene [Source:MGI Symbol;Acc:MGI:1924132]	-	8	77	0.717531	6.53705
ENSMUSG00000028943	6.20985	64.7634	-3.35732	4.00253e-07	1.43054e-05	Espn	4	152120331	152152371	-	8272	protein_coding	espin [Source:MGI Symbol;Acc:MGI:1861630]	-	6	67	0.0765066	0.808654
ENSMUSG00000027452	152.073	728.858	-2.25997	4.02503e-07	1.43456e-05	Acss1	2	150618105	150668500	-	4128	protein_coding	acyl-CoA synthetase short-chain family member 1 [Source:MGI Symbol;Acc:MGI:1915988]	-	147	754	3.75609	18.236
ENSMUSG00000075318	7.24434	69.5967	-3.24264	4.02532e-07	1.43456e-05	Scn2a	2	65620771	65767447	+	12732	protein_coding	sodium channel, voltage-gated, type II, alpha [Source:MGI Symbol;Acc:MGI:98248]	-	7	72	0.0579909	0.564591
ENSMUSG00000032036	11.3823	93.7631	-3.02881	4.22851e-07	1.50482e-05	Kirrel3	9	34485894	35036716	+	6454	protein_coding	kirre like nephrin family adhesion molecule 3 [Source:MGI Symbol;Acc:MGI:1914953]	-	11	97	0.179772	1.50052
ENSMUSG00000031438	134.487	649.592	-2.27105	4.27672e-07	1.51979e-05	Rnf128	X	139563316	139673145	+	3464	protein_coding	ring finger protein 128 [Source:MGI Symbol;Acc:MGI:1914139]	-	130	672	3.95844	19.3682
ENSMUSG00000041351	79.6587	403.094	-2.33746	4.28588e-07	1.52088e-05	Rap1gap	4	137664726	137729861	+	6429	protein_coding	Rap1 GTPase-activating protein [Source:MGI Symbol;Acc:MGI:109338]	-	77	417	1.2633	6.47576
ENSMUSG00000017314	67.2448	344.128	-2.35337	4.38943e-07	1.55434e-05	Mpp2	11	102057015	102088515	-	4807	protein_coding	membrane protein, palmitoylated 2 (MAGUK p55 subfamily member 2) [Source:MGI Symbol;Acc:MGI:1858257]	-	65	356	1.42626	7.39391
ENSMUSG00000029797	63.1068	325.761	-2.36573	4.3927e-07	1.55434e-05	Sspo	6	48448229	48501250	+	15863	protein_coding	SCO-spondin [Source:MGI Symbol;Acc:MGI:2674311]	-	61	337	0.405604	2.12101
ENSMUSG00000064294	194.487	916.39	-2.23558	4.43296e-07	1.56635e-05	Aox3	1	58113130	58200698	+	7033	protein_coding	aldehyde oxidase 3 [Source:MGI Symbol;Acc:MGI:1918974]	-	188	948	2.81952	13.4576
ENSMUSG00000061411	39.3135	221.362	-2.48967	4.48715e-07	1.58325e-05	Nol4l	2	153407462	153529971	-	9083	protein_coding	nucleolar protein 4-like [Source:MGI Symbol;Acc:MGI:1918765]	-	38	229	0.441278	2.51712
ENSMUSG00000034532	16.5547	116.963	-2.81171	4.51753e-07	1.59171e-05	Fbxo16	14	65266618	65323973	+	3970	protein_coding	F-box protein 16 [Source:MGI Symbol;Acc:MGI:1354706]	-	16	121	0.425097	3.04294
ENSMUSG00000070044	146.901	700.825	-2.25328	4.56142e-07	1.6049e-05	Fam149a	8	45336717	45382291	-	5954	protein_coding	family with sequence similarity 149, member A [Source:MGI Symbol;Acc:MGI:2387177]	-	142	725	2.51558	12.157
ENSMUSG00000037405	838.975	177.862	2.23704	4.60173e-07	1.61679e-05	Icam1	9	21015985	21028817	+	4360	protein_coding	intercellular adhesion molecule 1 [Source:MGI Symbol;Acc:MGI:96392]	-	811	184	19.6197	4.21337
ENSMUSG00000056632	8021.44	1793.15	2.16129	4.69854e-07	1.64847e-05	Dsg3	18	20510304	20541310	+	4108	protein_coding	desmoglein 3 [Source:MGI Symbol;Acc:MGI:99499]	-	7754	1855	199.092	45.0829
ENSMUSG00000092482	2.07194	42.5302	-4.28124	4.76602e-07	1.66478e-05	Gm20531	6	124732168	124738040	+	1373	antisense	predicted gene 20531 [Source:MGI Symbol;Acc:MGI:5141996]	-	2	44	0.153645	3.19949
ENSMUSG00000022454	2.07194	42.5302	-4.28124	4.76602e-07	1.66478e-05	Nell2	15	95075230	95528559	-	4670	protein_coding	NEL-like 2 [Source:MGI Symbol;Acc:MGI:1858510]	-	2	44	0.0451722	0.940663
ENSMUSG00000044170	2.07194	42.5302	-4.28124	4.76602e-07	1.66478e-05	Olfr1384	11	49506724	49517345	+	4437	protein_coding	olfactory receptor 1384 [Source:MGI Symbol;Acc:MGI:3031218]	-	2	44	0.0475443	0.99006
ENSMUSG00000116733	1.03746	36.7302	-4.9905	4.77852e-07	1.66478e-05	AC125396.2	16	23127793	23128922	+	1130	bidirectional_promoter_lncRNA	novel transcript	-	1	38	0.0933426	3.3574
ENSMUSG00000074947	1.03746	36.7302	-4.9905	4.77852e-07	1.66478e-05	Olfr1312	2	112038068	112050238	-	5347	protein_coding	olfactory receptor 1312 [Source:MGI Symbol;Acc:MGI:3031146]	-	1	38	0.0197264	0.709532
ENSMUSG00000032514	386.902	1765.12	-2.18937	4.87879e-07	1.69733e-05	Ttc21a	9	119937606	119967793	+	5388	protein_coding	tetratricopeptide repeat domain 21A [Source:MGI Symbol;Acc:MGI:1921302]	-	374	1826	7.32153	33.8354
ENSMUSG00000004360	7.24434	68.63	-3.2225	4.91183e-07	1.70643e-05	9330159F19Rik	10	29211606	29230779	+	5767	protein_coding	RIKEN cDNA 9330159F19 gene [Source:MGI Symbol;Acc:MGI:3036239]	-	7	71	0.128028	1.22916
ENSMUSG00000062061	16279.8	72305.1	-2.15101	4.95487e-07	1.71898e-05	Obp2a	2	25700043	25703326	+	744	protein_coding	odorant binding protein 2A [Source:MGI Symbol;Acc:MGI:2387617]	-	15737	74799	2231.04	10037.4
ENSMUSG00000040929	163.452	771.391	-2.23775	5.05134e-07	1.7407e-05	Rfx3	19	27761721	28011166	-	11034	protein_coding	regulatory factor X, 3 (influences HLA class II expression) [Source:MGI Symbol;Acc:MGI:106582]	RFX	158	798	1.51037	7.22052
ENSMUSG00000021700	1.38778e-17	29.9636	-7.91211	5.05952e-07	1.7407e-05	Rab3c	13	110054187	110280996	-	12049	protein_coding	RAB3C, member RAS oncogene family [Source:MGI Symbol;Acc:MGI:1914545]	-	0	31	0	0.256867
ENSMUSG00000085600	1.38778e-17	29.9636	-7.91211	5.05952e-07	1.7407e-05	E330012B07Rik	6	147180244	147208285	+	2850	lincRNA	RIKEN cDNA E330012B07 gene [Source:MGI Symbol;Acc:MGI:3028086]	-	0	31	0	1.08596
ENSMUSG00000057997	1.38778e-17	29.9636	-7.91211	5.05952e-07	1.7407e-05	Olfr541	7	140697267	140705606	+	1646	protein_coding	olfactory receptor 541 [Source:MGI Symbol;Acc:MGI:3030375]	-	0	31	0	1.88031
ENSMUSG00000050813	1.38778e-17	29.9636	-7.91211	5.05952e-07	1.7407e-05	Olfr332	11	58487950	58492555	-	3426	protein_coding	olfactory receptor 332 [Source:MGI Symbol;Acc:MGI:3030166]	-	0	31	0	0.903385
ENSMUSG00000096365	1.38778e-17	29.9636	-7.91211	5.05952e-07	1.7407e-05	Olfr1463	19	13231328	13236400	+	2315	protein_coding	olfactory receptor 1463 [Source:MGI Symbol;Acc:MGI:3031297]	-	0	31	0	1.33693
ENSMUSG00000097908	21.7272	139.196	-2.67279	5.06963e-07	1.74177e-05	4933404O12Rik	5	136919146	136937112	+	4748	lincRNA	RIKEN cDNA 4933404O12 gene [Source:MGI Symbol;Acc:MGI:1914002]	-	21	144	0.466516	3.02796
ENSMUSG00000027340	462.42	2092.81	-2.17788	5.25897e-07	1.80432e-05	Slc23a2	2	132052496	132145108	-	7951	protein_coding	solute carrier family 23 (nucleobase transporters), member 2 [Source:MGI Symbol;Acc:MGI:1859682]	-	447	2165	5.92985	27.1853
ENSMUSG00000037032	138.625	658.292	-2.24655	5.30392e-07	1.81723e-05	Apbb1	7	105558483	105581653	-	4408	protein_coding	amyloid beta (A4) precursor protein-binding, family B, member 1 [Source:MGI Symbol;Acc:MGI:107765]	-	134	681	3.20643	15.4242
ENSMUSG00000095917	3.10641	47.3635	-3.87877	5.57417e-07	1.9072e-05	Olfr740	14	50445545	50456933	+	4103	protein_coding	olfactory receptor 740 [Source:MGI Symbol;Acc:MGI:3030574]	-	3	49	0.0771219	1.19232
ENSMUSG00000039485	68.2793	342.195	-2.32326	5.89565e-07	2.01441e-05	Tspyl4	10	34297442	34301320	+	3879	protein_coding	TSPY-like 4 [Source:MGI Symbol;Acc:MGI:106393]	-	66	354	1.79466	9.11133
ENSMUSG00000051043	121.038	574.193	-2.24494	6.13648e-07	2.09382e-05	Gprc5c	11	114851152	114872617	+	5245	protein_coding	G protein-coupled receptor, family C, group 5, member C [Source:MGI Symbol;Acc:MGI:1917605]	-	117	594	2.35287	11.3068
ENSMUSG00000034460	41.3825	226.195	-2.44704	6.29891e-07	2.14629e-05	Six4	12	73099609	73113456	-	10855	protein_coding	sine oculis-related homeobox 4 [Source:MGI Symbol;Acc:MGI:106034]	Homeobox	40	234	0.388676	2.15221
ENSMUSG00000042066	57.9344	295.795	-2.34969	6.4888e-07	2.20797e-05	Tmcc2	1	132356315	132391281	-	5692	protein_coding	transmembrane and coiled-coil domains 2 [Source:MGI Symbol;Acc:MGI:1916125]	-	56	306	1.03772	5.36729
ENSMUSG00000046415	1.03746	35.7636	-4.95216	6.64018e-07	2.25023e-05	B430212C06Rik	18	67321209	67344103	-	3720	processed_transcript	RIKEN cDNA B430212C06 gene [Source:MGI Symbol;Acc:MGI:2442134]	-	1	37	0.0283541	0.993018
ENSMUSG00000075120	1.03746	35.7636	-4.95216	6.64018e-07	2.25023e-05	Olfr1196	2	88697303	88704597	-	4310	protein_coding	olfactory receptor 1196 [Source:MGI Symbol;Acc:MGI:3031030]	-	1	37	0.0244726	0.857083
ENSMUSG00000108265	1.03746	35.7636	-4.95216	6.64018e-07	2.25023e-05	Olfr318	11	58717197	58724014	-	4552	protein_coding	olfactory receptor 318 [Source:MGI Symbol;Acc:MGI:3030152]	-	1	37	0.0231716	0.811517
ENSMUSG00000035580	3.10641	46.3968	-3.8491	7.29517e-07	2.46547e-05	Kcnh8	17	52602709	52979194	+	4557	protein_coding	potassium voltage-gated channel, subfamily H (eag-related), member 8 [Source:MGI Symbol;Acc:MGI:2445160]	-	3	48	0.0694385	1.05162
ENSMUSG00000048080	3.10641	46.3968	-3.8491	7.29517e-07	2.46547e-05	Olfr731	14	50233531	50241866	-	5600	protein_coding	olfactory receptor 731 [Source:MGI Symbol;Acc:MGI:3030565]	-	3	48	0.0565056	0.855759
ENSMUSG00000035373	67.2448	6.76377	3.28914	7.3456e-07	2.4746e-05	Ccl7	11	82045712	82047525	+	801	protein_coding	chemokine (C-C motif) ligand 7 [Source:MGI Symbol;Acc:MGI:99512]	-	65	7	8.55931	0.872497
ENSMUSG00000021281	1066.56	235.862	2.17634	7.3655e-07	2.4746e-05	Tnfaip2	12	111442469	111455018	+	4984	protein_coding	tumor necrosis factor, alpha-induced protein 2 [Source:MGI Symbol;Acc:MGI:104960]	-	1031	244	21.8192	4.88776
ENSMUSG00000095585	28.9686	1.38778e-17	7.86331	7.40189e-07	2.4746e-05	CR974586.3	JH584293.1	41602	43114	-	312	protein_coding		-	28	0	9.46589	0
ENSMUSG00000029878	1.38778e-17	28.997	-7.865	7.40189e-07	2.4746e-05	Dbpht2	12	74296668	74302008	+	5341	lincRNA	DNA binding protein with his-thr domain [Source:MGI Symbol;Acc:MGI:2679513]	-	0	30	0	0.560786
ENSMUSG00000101750	1.38778e-17	28.997	-7.865	7.40189e-07	2.4746e-05	Olfr1392	11	49285282	49295891	+	3688	protein_coding	olfactory receptor 1392 [Source:MGI Symbol;Acc:MGI:3031226]	-	0	30	0	0.812136
ENSMUSG00000075101	1.38778e-17	28.997	-7.865	7.40189e-07	2.4746e-05	Olfr1222	2	89122885	89133054	-	3812	protein_coding	olfactory receptor 1222 [Source:MGI Symbol;Acc:MGI:3031056]	-	0	30	0	0.785718
ENSMUSG00000062782	1.38778e-17	28.997	-7.865	7.40189e-07	2.4746e-05	Olfr527	7	140334017	140338551	+	3417	protein_coding	olfactory receptor 527 [Source:MGI Symbol;Acc:MGI:3030361]	-	0	30	0	0.876546
ENSMUSG00000020037	1.38778e-17	28.997	-7.865	7.40189e-07	2.4746e-05	Rfx4	10	84756062	84906538	+	4724	protein_coding	regulatory factor X, 4 (influences HLA class II expression) [Source:MGI Symbol;Acc:MGI:1918387]	RFX	0	30	0	0.63403
ENSMUSG00000060404	4.14089	52.1968	-3.61758	7.6806e-07	2.56433e-05	Olfr1369-ps1	13	21111483	21119095	+	4000	protein_coding	olfactory receptor 1369, pseudogene 1 [Source:MGI Symbol;Acc:MGI:3031203]	-	4	54	0.105477	1.34782
ENSMUSG00000076569	5.17537	57.0301	-3.4316	7.73676e-07	2.57961e-05	Igkv5-39	6	69900424	69900977	-	347	IG_V_gene	immunoglobulin kappa variable 5-39 [Source:MGI Symbol;Acc:MGI:2686255]	-	5	59	1.51984	16.9754
ENSMUSG00000113106	11.3823	89.8965	-2.96814	7.86746e-07	2.61967e-05	Gm47139	12	99359871	99362028	-	2158	TEC	predicted gene, 47139 [Source:MGI Symbol;Acc:MGI:6095898]	-	11	93	0.53765	4.30259
ENSMUSG00000029603	66.2103	326.728	-2.30087	7.88282e-07	2.62127e-05	Dtx1	5	120680202	120711927	-	5270	protein_coding	deltex 1, E3 ubiquitin ligase [Source:MGI Symbol;Acc:MGI:1352744]	-	64	338	1.28094	6.40331
ENSMUSG00000014725	131.383	610.926	-2.21618	8.1873e-07	2.71888e-05	Adam28	14	68606027	68655842	-	9184	protein_coding	a disintegrin and metallopeptidase domain 28 [Source:MGI Symbol;Acc:MGI:105988]	-	127	632	1.45858	6.87043
ENSMUSG00000034275	12.4168	93.7631	-2.90458	8.56868e-07	2.8369e-05	Igsf9b	9	27299204	27357546	+	16686	protein_coding	immunoglobulin superfamily, member 9B [Source:MGI Symbol;Acc:MGI:2685354]	-	12	97	0.0758555	0.580387
ENSMUSG00000096001	1489.67	337.361	2.1422	8.60619e-07	2.8369e-05	2610528A11Rik	14	37102140	37114022	-	828	protein_coding	RIKEN cDNA 2610528A11 gene [Source:MGI Symbol;Acc:MGI:1917295]	-	1440	349	183.438	42.0817
ENSMUSG00000048899	2.07194	40.5969	-4.21432	8.6112e-07	2.8369e-05	Rimkla	4	119465283	119492628	-	4158	protein_coding	ribosomal modification protein rimK-like family member A [Source:MGI Symbol;Acc:MGI:3040686]	-	2	42	0.0507345	1.00847
ENSMUSG00000026443	2.07194	40.5969	-4.21432	8.6112e-07	2.8369e-05	Lrrn2	1	132880273	132940005	+	3595	protein_coding	leucine rich repeat protein 2, neuronal [Source:MGI Symbol;Acc:MGI:106037]	-	2	42	0.0586799	1.1664
ENSMUSG00000075095	2.07194	40.5969	-4.21432	8.6112e-07	2.8369e-05	Olfr1229	2	89280476	89288014	-	3594	protein_coding	olfactory receptor 1229 [Source:MGI Symbol;Acc:MGI:3031063]	-	2	42	0.0586962	1.16673
ENSMUSG00000063823	2.07194	40.5969	-4.21432	8.6112e-07	2.8369e-05	Olfr532	7	140415710	140421639	-	4232	protein_coding	olfactory receptor 532 [Source:MGI Symbol;Acc:MGI:3030366]	-	2	42	0.0498474	0.990837
ENSMUSG00000049281	138.625	638.959	-2.20356	8.63425e-07	2.84073e-05	Scn3b	9	40269217	40291618	+	5461	protein_coding	sodium channel, voltage-gated, type III, beta [Source:MGI Symbol;Acc:MGI:1918882]	-	134	661	2.58816	12.0845
ENSMUSG00000006575	108.624	509.427	-2.22827	8.66431e-07	2.84684e-05	Rundc3a	11	102393403	102402555	+	2941	protein_coding	RUN domain containing 3A [Source:MGI Symbol;Acc:MGI:1858752]	-	105	527	3.76576	17.8902
ENSMUSG00000042109	7.24434	65.73	-3.16033	9.0029e-07	2.95419e-05	Csdc2	15	81936759	81950941	+	4623	protein_coding	cold shock domain containing C2, RNA binding [Source:MGI Symbol;Acc:MGI:2146027]	CSD	7	68	0.15971	1.46853
ENSMUSG00000020183	148.97	679.559	-2.18867	9.03023e-07	2.95925e-05	Cpm	10	117629500	117687352	+	5964	protein_coding	carboxypeptidase M [Source:MGI Symbol;Acc:MGI:1917824]	-	144	703	2.54673	11.7684
ENSMUSG00000063919	11.3823	88.9298	-2.95256	9.20844e-07	3.01367e-05	Srrm4	5	116439275	116591817	-	8678	protein_coding	serine/arginine repetitive matrix 4 [Source:MGI Symbol;Acc:MGI:1916205]	-	11	92	0.1337	1.05844
ENSMUSG00000075073	1.03746	34.7969	-4.91277	9.26662e-07	3.02872e-05	Olfr1256	2	89825311	89841555	-	6809	protein_coding	olfactory receptor 1256 [Source:MGI Symbol;Acc:MGI:3031090]	-	1	36	0.0154908	0.527859
ENSMUSG00000019767	70.3483	345.095	-2.29244	9.28476e-07	3.03066e-05	Ccdc170	10	4482502	4562231	+	3792	protein_coding	coiled-coil domain containing 170 [Source:MGI Symbol;Acc:MGI:2685067]	-	68	357	1.89147	9.39936
ENSMUSG00000032735	18.6237	119.863	-2.67829	9.52733e-07	3.10576e-05	Ablim3	18	61799395	61911852	-	4560	protein_coding	actin binding LIM protein family, member 3 [Source:MGI Symbol;Acc:MGI:2442582]	-	18	124	0.416357	2.71491
ENSMUSG00000051166	86.9001	411.794	-2.24292	9.84928e-07	3.2065e-05	Eml5	12	98786805	98901484	-	12031	protein_coding	echinoderm microtubule associated protein like 5 [Source:MGI Symbol;Acc:MGI:2442513]	-	84	426	0.736437	3.53514
ENSMUSG00000021071	14.4858	101.496	-2.79843	9.88025e-07	3.21237e-05	Trim9	12	70244533	70347614	-	14203	protein_coding	tripartite motif-containing 9 [Source:MGI Symbol;Acc:MGI:2137354]	-	14	105	0.10397	0.738087
ENSMUSG00000027692	47.5895	244.562	-2.35854	9.98892e-07	3.24346e-05	Tnik	3	28263214	28675858	+	19282	protein_coding	TRAF2 and NCK interacting kinase [Source:MGI Symbol;Acc:MGI:1916264]	-	46	253	0.251631	1.30999
ENSMUSG00000038456	22.7617	136.296	-2.5757	1.01245e-06	3.2832e-05	Dennd2a	6	39462378	39557867	-	7229	protein_coding	DENN/MADD domain containing 2A [Source:MGI Symbol;Acc:MGI:2444961]	-	22	141	0.320998	1.94733
ENSMUSG00000029697	27.9341	157.563	-2.4907	1.08337e-06	3.4915e-05	Fezf1	6	23245044	23248362	-	2409	protein_coding	Fez family zinc finger 1 [Source:MGI Symbol;Acc:MGI:1920441]	zf-C2H2	27	163	1.18218	6.75537
ENSMUSG00000039278	1.38778e-17	28.0303	-7.8163	1.08934e-06	3.4915e-05	Pcsk1n	X	7919822	7924410	+	2193	protein_coding	proprotein convertase subtilisin/kexin type 1 inhibitor [Source:MGI Symbol;Acc:MGI:1353431]	-	0	29	0	1.32025
ENSMUSG00000114245	1.38778e-17	28.0303	-7.8163	1.08934e-06	3.4915e-05	Gm38655	17	25172897	25175471	-	906	protein_coding	predicted gene, 38655 [Source:MGI Symbol;Acc:MGI:5621540]	-	0	29	0	3.19572
ENSMUSG00000045008	1.38778e-17	28.0303	-7.8163	1.08934e-06	3.4915e-05	9030612E09Rik	10	43174704	43176562	+	1859	protein_coding	RIKEN cDNA 9030612E09 gene [Source:MGI Symbol;Acc:MGI:1921780]	-	0	29	0	1.55746
ENSMUSG00000061798	1.38778e-17	28.0303	-7.8163	1.08934e-06	3.4915e-05	Olfr1204	2	88849292	88857920	+	6935	protein_coding	olfactory receptor 1204 [Source:MGI Symbol;Acc:MGI:3031038]	-	0	29	0	0.417494
ENSMUSG00000090874	1.38778e-17	28.0303	-7.8163	1.08934e-06	3.4915e-05	Olfr733	14	50295891	50301522	-	3683	protein_coding	olfactory receptor 733 [Source:MGI Symbol;Acc:MGI:3030567]	-	0	29	0	0.786131
ENSMUSG00000097801	1.38778e-17	28.0303	-7.8163	1.08934e-06	3.4915e-05	Gm26777	12	80509951	80518916	-	2573	bidirectional_promoter_lncRNA	predicted gene, 26777 [Source:MGI Symbol;Acc:MGI:5477271]	-	0	29	0	1.12527
ENSMUSG00000108728	1.38778e-17	28.0303	-7.8163	1.08934e-06	3.4915e-05	OR5BS1P	15	98469896	98478982	+	4944	protein_coding	olfactory receptor family 5 subfamily BS member 1 pseudogene [Source:HGNC Symbol;Acc:HGNC:19627]	-	0	29	0	0.585623
ENSMUSG00000087095	1.38778e-17	28.0303	-7.8163	1.08934e-06	3.4915e-05	Emx2os	19	59425104	59458635	-	5023	antisense	Emx2 opposite strand/antisense transcript (non-protein coding) [Source:MGI Symbol;Acc:MGI:3052329]	-	0	29	0	0.576412
ENSMUSG00000047181	32.0721	174.963	-2.44323	1.10405e-06	3.5341e-05	Samd14	11	95009879	95026087	+	3379	protein_coding	sterile alpha motif domain containing 14 [Source:MGI Symbol;Acc:MGI:2384945]	-	31	181	0.96768	5.34797
ENSMUSG00000023809	38.279	200.096	-2.38239	1.16403e-06	3.7213e-05	Rps6ka2	17	7170115	7303315	+	9978	protein_coding	ribosomal protein S6 kinase, polypeptide 2 [Source:MGI Symbol;Acc:MGI:1342290]	-	37	207	0.391126	2.07122
ENSMUSG00000027297	18.6237	117.93	-2.65485	1.21418e-06	3.87665e-05	Ltk	2	119751320	119760431	-	3594	protein_coding	leukocyte tyrosine kinase [Source:MGI Symbol;Acc:MGI:96840]	-	18	122	0.528266	3.38907
ENSMUSG00000032489	154.142	687.292	-2.15579	1.22119e-06	3.894e-05	Kif9	9	110476958	110525179	+	4298	protein_coding	kinesin family member 9 [Source:MGI Symbol;Acc:MGI:1098237]	-	149	711	3.6566	16.5159
ENSMUSG00000047842	49.6584	249.395	-2.32552	1.23851e-06	3.94418e-05	Diras2	13	52504380	52531279	-	4786	protein_coding	DIRAS family, GTP-binding RAS-like 2 [Source:MGI Symbol;Acc:MGI:1915453]	-	48	258	1.05786	5.38202
ENSMUSG00000028328	3.10641	44.4635	-3.78787	1.25988e-06	3.99558e-05	Tmod1	4	46038935	46116032	+	3946	protein_coding	tropomodulin 1 [Source:MGI Symbol;Acc:MGI:98775]	-	3	46	0.0801904	1.16386
ENSMUSG00000075081	3.10641	44.4635	-3.78787	1.25988e-06	3.99558e-05	Olfr1247	2	89604959	89614130	-	6081	protein_coding	olfactory receptor 1247 [Source:MGI Symbol;Acc:MGI:3031081]	-	3	46	0.0520361	0.755233
ENSMUSG00000031227	16.5547	109.23	-2.71314	1.26108e-06	3.99558e-05	Magee1	X	105120378	105123927	+	3550	protein_coding	melanoma antigen, family E, 1 [Source:MGI Symbol;Acc:MGI:2148149]	-	16	113	0.47539	3.17796
ENSMUSG00000035275	16.5547	109.23	-2.71314	1.26108e-06	3.99558e-05	Raver2	4	101068983	101152370	+	6342	protein_coding	ribonucleoprotein, PTB-binding 2 [Source:MGI Symbol;Acc:MGI:2443623]	-	16	113	0.266104	1.7789
ENSMUSG00000022383	4.14089	50.2635	-3.56327	1.27052e-06	4.02033e-05	Ppara	15	85734983	85802819	+	3836	protein_coding	peroxisome proliferator activated receptor alpha [Source:MGI Symbol;Acc:MGI:104740]	THR-like	4	52	0.109987	1.35339
ENSMUSG00000036040	1.03746	33.8303	-4.87228	1.29886e-06	4.10481e-05	Adamtsl2	2	27079379	27108981	+	7993	protein_coding	ADAMTS-like 2 [Source:MGI Symbol;Acc:MGI:1925044]	-	1	35	0.0131962	0.437176
ENSMUSG00000026936	4034.52	16869.2	-2.06389	1.33595e-06	4.21666e-05	Lcn3	2	25765569	25768099	+	684	protein_coding	lipocalin 3 [Source:MGI Symbol;Acc:MGI:102669]	-	3900	17451	601.404	2547.2
ENSMUSG00000020668	51.7274	257.129	-2.31081	1.34856e-06	4.25105e-05	Kif3c	12	3365132	3406494	+	7406	protein_coding	kinesin family member 3C [Source:MGI Symbol;Acc:MGI:107979]	-	50	266	0.712106	3.58588
ENSMUSG00000027359	226.556	987.923	-2.12394	1.3547e-06	4.26498e-05	Slc27a2	2	126552407	126588243	+	3754	protein_coding	solute carrier family 27 (fatty acid transporter), member 2 [Source:MGI Symbol;Acc:MGI:1347099]	-	219	1022	6.1533	27.1803
ENSMUSG00000037432	45.5205	231.029	-2.34042	1.41714e-06	4.45592e-05	Fer1l5	1	36372291	36422110	+	6356	protein_coding	fer-1-like 5 (C. elegans) [Source:MGI Symbol;Acc:MGI:3616091]	-	44	239	0.730175	3.75416
ENSMUSG00000109449	6.20985	58.9634	-3.22224	1.46378e-06	4.59675e-05	Olfr1280	2	111314017	111326003	+	7721	protein_coding	olfactory receptor 1280 [Source:MGI Symbol;Acc:MGI:3031114]	-	6	61	0.0819664	0.788778
ENSMUSG00000056665	51.7274	255.195	-2.29992	1.5169e-06	4.75757e-05	Them6	15	74721204	74724639	+	1784	protein_coding	thioesterase superfamily member 6 [Source:MGI Symbol;Acc:MGI:1925301]	-	50	264	2.9562	14.7743
ENSMUSG00000024512	416.903	90.8632	2.19634	1.52816e-06	4.78684e-05	Dynap	18	70240429	70244584	-	1227	protein_coding	dynactin associated protein [Source:MGI Symbol;Acc:MGI:1922827]	-	403	94	34.6432	7.6486
ENSMUSG00000039963	233.798	1009.19	-2.10929	1.53669e-06	4.80749e-05	Ccdc40	11	119228572	119265236	+	6031	protein_coding	coiled-coil domain containing 40 [Source:MGI Symbol;Acc:MGI:2443893]	-	226	1044	3.95255	17.2826
ENSMUSG00000032690	313.454	66.6967	2.23037	1.54025e-06	4.81256e-05	Oas2	5	120730333	120749853	-	4451	protein_coding	2'-5' oligoadenylate synthetase 2 [Source:MGI Symbol;Acc:MGI:2180852]	-	303	69	7.18031	1.54771
ENSMUSG00000032523	5.17537	54.1301	-3.35648	1.56316e-06	4.878e-05	Hhatl	9	121784016	121792507	-	2625	protein_coding	hedgehog acyltransferase-like [Source:MGI Symbol;Acc:MGI:1922020]	-	5	56	0.200909	2.12989
ENSMUSG00000000982	39.3135	1.93042	4.26001	1.57716e-06	4.90934e-05	Ccl3	11	83647844	83649355	-	766	protein_coding	chemokine (C-C motif) ligand 3 [Source:MGI Symbol;Acc:MGI:98260]	-	38	2	5.23254	0.260675
ENSMUSG00000075119	2.07194	38.6636	-4.14416	1.57716e-06	4.90934e-05	Olfr1197	2	88726903	88732366	-	2899	protein_coding	olfactory receptor 1197 [Source:MGI Symbol;Acc:MGI:3031031]	-	2	40	0.0727679	1.37756
ENSMUSG00000061601	114.831	514.26	-2.16181	1.59958e-06	4.97291e-05	Pclo	5	14514918	14863459	+	22457	protein_coding	piccolo (presynaptic cytomatrix protein) [Source:MGI Symbol;Acc:MGI:1349390]	-	111	532	0.52135	2.36515
ENSMUSG00000038453	155.177	679.559	-2.12982	1.60886e-06	4.98982e-05	Srcin1	11	97509340	97576186	-	9558	protein_coding	SRC kinase signaling inhibitor 1 [Source:MGI Symbol;Acc:MGI:1933179]	-	150	703	1.65532	7.34322
ENSMUSG00000068806	1.38778e-17	27.0636	-7.76591	1.61305e-06	4.98982e-05	Olfr1259	2	89940532	89948664	-	4325	protein_coding	olfactory receptor 1259 [Source:MGI Symbol;Acc:MGI:3031093]	-	0	28	0	0.646354
ENSMUSG00000014104	1.38778e-17	27.0636	-7.76591	1.61305e-06	4.98982e-05	Sval2	6	41852989	41864413	+	1208	protein_coding	seminal vesicle antigen-like 2 [Source:MGI Symbol;Acc:MGI:1934254]	-	0	28	0	2.31414
ENSMUSG00000048745	1.38778e-17	27.0636	-7.76591	1.61305e-06	4.98982e-05	Olfr820	10	130012621	130021286	+	4701	protein_coding	olfactory receptor 820 [Source:MGI Symbol;Acc:MGI:3030654]	-	0	28	0	0.594657
ENSMUSG00000034292	207.936	898.024	-2.10998	1.62966e-06	5.03493e-05	Traf3ip1	1	91494647	91529307	+	3712	protein_coding	TRAF3 interacting protein 1 [Source:MGI Symbol;Acc:MGI:1921269]	-	201	929	5.71145	24.9865
ENSMUSG00000085084	4.14089	49.2968	-3.53532	1.63986e-06	5.06013e-05	4930570G19Rik	3	156546753	156561746	-	4176	lincRNA	RIKEN cDNA 4930570G19 gene [Source:MGI Symbol;Acc:MGI:1923158]	-	4	51	0.101032	1.21929
ENSMUSG00000003352	129.314	576.126	-2.15446	1.64226e-06	5.06127e-05	Cacnb3	15	98630840	98644529	+	4010	protein_coding	calcium channel, voltage-dependent, beta 3 subunit [Source:MGI Symbol;Acc:MGI:103307]	-	125	596	3.28794	14.8389
ENSMUSG00000034730	3.10641	43.4969	-3.75625	1.66269e-06	5.11154e-05	Adgrb1	15	74516195	74589465	+	7222	protein_coding	adhesion G protein-coupled receptor B1 [Source:MGI Symbol;Acc:MGI:1933736]	-	3	45	0.0438149	0.62209
ENSMUSG00000076434	3.10641	43.4969	-3.75625	1.66269e-06	5.11154e-05	Wfdc3	2	164731180	164745931	-	2530	protein_coding	WAP four-disulfide core domain 3 [Source:MGI Symbol;Acc:MGI:1923897]	-	3	45	0.125072	1.77579
ENSMUSG00000060176	70.3483	331.561	-2.23474	1.67009e-06	5.12794e-05	Kif27	13	58287502	58359122	-	5215	protein_coding	kinesin family member 27 [Source:MGI Symbol;Acc:MGI:1922300]	-	68	343	1.37535	6.56656
ENSMUSG00000022534	72.4172	8.6971	3.03912	1.67985e-06	5.14518e-05	Mefv	16	3707218	3718097	-	3251	protein_coding	Mediterranean fever [Source:MGI Symbol;Acc:MGI:1859396]	-	70	9	2.27112	0.276391
ENSMUSG00000086350	9.31332	71.53	-2.92497	1.67985e-06	5.14518e-05	B230369F24Rik	1	178313328	178318549	-	2560	antisense	RIKEN cDNA B230369F24 gene [Source:MGI Symbol;Acc:MGI:2443392]	-	9	74	0.370818	2.88596
ENSMUSG00000022900	112.762	504.593	-2.16064	1.68587e-06	5.15728e-05	Ildr1	16	36693978	36726804	+	4296	protein_coding	immunoglobulin-like domain containing receptor 1 [Source:MGI Symbol;Acc:MGI:2146574]	-	109	522	2.67621	12.1312
ENSMUSG00000023050	88.9691	405.027	-2.18512	1.75555e-06	5.36383e-05	Map3k12	15	102497646	102517064	-	8989	protein_coding	mitogen-activated protein kinase kinase kinase 12 [Source:MGI Symbol;Acc:MGI:1346881]	-	86	419	1.00913	4.65373
ENSMUSG00000031779	136.556	24.1637	2.49226	1.77472e-06	5.41574e-05	Ccl22	8	94745590	94751699	+	2325	protein_coding	chemokine (C-C motif) ligand 22 [Source:MGI Symbol;Acc:MGI:1306779]	-	132	25	5.98838	1.07353
ENSMUSG00000056486	31.0376	164.329	-2.39996	1.82039e-06	5.54829e-05	Chn1	2	73610660	73775346	-	6365	protein_coding	chimerin 1 [Source:MGI Symbol;Acc:MGI:1915674]	-	30	170	0.497143	2.66654
ENSMUSG00000001827	1.03746	32.8636	-4.83061	1.82875e-06	5.56011e-05	Folr1	7	101858331	101870788	-	2297	protein_coding	folate receptor 1 (adult) [Source:MGI Symbol;Acc:MGI:95568]	-	1	34	0.0459195	1.4778
ENSMUSG00000037463	1.03746	32.8636	-4.83061	1.82875e-06	5.56011e-05	Fbxo27	7	28692849	28699338	+	3062	protein_coding	F-box protein 27 [Source:MGI Symbol;Acc:MGI:2685007]	-	1	34	0.0344471	1.10859
ENSMUSG00000022262	724.146	3001.47	-2.05114	1.83129e-06	5.56104e-05	Dnah5	15	28203752	28472052	+	15637	protein_coding	dynein, axonemal, heavy chain 5 [Source:MGI Symbol;Acc:MGI:107718]	-	700	3105	4.72175	19.8247
ENSMUSG00000018930	67.2448	7.73043	3.09977	1.85959e-06	5.64006e-05	Ccl4	11	83662584	83664683	+	660	protein_coding	chemokine (C-C motif) ligand 4 [Source:MGI Symbol;Acc:MGI:98261]	-	65	8	10.3879	1.21016
ENSMUSG00000060206	107.59	480.427	-2.15752	1.87745e-06	5.68201e-05	Zfp462	4	54945048	55083563	+	10702	protein_coding	zinc finger protein 462 [Source:MGI Symbol;Acc:MGI:107690]	-	104	497	1.02501	4.6365
ENSMUSG00000037610	26.8996	147.896	-2.45364	1.87799e-06	5.68201e-05	Kcnmb2	3	31902507	32200180	+	3128	protein_coding	potassium large conductance calcium-activated channel, subfamily M, beta member 2 [Source:MGI Symbol;Acc:MGI:1919663]	-	26	153	0.876728	4.88341
ENSMUSG00000045733	10.3478	80.2299	-2.9402	1.94017e-06	5.86298e-05	Sprn	7	140150628	140154877	-	3374	protein_coding	shadow of prion protein [Source:MGI Symbol;Acc:MGI:3582583]	-	10	83	0.312617	2.45602
ENSMUSG00000038042	123.107	540.36	-2.13292	1.9514e-06	5.88976e-05	Ptpdc1	13	48577872	48625664	-	5151	protein_coding	protein tyrosine phosphatase domain containing 1 [Source:MGI Symbol;Acc:MGI:2145430]	-	119	559	2.43676	10.8347
ENSMUSG00000050821	30.0031	159.496	-2.40563	1.96364e-06	5.91952e-05	Fam131a	16	20693241	20703048	+	2899	protein_coding	family with sequence similarity 131, member A [Source:MGI Symbol;Acc:MGI:1925658]	-	29	165	1.05513	5.68243
ENSMUSG00000020593	90.0036	405.027	-2.16847	2.0467e-06	6.16188e-05	Lpin1	12	16535669	16610966	-	9665	protein_coding	lipin 1 [Source:MGI Symbol;Acc:MGI:1891340]	-	87	419	0.949457	4.32823
ENSMUSG00000063428	76.5552	351.861	-2.19866	2.049e-06	6.16188e-05	Ddo	10	40630011	40681847	+	8925	protein_coding	D-aspartate oxidase [Source:MGI Symbol;Acc:MGI:1925528]	-	74	364	0.874544	4.07185
ENSMUSG00000053279	743.802	3049.81	-2.03555	2.17358e-06	6.52863e-05	Aldh1a1	19	20492715	20643462	+	4934	protein_coding	aldehyde dehydrogenase family 1, subfamily A1 [Source:MGI Symbol;Acc:MGI:1353450]	-	719	3155	15.3705	63.8408
ENSMUSG00000113852	3.10641	42.5302	-3.72392	2.20061e-06	6.59385e-05	Gm48062	12	98794448	98797069	+	2622	TEC	predicted gene, 48062 [Source:MGI Symbol;Acc:MGI:6097387]	-	3	44	0.120683	1.6754
ENSMUSG00000049057	3.10641	42.5302	-3.72392	2.20061e-06	6.59385e-05	Olfr1257	2	89878437	89883026	+	2761	protein_coding	olfactory receptor 1257 [Source:MGI Symbol;Acc:MGI:3031091]	-	3	44	0.114607	1.59105
ENSMUSG00000029279	33.1066	171.096	-2.36538	2.21555e-06	6.63063e-05	Brdt	5	107331159	107387058	+	5115	protein_coding	bromodomain, testis-specific [Source:MGI Symbol;Acc:MGI:1891374]	-	32	177	0.659876	3.45482
ENSMUSG00000040569	75.5207	346.061	-2.19429	2.22731e-06	6.65782e-05	Slc26a7	4	14502430	14621805	-	5431	protein_coding	solute carrier family 26, member 7 [Source:MGI Symbol;Acc:MGI:2384791]	-	73	358	1.41775	6.58115
ENSMUSG00000085171	13.4513	91.8298	-2.7602	2.23458e-06	6.66701e-05	D830026I12Rik	6	17197751	17210152	+	2112	lincRNA	RIKEN cDNA D830026I12 gene [Source:MGI Symbol;Acc:MGI:2442531]	-	13	95	0.649243	4.49085
ENSMUSG00000029455	626.904	2571.31	-2.03598	2.23576e-06	6.66701e-05	Aldh2	5	121566027	121593824	-	5126	protein_coding	aldehyde dehydrogenase 2, mitochondrial [Source:MGI Symbol;Acc:MGI:99600]	-	606	2660	12.4696	51.8085
ENSMUSG00000005338	37.2446	186.562	-2.32082	2.28503e-06	6.80577e-05	Cadm3	1	173333258	173367695	-	7248	protein_coding	cell adhesion molecule 3 [Source:MGI Symbol;Acc:MGI:2137858]	-	36	193	0.523893	2.65851
ENSMUSG00000050052	21.7272	124.696	-2.51424	2.37486e-06	7.06484e-05	Tdrp	8	13952008	13975032	-	4695	protein_coding	testis development related protein [Source:MGI Symbol;Acc:MGI:1919398]	-	21	129	0.471782	2.74317
ENSMUSG00000046613	15.5203	99.5631	-2.67201	2.38066e-06	7.06652e-05	Vwa5b2	16	20589471	20605377	+	7589	protein_coding	von Willebrand factor A domain containing 5B2 [Source:MGI Symbol;Acc:MGI:2681859]	-	15	103	0.20848	1.35504
ENSMUSG00000003500	160.349	686.325	-2.09685	2.38111e-06	7.06652e-05	Impdh1	6	29200434	29216364	-	3294	protein_coding	inosine monophosphate dehydrogenase 1 [Source:MGI Symbol;Acc:MGI:96567]	-	155	710	4.96325	21.5195
ENSMUSG00000000805	1.38778e-17	26.097	-7.71369	2.40377e-06	7.07459e-05	Car4	11	84957786	84966044	+	1966	protein_coding	carbonic anhydrase 4 [Source:MGI Symbol;Acc:MGI:1096574]	-	0	27	0	1.37113
ENSMUSG00000041930	1.38778e-17	26.097	-7.71369	2.40377e-06	7.07459e-05	Fam222a	5	114568016	114613220	+	3141	protein_coding	family with sequence similarity 222, member A [Source:MGI Symbol;Acc:MGI:3605543]	-	0	27	0	0.858211
ENSMUSG00000032446	1.38778e-17	26.097	-7.71369	2.40377e-06	7.07459e-05	Eomes	9	118478212	118486132	+	4155	protein_coding	eomesodermin [Source:MGI Symbol;Acc:MGI:1201683]	T-box	0	27	0	0.648771
ENSMUSG00000029193	1.38778e-17	26.097	-7.71369	2.40377e-06	7.07459e-05	Cckar	5	53697776	53707705	-	3682	protein_coding	cholecystokinin A receptor [Source:MGI Symbol;Acc:MGI:99478]	-	0	27	0	0.732113
ENSMUSG00000075107	1.38778e-17	26.097	-7.71369	2.40377e-06	7.07459e-05	Olfr1216	2	89007563	89018340	-	4145	protein_coding	olfactory receptor 1216 [Source:MGI Symbol;Acc:MGI:3031050]	-	0	27	0	0.650336
ENSMUSG00000014603	1.38778e-17	26.097	-7.71369	2.40377e-06	7.07459e-05	Alx3	3	107595031	107605776	+	1892	protein_coding	aristaless-like homeobox 3 [Source:MGI Symbol;Acc:MGI:1277097]	Homeobox	0	27	0	1.42476
ENSMUSG00000100157	1.38778e-17	26.097	-7.71369	2.40377e-06	7.07459e-05	2310034O05Rik	5	100210692	100218049	+	1127	lincRNA	RIKEN cDNA 2310034O05 gene [Source:MGI Symbol;Acc:MGI:1916821]	-	0	27	0	2.39187
ENSMUSG00000029053	81.7277	367.328	-2.16652	2.44869e-06	7.19829e-05	Prkcz	4	155260129	155361361	-	6318	protein_coding	protein kinase C, zeta [Source:MGI Symbol;Acc:MGI:97602]	-	79	380	1.31888	6.00485
ENSMUSG00000020886	71.3828	326.728	-2.19254	2.52793e-06	7.42242e-05	Dlg4	11	70016942	70047522	+	13251	protein_coding	discs large MAGUK scaffold protein 4 [Source:MGI Symbol;Acc:MGI:1277959]	-	69	338	0.549235	2.54663
ENSMUSG00000031971	7.24434	60.8967	-3.05036	2.54728e-06	7.47042e-05	Ccsap	8	123840831	123860209	-	2767	protein_coding	centriole, cilia and spindle associated protein [Source:MGI Symbol;Acc:MGI:1920670]	-	7	63	0.266838	2.27316
ENSMUSG00000025481	427.248	97.6298	2.12821	2.57247e-06	7.53541e-05	Urah	7	140835018	140837966	+	1427	protein_coding	urate (5-hydroxyiso-) hydrolase [Source:MGI Symbol;Acc:MGI:1916142]	-	413	101	30.527	7.06636
ENSMUSG00000026180	115.866	20.297	2.50558	2.5877e-06	7.57109e-05	Cxcr2	1	74153989	74161246	+	3048	protein_coding	chemokine (C-X-C motif) receptor 2 [Source:MGI Symbol;Acc:MGI:105303]	-	112	21	3.8758	0.687864
ENSMUSG00000027834	13.4513	90.8632	-2.74495	2.59582e-06	7.58589e-05	Serpini1	3	75557547	75643495	+	7286	protein_coding	serine (or cysteine) peptidase inhibitor, clade I, member 1 [Source:MGI Symbol;Acc:MGI:1194506]	-	13	94	0.188197	1.28806
ENSMUSG00000033731	21.7272	123.73	-2.50302	2.66031e-06	7.76523e-05	3300002A11Rik	12	99341154	99361827	+	726	antisense	RIKEN cDNA 3300002A11 gene [Source:MGI Symbol;Acc:MGI:1919073]	-	21	128	3.05099	17.6024
ENSMUSG00000021534	6.20985	56.0634	-3.14964	2.8657e-06	8.33535e-05	1700001L19Rik	13	68597421	68614231	+	1826	protein_coding	RIKEN cDNA 1700001L19 gene [Source:MGI Symbol;Acc:MGI:1916565]	-	6	58	0.346584	3.17121
ENSMUSG00000049176	6.20985	56.0634	-3.14964	2.8657e-06	8.33535e-05	Frmpd4	X	167471309	168577231	-	9394	protein_coding	FERM and PDZ domain containing 4 [Source:MGI Symbol;Acc:MGI:3042378]	-	6	58	0.0673688	0.616419
ENSMUSG00000033770	6.20985	56.0634	-3.14964	2.8657e-06	8.33535e-05	Clcnka	4	141384610	141398724	-	2942	protein_coding	chloride channel, voltage-sensitive Ka [Source:MGI Symbol;Acc:MGI:1329026]	-	6	58	0.215113	1.96827
ENSMUSG00000044708	3.10641	41.5635	-3.69085	2.92109e-06	8.48188e-05	Kcnj10	1	172341210	172374085	+	5407	protein_coding	potassium inwardly-rectifying channel, subfamily J, member 10 [Source:MGI Symbol;Acc:MGI:1194504]	-	3	43	0.0585225	0.793982
ENSMUSG00000019936	2.07194	36.7302	-4.0704	2.92973e-06	8.48188e-05	Epyc	10	97644068	97682454	+	2561	protein_coding	epiphycan [Source:MGI Symbol;Acc:MGI:107942]	-	2	38	0.0823718	1.4814
ENSMUSG00000060827	2.07194	36.7302	-4.0704	2.92973e-06	8.48188e-05	Olfr1193	2	88675628	88681143	+	3690	protein_coding	olfactory receptor 1193 [Source:MGI Symbol;Acc:MGI:3031027]	-	2	38	0.0571692	1.02815
ENSMUSG00000111174	2.07194	36.7302	-4.0704	2.92973e-06	8.48188e-05	Olfr1240	2	89436296	89443000	-	4603	protein_coding	olfactory receptor 1240 [Source:MGI Symbol;Acc:MGI:3031074]	-	2	38	0.0458297	0.824216
ENSMUSG00000015053	21.7272	122.763	-2.49172	2.98138e-06	8.62136e-05	Gata2	6	88193891	88207032	+	5398	protein_coding	GATA binding protein 2 [Source:MGI Symbol;Acc:MGI:95662]	zf-GATA	21	127	0.410341	2.34893
ENSMUSG00000040722	38.279	186.562	-2.28143	3.12874e-06	9.03696e-05	Scamp5	9	57441327	57468060	-	3707	protein_coding	secretory carrier membrane protein 5 [Source:MGI Symbol;Acc:MGI:1928948]	-	37	193	1.05278	5.19796
ENSMUSG00000001901	15.5203	97.6298	-2.64376	3.14487e-06	9.07302e-05	Kcnh6	11	106008124	106034549	+	3549	protein_coding	potassium voltage-gated channel, subfamily H (eag-related), member 6 [Source:MGI Symbol;Acc:MGI:2684139]	-	15	101	0.445803	2.84128
ENSMUSG00000041670	5.17537	51.2301	-3.27723	3.21674e-06	9.26958e-05	Rims1	1	22286251	22805994	-	7362	protein_coding	regulating synaptic membrane exocytosis 1 [Source:MGI Symbol;Acc:MGI:2152971]	-	5	53	0.0716362	0.718751
ENSMUSG00000026068	106.555	18.3637	2.52833	3.23543e-06	9.31264e-05	Il18rap	1	40515362	40551705	+	6752	protein_coding	interleukin 18 receptor accessory protein [Source:MGI Symbol;Acc:MGI:1338888]	-	103	19	1.60903	0.280944
ENSMUSG00000033389	53.7964	249.395	-2.21032	3.28399e-06	9.44148e-05	Arhgap44	11	65002039	65162961	-	5819	protein_coding	Rho GTPase activating protein 44 [Source:MGI Symbol;Acc:MGI:2144423]	-	52	258	0.942569	4.42659
ENSMUSG00000062859	21.7272	121.796	-2.48033	3.34267e-06	9.59907e-05	Tcp11	17	28066745	28080639	-	3841	protein_coding	t-complex protein 11 [Source:MGI Symbol;Acc:MGI:98544]	-	21	126	0.576678	3.2751
ENSMUSG00000018581	177.935	737.558	-2.05066	3.39483e-06	9.7376e-05	Dnah11	12	117877982	118199043	-	14458	protein_coding	dynein, axonemal, heavy chain 11 [Source:MGI Symbol;Acc:MGI:1100864]	-	172	763	1.25481	5.26884
ENSMUSG00000111375	57.9344	264.862	-2.19041	3.44458e-06	9.8689e-05	Btbd8	5	107437997	107511207	+	7838	protein_coding	BTB (POZ) domain containing 8 [Source:MGI Symbol;Acc:MGI:3646208]	-	56	274	0.7536	3.49015
ENSMUSG00000050138	13.4513	88.9298	-2.71397	3.51107e-06	0.000100478	Kcnk12	17	87745837	87797994	-	1936	protein_coding	potassium channel, subfamily K, member 12 [Source:MGI Symbol;Acc:MGI:2684043]	-	13	92	0.708266	4.7444
ENSMUSG00000116518	4.14089	45.4302	-3.4178	3.57765e-06	0.000102126	Gm49494	15	99875540	99877595	+	1358	processed_transcript	predicted gene, 49494 [Source:MGI Symbol;Acc:MGI:6155173]	-	4	47	0.310684	3.45539
ENSMUSG00000025905	4.14089	45.4302	-3.4178	3.57765e-06	0.000102126	Oprk1	1	5588466	5606131	+	9151	protein_coding	opioid receptor, kappa 1 [Source:MGI Symbol;Acc:MGI:97439]	-	4	47	0.0461052	0.512776
ENSMUSG00000094282	6.20985	55.0968	-3.1246	3.5979e-06	0.000102126	Cfap73	5	120628335	120634235	-	921	protein_coding	cilia and flagella associated protein 73 [Source:MGI Symbol;Acc:MGI:3779542]	-	6	57	0.687147	6.17893
ENSMUSG00000030376	1.38778e-17	25.1303	-7.6595	3.60565e-06	0.000102126	Slc8a2	7	16129826	16161063	+	5261	protein_coding	solute carrier family 8 (sodium/calcium exchanger), member 2 [Source:MGI Symbol;Acc:MGI:107996]	-	0	26	0	0.493405
ENSMUSG00000031354	1.38778e-17	25.1303	-7.6595	3.60565e-06	0.000102126	Amelx	X	169176114	169187200	-	999	protein_coding	amelogenin, X-linked [Source:MGI Symbol;Acc:MGI:88005]	-	0	26	0	2.5984
ENSMUSG00000107240	1.38778e-17	25.1303	-7.6595	3.60565e-06	0.000102126	Gm43231	5	115427218	115429475	-	2258	TEC	predicted gene 43231 [Source:MGI Symbol;Acc:MGI:5663368]	-	0	26	0	1.1496
ENSMUSG00000066122	1.38778e-17	25.1303	-7.6595	3.60565e-06	0.000102126	Olfr45	7	140681951	140696845	+	6157	protein_coding	olfactory receptor 45 [Source:MGI Symbol;Acc:MGI:1333826]	-	0	26	0	0.421602
ENSMUSG00000062914	1.38778e-17	25.1303	-7.6595	3.60565e-06	0.000102126	Olfr777	10	129264407	129271485	-	5407	protein_coding	olfactory receptor 777 [Source:MGI Symbol;Acc:MGI:3030611]	-	0	26	0	0.480082
ENSMUSG00000050763	1.38778e-17	25.1303	-7.6595	3.60565e-06	0.000102126	Olfr1395	11	49142274	49150453	+	2984	protein_coding	olfactory receptor 1395 [Source:MGI Symbol;Acc:MGI:3031229]	-	0	26	0	0.869907
ENSMUSG00000063623	1.03746	30.9303	-4.74349	3.67596e-06	0.000103877	C230062I16Rik	7	29953621	29965711	+	3628	processed_transcript	RIKEN cDNA C230062I16 gene [Source:MGI Symbol;Acc:MGI:2442417]	-	1	32	0.0290731	0.880605
ENSMUSG00000029712	1.03746	30.9303	-4.74349	3.67596e-06	0.000103877	Actl6b	5	137553517	137569582	+	4267	protein_coding	actin-like 6B [Source:MGI Symbol;Acc:MGI:1933548]	-	1	32	0.0247193	0.748731
ENSMUSG00000028927	54.8309	251.329	-2.19404	3.68002e-06	0.000103877	Padi2	4	140906344	140952586	+	5013	protein_coding	peptidyl arginine deiminase, type II [Source:MGI Symbol;Acc:MGI:1338892]	-	53	260	1.11516	5.17814
ENSMUSG00000052336	17.5892	104.396	-2.5611	3.68665e-06	0.000103946	Cx3cr1	9	119901616	120069879	-	4505	protein_coding	chemokine (C-X3-C motif) receptor 1 [Source:MGI Symbol;Acc:MGI:1333815]	-	17	108	0.398027	2.39347
ENSMUSG00000026494	55.8654	255.195	-2.18915	3.88255e-06	0.000109345	Kif26b	1	178529125	178939200	+	14696	protein_coding	kinesin family member 26B [Source:MGI Symbol;Acc:MGI:2447076]	-	54	264	0.387572	1.79351
ENSMUSG00000090336	40.348	195.262	-2.27143	3.89604e-06	0.000109601	Cfap97d2	8	13705889	13743414	+	4799	protein_coding	CFAP97 domain containing 2 [Source:MGI Symbol;Acc:MGI:2685952]	-	39	202	0.85718	4.20242
ENSMUSG00000046093	2.07194	35.7636	-4.03206	4.01499e-06	0.000112565	Hpcal4	4	123183227	123194701	+	5339	protein_coding	hippocalcin-like 4 [Source:MGI Symbol;Acc:MGI:2157521]	-	2	37	0.0395119	0.691895
ENSMUSG00000049372	2.07194	35.7636	-4.03206	4.01499e-06	0.000112565	Olfr1183	2	88454867	88469199	+	8353	protein_coding	olfactory receptor 1183 [Source:MGI Symbol;Acc:MGI:3031017]	-	2	37	0.0252549	0.44224
ENSMUSG00000034912	2.07194	35.7636	-4.03206	4.01499e-06	0.000112565	Mdga2	12	66466060	67222549	-	18336	protein_coding	MAM domain containing glycosylphosphatidylinositol anchor 2 [Source:MGI Symbol;Acc:MGI:2444706]	-	2	37	0.0115049	0.201463
ENSMUSG00000034265	13.4513	87.9632	-2.69822	4.08819e-06	0.000114488	Zdhhc14	17	5492557	5753811	+	3078	protein_coding	zinc finger, DHHC domain containing 14 [Source:MGI Symbol;Acc:MGI:2653229]	-	13	91	0.445485	2.95169
ENSMUSG00000028864	5.17537	50.2635	-3.24982	4.10875e-06	0.000114676	Hgf	5	16553495	16620152	+	7186	protein_coding	hepatocyte growth factor [Source:MGI Symbol;Acc:MGI:96079]	-	5	52	0.0733907	0.722461
ENSMUSG00000050751	5.17537	50.2635	-3.24982	4.10875e-06	0.000114676	Pgbd5	8	124369049	124439658	-	4197	protein_coding	piggyBac transposable element derived 5 [Source:MGI Symbol;Acc:MGI:2429955]	-	5	52	0.125658	1.23698
ENSMUSG00000066671	5.17537	50.2635	-3.24982	4.10875e-06	0.000114676	Olfr220	1	174442082	174451277	+	3286	protein_coding	olfactory receptor 220 [Source:MGI Symbol;Acc:MGI:3030054]	-	5	52	0.160495	1.57992
ENSMUSG00000055980	14.4858	91.8298	-2.65423	4.13276e-06	0.000115078	Irs1	1	82233101	82291416	-	9144	protein_coding	insulin receptor substrate 1 [Source:MGI Symbol;Acc:MGI:99454]	-	14	95	0.161492	1.03726
ENSMUSG00000063594	14.4858	91.8298	-2.65423	4.13276e-06	0.000115078	Gng8	7	16891786	16895436	+	1522	protein_coding	guanine nucleotide binding protein (G protein), gamma 8 [Source:MGI Symbol;Acc:MGI:109163]	-	14	95	0.970223	6.23171
ENSMUSG00000029206	74.4862	327.695	-2.13551	4.13707e-06	0.000115078	Nsun7	5	66259897	66298026	+	5388	protein_coding	NOL1/NOP2/Sun domain family, member 7 [Source:MGI Symbol;Acc:MGI:1918168]	-	72	339	1.40949	6.2816
ENSMUSG00000006675	24.8307	131.463	-2.39879	4.17617e-06	0.000116036	P4htm	9	108578862	108597667	-	3890	protein_coding	prolyl 4-hydroxylase, transmembrane (endoplasmic reticulum) [Source:MGI Symbol;Acc:MGI:1921693]	-	24	136	0.650758	3.4905
ENSMUSG00000063529	50.6929	233.929	-2.20353	4.22775e-06	0.000117338	Stmnd1	13	46273721	46300115	+	1363	protein_coding	stathmin domain containing 1 [Source:MGI Symbol;Acc:MGI:2686420]	-	49	242	3.79191	17.7263
ENSMUSG00000030889	297.936	1190.92	-1.99857	4.30711e-06	0.000119407	Vwa3a	7	120739318	120805742	+	7205	protein_coding	von Willebrand factor A domain containing 3A [Source:MGI Symbol;Acc:MGI:3041229]	-	288	1232	4.21616	17.0716
ENSMUSG00000011382	40.348	193.329	-2.25708	4.51439e-06	0.000125014	Dhdh	7	45470987	45488805	-	7408	protein_coding	dihydrodiol dehydrogenase (dimeric) [Source:MGI Symbol;Acc:MGI:1919005]	-	39	200	0.555292	2.69543
ENSMUSG00000029348	6.20985	54.1301	-3.09913	4.52551e-06	0.000125182	Asphd2	5	112384354	112394866	-	4010	protein_coding	aspartate beta-hydroxylase domain containing 2 [Source:MGI Symbol;Acc:MGI:1920148]	-	6	56	0.157821	1.39425
ENSMUSG00000039830	10.3478	74.43	-2.83212	4.58839e-06	0.00012678	Olig2	16	91225457	91228677	+	2530	protein_coding	oligodendrocyte transcription factor 2 [Source:MGI Symbol;Acc:MGI:1355331]	bHLH	10	77	0.416905	3.03857
ENSMUSG00000047286	4.14089	44.4635	-3.38686	4.66319e-06	0.000128507	Olfr370	8	83535780	83545227	+	4600	protein_coding	olfactory receptor 370 [Source:MGI Symbol;Acc:MGI:3030204]	-	4	46	0.0917192	0.998386
ENSMUSG00000008153	11.3823	79.2633	-2.7868	4.6686e-06	0.000128507	Clstn3	6	124430759	124464794	-	4968	protein_coding	calsyntenin 3 [Source:MGI Symbol;Acc:MGI:2178323]	-	11	82	0.233544	1.6479
ENSMUSG00000020598	11.3823	79.2633	-2.7868	4.6686e-06	0.000128507	Nrcam	12	44328885	44601964	+	13358	protein_coding	neuronal cell adhesion molecule [Source:MGI Symbol;Acc:MGI:104750]	-	11	82	0.0868579	0.612873
ENSMUSG00000067786	23.7962	126.63	-2.40589	4.67156e-06	0.000128507	Nnat	2	157560078	157562522	+	1829	protein_coding	neuronatin [Source:MGI Symbol;Acc:MGI:104716]	-	23	131	1.32639	7.15082
ENSMUSG00000033361	19.6582	111.163	-2.4922	4.76678e-06	0.000130981	Prrg3	X	71962624	71972722	+	6087	protein_coding	proline rich Gla (G-carboxyglutamic acid) 3 (transmembrane) [Source:MGI Symbol;Acc:MGI:2685214]	-	19	115	0.329237	1.88622
ENSMUSG00000031147	17.5892	102.463	-2.53416	4.79494e-06	0.000131609	Magix	X	7673164	7681251	-	2910	protein_coding	MAGI family member, X-linked [Source:MGI Symbol;Acc:MGI:1859644]	-	17	106	0.616189	3.63673
ENSMUSG00000033717	16.5547	98.5964	-2.56556	4.80063e-06	0.00013162	Adra2a	19	54045182	54048982	+	3801	protein_coding	adrenergic receptor, alpha 2a [Source:MGI Symbol;Acc:MGI:87934]	-	16	102	0.443997	2.67917
ENSMUSG00000046727	78.6242	338.328	-2.10368	5.03855e-06	0.000137991	Cystm1	18	36345619	36402980	+	2840	protein_coding	cysteine-rich transmembrane module containing 1 [Source:MGI Symbol;Acc:MGI:1913310]	-	76	350	2.82263	12.3041
ENSMUSG00000031517	208.97	837.124	-2.00152	5.09672e-06	0.00013943	Gpm6a	8	54954843	55060871	+	3215	protein_coding	glycoprotein m6a [Source:MGI Symbol;Acc:MGI:107671]	-	202	866	6.62718	26.8928
ENSMUSG00000054938	3.10641	39.6302	-3.62235	5.19332e-06	0.000141916	Olfr1346	7	6467101	6478112	+	4549	protein_coding	olfactory receptor 1346 [Source:MGI Symbol;Acc:MGI:3031180]	-	3	41	0.0695606	0.899842
ENSMUSG00000015437	30.0031	0.963749	4.78647	5.24925e-06	0.000143092	Gzmb	14	56258838	56262260	-	1436	protein_coding	granzyme B [Source:MGI Symbol;Acc:MGI:109267]	-	29	1	2.13011	0.0695255
ENSMUSG00000046408	1.03746	29.9636	-4.69788	5.24925e-06	0.000143092	1700067K01Rik	8	84001502	84004770	+	1957	protein_coding	RIKEN cDNA 1700067K01 gene [Source:MGI Symbol;Acc:MGI:1920703]	-	1	31	0.0538973	1.5815
ENSMUSG00000040035	5.17537	48.3302	-3.19338	5.25939e-06	0.000143092	Disp2	2	118779719	118811293	+	9555	protein_coding	dispatched RND tramsporter family member 2 [Source:MGI Symbol;Acc:MGI:2388733]	-	5	50	0.0551947	0.522442
ENSMUSG00000056947	5.17537	48.3302	-3.19338	5.25939e-06	0.000143092	Mab21l1	3	55782510	55785001	+	2492	protein_coding	mab-21-like 1 (C. elegans) [Source:MGI Symbol;Acc:MGI:1333773]	-	5	50	0.211631	2.00318
ENSMUSG00000081895	3235.89	838.091	1.94882	5.30154e-06	0.000144081	Rpl17-ps10	7	72648757	72649311	-	555	processed_pseudogene	ribosomal protein L17, pseudogene 10 [Source:MGI Symbol;Acc:MGI:3642871]	-	3128	867	594.473	155.964
ENSMUSG00000053825	30.0031	148.863	-2.30618	5.42162e-06	0.000147182	Ppfia2	10	106470339	106935952	+	10903	protein_coding	protein tyrosine phosphatase, receptor type, f polypeptide (PTPRF), interacting protein (liprin), alpha 2 [Source:MGI Symbol;Acc:MGI:2443834]	-	29	154	0.28055	1.41018
ENSMUSG00000076940	23.7962	1.38778e-17	7.58087	5.44527e-06	0.000147182	Iglv2	16	19260401	19260859	-	366	IG_V_gene	immunoglobulin lambda variable 2 [Source:MGI Symbol;Acc:MGI:99548]	-	23	0	6.62834	0
ENSMUSG00000033615	1.38778e-17	24.1637	-7.6032	5.44527e-06	0.000147182	Cplx1	5	108518554	108550024	-	2189	protein_coding	complexin 1 [Source:MGI Symbol;Acc:MGI:104727]	-	0	25	0	1.14023
ENSMUSG00000090981	1.38778e-17	24.1637	-7.6032	5.44527e-06	0.000147182	Olfr718-ps1	5	143134014	143147581	-	4989	protein_coding	olfactory receptor 718, pseudogene 1 [Source:MGI Symbol;Acc:MGI:3030552]	-	0	25	0	0.500294
ENSMUSG00000044994	1.38778e-17	24.1637	-7.6032	5.44527e-06	0.000147182	Olfr1426	19	12086746	12092013	-	3351	protein_coding	olfactory receptor 1426 [Source:MGI Symbol;Acc:MGI:3031260]	-	0	25	0	0.744842
ENSMUSG00000037341	17.5892	101.496	-2.5205	5.47314e-06	0.000147775	Slc9a7	X	20105754	20291807	-	3820	protein_coding	solute carrier family 9 (sodium/hydrogen exchanger), member 7 [Source:MGI Symbol;Acc:MGI:2444530]	-	17	105	0.469401	2.74425
ENSMUSG00000041248	11.3823	77.3299	-2.75123	5.51947e-06	0.000148474	Kcnj1	9	32372493	32399197	+	3333	protein_coding	potassium inwardly-rectifying channel, subfamily J, member 1 [Source:MGI Symbol;Acc:MGI:1927248]	-	11	80	0.348109	2.39637
ENSMUSG00000017817	2.07194	34.7969	-3.99267	5.52293e-06	0.000148474	Jph2	2	163336242	163397993	-	4255	protein_coding	junctophilin 2 [Source:MGI Symbol;Acc:MGI:1891496]	-	2	36	0.0495779	0.844698
ENSMUSG00000116180	2.07194	34.7969	-3.99267	5.52293e-06	0.000148474	Gm49492	15	100600204	100602766	+	2563	bidirectional_promoter_lncRNA	predicted gene, 49492 [Source:MGI Symbol;Acc:MGI:6155169]	-	2	36	0.0823075	1.40234
ENSMUSG00000001985	2.07194	34.7969	-3.99267	5.52293e-06	0.000148474	Grik3	4	125490700	125714173	+	8973	protein_coding	glutamate receptor, ionotropic, kainate 3 [Source:MGI Symbol;Acc:MGI:95816]	-	2	36	0.0235099	0.400556
ENSMUSG00000046329	93.1071	389.561	-2.06347	5.59492e-06	0.000150246	Slc25a23	17	57043711	57059863	-	5294	protein_coding	solute carrier family 25 (mitochondrial carrier; phosphate carrier), member 23 [Source:MGI Symbol;Acc:MGI:1914222]	-	90	403	1.79315	7.6001
ENSMUSG00000025743	275.177	1081.69	-1.97438	5.66658e-06	0.000152006	Sdc3	4	130792537	130826319	+	5989	protein_coding	syndecan 3 [Source:MGI Symbol;Acc:MGI:1349163]	-	266	1119	4.68474	18.6541
ENSMUSG00000073600	57.9344	256.162	-2.14225	5.69437e-06	0.000152587	Prob1	18	35650351	35655238	-	4888	protein_coding	proline rich basic protein 1 [Source:MGI Symbol;Acc:MGI:2686460]	-	56	265	1.20841	5.41269
ENSMUSG00000054598	23.7962	124.696	-2.38371	5.81763e-06	0.000155722	9130230L23Rik	5	65979358	66004285	-	7830	protein_coding	RIKEN cDNA 9130230L23 gene [Source:MGI Symbol;Acc:MGI:3041166]	-	23	129	0.309831	1.64485
ENSMUSG00000039372	31.0376	151.763	-2.28528	5.87747e-06	0.000157154	2022-03-04	1	72427112	72536930	-	4553	protein_coding	membrane-associated ring finger (C3HC4) 4 [Source:MGI Symbol;Acc:MGI:2683550]	-	30	157	0.694995	3.44271
ENSMUSG00000026825	203.798	810.058	-1.99025	5.8843e-06	0.000157168	Dnm1	2	32308471	32353338	-	5249	protein_coding	dynamin 1 [Source:MGI Symbol;Acc:MGI:107384]	-	197	838	3.95866	15.9392
ENSMUSG00000034675	53.7964	239.729	-2.15332	5.93782e-06	0.000158427	Dbn1	13	55473429	55488111	-	4514	protein_coding	drebrin 1 [Source:MGI Symbol;Acc:MGI:1931838]	-	52	248	1.21507	5.48515
ENSMUSG00000006218	58.9689	259.062	-2.133	5.96083e-06	0.00015887	Fam131c	4	141368220	141384175	+	1433	protein_coding	family with sequence similarity 131, member C [Source:MGI Symbol;Acc:MGI:2685539]	-	57	268	4.19553	18.6718
ENSMUSG00000040118	94.1415	391.494	-2.05469	5.98609e-06	0.000159372	Cacna2d1	5	15934691	16374511	+	12416	protein_coding	calcium channel, voltage-dependent, alpha2/delta subunit 1 [Source:MGI Symbol;Acc:MGI:88295]	-	91	405	0.773068	3.25665
ENSMUSG00000032023	28.9686	144.029	-2.30901	6.03812e-06	0.000160586	Jhy	9	40894849	40964118	-	3343	protein_coding	junctional cadherin complex regulator [Source:MGI Symbol;Acc:MGI:1918239]	-	28	149	0.883445	4.44988
ENSMUSG00000070880	4.14089	43.4969	-3.35524	6.09357e-06	0.000161714	Gad1	2	70553072	70602014	+	7639	protein_coding	glutamate decarboxylase 1 [Source:MGI Symbol;Acc:MGI:95632]	-	4	45	0.0552308	0.588131
ENSMUSG00000032940	4.14089	43.4969	-3.35524	6.09357e-06	0.000161714	Rbm11	16	75592844	75602829	+	2754	protein_coding	RNA binding motif protein 11 [Source:MGI Symbol;Acc:MGI:2447622]	-	4	45	0.153198	1.63135
ENSMUSG00000019856	19.6582	109.23	-2.46692	6.10781e-06	0.000161919	Fam184a	10	53633145	53751123	-	5368	protein_coding	family with sequence similarity 184, member A [Source:MGI Symbol;Acc:MGI:1923156]	-	19	113	0.373335	2.10167
ENSMUSG00000000253	45.5205	208.796	-2.19452	6.11938e-06	0.000162053	Gmpr	13	45507444	45553800	+	2323	protein_coding	guanosine monophosphate reductase [Source:MGI Symbol;Acc:MGI:1913605]	-	44	216	1.99784	9.28331
ENSMUSG00000051855	15.5203	92.7965	-2.5706	6.38173e-06	0.00016882	Mest	6	30723547	30748465	+	3945	protein_coding	mesoderm specific transcript [Source:MGI Symbol;Acc:MGI:96968]	-	15	96	0.401054	2.42953
ENSMUSG00000055235	9.31332	64.7634	-2.78187	6.38963e-06	0.000168849	Wdr86	5	24711738	24730727	-	5034	protein_coding	WD repeat domain 86 [Source:MGI Symbol;Acc:MGI:1915466]	-	9	67	0.188576	1.3288
ENSMUSG00000028524	10.3478	72.4966	-2.79421	6.52114e-06	0.00017187	Sgip1	4	102741297	102973628	+	10136	protein_coding	SH3-domain GRB2-like (endophilin) interacting protein 1 [Source:MGI Symbol;Acc:MGI:1920344]	-	10	75	0.104062	0.738742
ENSMUSG00000053475	73.4517	11.5971	2.64962	6.52114e-06	0.00017187	Tnfaip6	2	52038009	52056686	+	1710	protein_coding	tumor necrosis factor alpha induced protein 6 [Source:MGI Symbol;Acc:MGI:1195266]	-	71	12	4.37946	0.700622
ENSMUSG00000020140	11.3823	76.3633	-2.73311	6.53162e-06	0.00017187	Lgr5	10	115450311	115587780	-	10264	protein_coding	leucine rich repeat containing G protein coupled receptor 5 [Source:MGI Symbol;Acc:MGI:1341817]	-	11	79	0.113041	0.768438
ENSMUSG00000074818	11.3823	76.3633	-2.73311	6.53162e-06	0.00017187	Pdzd7	19	45026906	45046614	-	4089	protein_coding	PDZ domain containing 7 [Source:MGI Symbol;Acc:MGI:3608325]	-	11	79	0.283749	1.92889
ENSMUSG00000021379	181.039	716.292	-1.98353	6.62264e-06	0.000174081	Id4	13	48261228	48266026	+	3849	protein_coding	inhibitor of DNA binding 4 [Source:MGI Symbol;Acc:MGI:99414]	bHLH	175	741	4.79566	19.2207
ENSMUSG00000063810	115.866	471.727	-2.02437	6.66952e-06	0.000175128	Alms1	6	85587531	85702753	+	20273	protein_coding	ALMS1, centrosome and basal body associated [Source:MGI Symbol;Acc:MGI:1934606]	-	112	488	0.582718	2.40326
ENSMUSG00000031637	5.17537	47.3635	-3.16431	6.74687e-06	0.000176972	Lrp2bp	8	45999303	46029477	+	4338	protein_coding	Lrp2 binding protein [Source:MGI Symbol;Acc:MGI:1914870]	-	5	49	0.121573	1.12773
ENSMUSG00000054256	62.0723	267.762	-2.10678	6.78802e-06	0.000177863	Msi1	5	115429599	115455698	+	5800	protein_coding	musashi RNA-binding protein 1 [Source:MGI Symbol;Acc:MGI:107376]	-	60	277	1.09114	4.76815
ENSMUSG00000022758	20.6927	112.13	-2.43113	6.8093e-06	0.000178233	P2rx6	16	17561885	17577800	+	3995	protein_coding	purinergic receptor P2X, ligand-gated ion channel, 6 [Source:MGI Symbol;Acc:MGI:1337113]	-	20	116	0.528045	2.89894
ENSMUSG00000039577	46.555	210.729	-2.17548	6.91236e-06	0.00018074	Nphp4	4	152476706	152563183	+	6044	protein_coding	nephronophthisis 4 (juvenile) homolog (human) [Source:MGI Symbol;Acc:MGI:2384210]	-	45	218	0.785319	3.60106
ENSMUSG00000012428	1896.22	495.893	1.93475	6.946e-06	0.00018141	Steap4	5	7960457	7982213	+	3155	protein_coding	STEAP family member 4 [Source:MGI Symbol;Acc:MGI:1923560]	-	1833	513	61.2803	16.2337
ENSMUSG00000061616	3.10641	38.6636	-3.58684	6.95643e-06	0.00018141	Olfr12	1	92617788	92623412	+	4158	protein_coding	olfactory receptor 12 [Source:MGI Symbol;Acc:MGI:107863]	-	3	40	0.0761018	0.960448
ENSMUSG00000039865	37.2446	173.029	-2.21226	6.95991e-06	0.00018141	Slc44a3	3	121459528	121532404	-	5057	protein_coding	solute carrier family 44, member 3 [Source:MGI Symbol;Acc:MGI:2384860]	-	36	179	0.750875	3.53393
ENSMUSG00000078234	101.383	417.594	-2.04099	6.96826e-06	0.000181438	Klhdc7a	4	139960220	139968026	-	7807	protein_coding	kelch domain containing 7A [Source:MGI Symbol;Acc:MGI:2444612]	-	98	432	1.32404	5.52456
ENSMUSG00000021097	223.453	874.824	-1.96844	7.06495e-06	0.000183763	Clmn	12	104763117	104865076	-	12409	protein_coding	calmin [Source:MGI Symbol;Acc:MGI:2136957]	-	216	905	1.83601	7.28132
ENSMUSG00000041957	36.2101	169.163	-2.22018	7.07636e-06	0.000183867	Pkp2	16	16213318	16272712	+	5360	protein_coding	plakophilin 2 [Source:MGI Symbol;Acc:MGI:1914701]	-	35	175	0.68875	3.25966
ENSMUSG00000029438	196.556	772.358	-1.97367	7.17725e-06	0.000186294	Bcl7a	5	123343834	123374992	+	9490	protein_coding	B cell CLL/lymphoma 7A [Source:MGI Symbol;Acc:MGI:1924295]	-	190	799	2.11176	8.4058
ENSMUSG00000044694	189.315	745.291	-1.97634	7.29073e-06	0.000189041	2010007H06Rik	9	51278513	51284210	+	4934	antisense	RIKEN cDNA 2010007H06 gene [Source:MGI Symbol;Acc:MGI:1917099]	-	183	771	3.9121	15.601
ENSMUSG00000032300	103.452	423.394	-2.03177	7.3396e-06	0.00019011	1700017B05Rik	9	57253117	57262612	-	5235	protein_coding	RIKEN cDNA 1700017B05 gene [Source:MGI Symbol;Acc:MGI:1921461]	-	100	438	2.01484	8.35326
ENSMUSG00000029130	22.7617	118.896	-2.37886	7.3941e-06	0.000191322	Rnf32	5	29195992	29228457	+	6761	protein_coding	ring finger protein 32 [Source:MGI Symbol;Acc:MGI:1861747]	-	22	123	0.343218	1.81632
ENSMUSG00000046908	270.005	62.83	2.10118	7.45736e-06	0.000192758	Ltb4r1	14	55765962	55768494	+	1394	protein_coding	leukotriene B4 receptor 1 [Source:MGI Symbol;Acc:MGI:1309472]	-	261	65	19.7486	4.65531
ENSMUSG00000074093	41.3825	190.429	-2.19888	7.47398e-06	0.000192987	Svip	7	51997171	52006018	-	3561	protein_coding	small VCP/p97-interacting protein [Source:MGI Symbol;Acc:MGI:1922994]	-	40	197	1.1848	5.52322
ENSMUSG00000002012	1.03746	28.997	-4.65077	7.53307e-06	0.000194109	Pnck	X	73655994	73660117	-	1971	protein_coding	pregnancy upregulated non-ubiquitously expressed CaM kinase [Source:MGI Symbol;Acc:MGI:1347357]	-	1	30	0.0535145	1.51961
ENSMUSG00000095286	1.03746	28.997	-4.65077	7.53307e-06	0.000194109	Olfr117	17	37657600	37663782	-	3505	protein_coding	olfactory receptor 117 [Source:MGI Symbol;Acc:MGI:2177500]	-	1	30	0.0300933	0.854538
ENSMUSG00000038893	37.2446	172.063	-2.20418	7.54816e-06	0.000194297	Fam117a	11	95337018	95381872	+	3029	protein_coding	family with sequence similarity 117, member A [Source:MGI Symbol;Acc:MGI:2144564]	-	36	178	1.25361	5.86704
ENSMUSG00000061080	2.07194	33.8303	-3.95218	7.62631e-06	0.000196105	Lsamp	16	39984361	42181679	+	17213	protein_coding	limbic system-associated membrane protein [Source:MGI Symbol;Acc:MGI:1261760]	-	2	35	0.0122555	0.203006
ENSMUSG00000041298	48.624	216.529	-2.15205	7.65494e-06	0.000196638	Katnal1	5	148871584	148929320	-	10496	protein_coding	katanin p60 subunit A-like 1 [Source:MGI Symbol;Acc:MGI:2387638]	-	47	224	0.472315	2.1307
ENSMUSG00000048562	20.6927	111.163	-2.41866	7.68701e-06	0.000197258	Sp8	12	118846329	118852576	+	4558	protein_coding	trans-acting transcription factor 8 [Source:MGI Symbol;Acc:MGI:2443471]	zf-C2H2	20	115	0.462822	2.51896
ENSMUSG00000043993	10.3478	71.53	-2.77488	7.78644e-06	0.000199603	2900052L18Rik	11	120229802	120231585	-	1588	processed_transcript	RIKEN cDNA 2900052L18 gene [Source:MGI Symbol;Acc:MGI:1924085]	-	10	74	0.664213	4.65243
ENSMUSG00000052135	23.7962	121.796	-2.3498	8.10911e-06	0.00020766	Foxo6	4	120267079	120287349	-	2615	protein_coding	forkhead box O6 [Source:MGI Symbol;Acc:MGI:2676586]	Fork	23	126	0.927714	4.81058
ENSMUSG00000030030	40.348	185.596	-2.19823	8.19661e-06	0.000209685	1700003E16Rik	6	83156404	83162945	+	2221	protein_coding	RIKEN cDNA 1700003E16 gene [Source:MGI Symbol;Acc:MGI:1919087]	-	39	192	1.85214	8.6308
ENSMUSG00000041633	27.9341	136.296	-2.28171	8.25406e-06	0.000210551	Kctd12b	X	153685154	153696391	-	4906	protein_coding	potassium channel tetramerisation domain containing 12b [Source:MGI Symbol;Acc:MGI:2444667]	-	27	141	0.580489	2.86939
ENSMUSG00000022055	1.38778e-17	23.197	-7.54462	8.28134e-06	0.000210551	Nefl	14	68083863	68089095	+	3380	protein_coding	neurofilament, light polypeptide [Source:MGI Symbol;Acc:MGI:97313]	-	0	24	0	0.708913
ENSMUSG00000032878	1.38778e-17	23.197	-7.54462	8.28134e-06	0.000210551	Ccdc85a	11	28385685	28584324	-	6971	protein_coding	coiled-coil domain containing 85A [Source:MGI Symbol;Acc:MGI:2445069]	-	0	24	0	0.343728
ENSMUSG00000042631	1.38778e-17	23.197	-7.54462	8.28134e-06	0.000210551	Xkr7	2	153031852	153055775	+	2711	protein_coding	X-linked Kx blood group related 7 [Source:MGI Symbol;Acc:MGI:3526711]	-	0	24	0	0.883853
ENSMUSG00000090053	1.38778e-17	23.197	-7.54462	8.28134e-06	0.000210551	Palm2	4	57434247	57712016	+	3616	protein_coding	paralemmin 2 [Source:MGI Symbol;Acc:MGI:1934601]	-	0	24	0	0.662645
ENSMUSG00000093884	1.38778e-17	23.197	-7.54462	8.28134e-06	0.000210551	Olfr239	17	33191302	33202506	+	3773	protein_coding	olfactory receptor 239 [Source:MGI Symbol;Acc:MGI:3030073]	-	0	24	0	0.635072
ENSMUSG00000038034	219.315	849.691	-1.95335	8.39495e-06	0.000213221	Igsf8	1	172261641	172319841	+	5217	protein_coding	immunoglobulin superfamily, member 8 [Source:MGI Symbol;Acc:MGI:2154090]	-	212	879	4.28621	16.8216
ENSMUSG00000073888	14.4858	86.9965	-2.57634	8.68317e-06	0.000220317	Ccl27a	4	41769467	41774247	-	2377	protein_coding	chemokine (C-C motif) ligand 27A [Source:MGI Symbol;Acc:MGI:1343459]	-	14	90	0.621236	3.78017
ENSMUSG00000046719	55.8654	240.695	-2.1048	8.74627e-06	0.000221691	Nxph3	11	95509845	95514570	-	2099	protein_coding	neurexophilin 3 [Source:MGI Symbol;Acc:MGI:1336188]	-	54	249	2.71356	11.8436
ENSMUSG00000029095	13.4513	83.1299	-2.61681	8.85433e-06	0.000224201	Ablim2	5	35757880	35884973	+	7047	protein_coding	actin-binding LIM protein 2 [Source:MGI Symbol;Acc:MGI:2385758]	-	13	86	0.19458	1.21841
ENSMUSG00000042961	23.7962	120.83	-2.33832	9.06563e-06	0.000229318	Egflam	15	7206120	7398395	-	6121	protein_coding	EGF-like, fibronectin type III and laminin G domains [Source:MGI Symbol;Acc:MGI:2146149]	-	23	125	0.396336	2.03885
ENSMUSG00000061959	36.2101	165.296	-2.18685	9.08013e-06	0.000229451	Ces1e	8	93201218	93229619	-	2189	protein_coding	carboxylesterase 1E [Source:MGI Symbol;Acc:MGI:95432]	-	35	171	1.68648	7.79918
ENSMUSG00000052516	60.0034	255.195	-2.08628	9.17517e-06	0.000231617	Robo2	16	73891839	74411825	-	16983	protein_coding	roundabout guidance receptor 2 [Source:MGI Symbol;Acc:MGI:1890110]	-	58	264	0.360223	1.55199
ENSMUSG00000021747	22.7617	116.963	-2.35523	9.29952e-06	0.000234518	4930452B06Rik	14	8431192	8666240	-	3279	protein_coding	RIKEN cDNA 4930452B06 gene [Source:MGI Symbol;Acc:MGI:1926154]	-	22	121	0.707684	3.68419
ENSMUSG00000059602	3.10641	37.6969	-3.55043	9.34721e-06	0.000235005	Syn3	10	86055125	86498896	-	12282	protein_coding	synapsin III [Source:MGI Symbol;Acc:MGI:1351334]	-	3	39	0.0257638	0.317025
ENSMUSG00000075115	3.10641	37.6969	-3.55043	9.34721e-06	0.000235005	Olfr1200	2	88763511	88770488	-	4996	protein_coding	olfactory receptor 1200 [Source:MGI Symbol;Acc:MGI:3031034]	-	3	39	0.0633369	0.779364
ENSMUSG00000068647	3.10641	37.6969	-3.55043	9.34721e-06	0.000235005	Olfr1278	2	111290136	111298886	+	6916	protein_coding	olfactory receptor 1278 [Source:MGI Symbol;Acc:MGI:3031112]	-	3	39	0.0457535	0.563
ENSMUSG00000070877	51.7274	225.229	-2.11981	9.38435e-06	0.0002357	Ldlrad1	4	107209180	107218060	+	1093	protein_coding	low density lipoprotein receptor class A domain containing 1 [Source:MGI Symbol;Acc:MGI:3652166]	-	50	233	4.82512	21.2831
ENSMUSG00000026527	10.3478	66.6967	-2.67414	9.41047e-06	0.000236117	Rgs7	1	175059087	175492500	-	6019	protein_coding	regulator of G protein signaling 7 [Source:MGI Symbol;Acc:MGI:1346089]	-	10	69	0.17524	1.14452
ENSMUSG00000029108	130.349	516.193	-1.98454	9.45198e-06	0.000236919	Pcdh7	5	57717967	58133230	+	10604	protein_coding	protocadherin 7 [Source:MGI Symbol;Acc:MGI:1860487]	-	126	534	1.25331	5.02771
ENSMUSG00000002475	50.6929	220.395	-2.1176	9.56332e-06	0.000239469	Abhd3	18	10644411	10706771	-	1962	protein_coding	abhydrolase domain containing 3 [Source:MGI Symbol;Acc:MGI:2147183]	-	49	228	2.63424	11.602
ENSMUSG00000070287	16.5547	93.7631	-2.49314	9.58679e-06	0.000239814	Slc35g2	9	100552188	100571090	-	1590	protein_coding	solute carrier family 35, member G2 [Source:MGI Symbol;Acc:MGI:2685365]	-	16	97	1.0614	6.09078
ENSMUSG00000112148	287.591	69.5967	2.0449	9.7832e-06	0.000244482	Lilrb4a	10	51490956	51496611	+	5227	protein_coding	leukocyte immunoglobulin-like receptor, subfamily B, member 4A [Source:MGI Symbol;Acc:MGI:102701]	-	278	72	5.60984	1.37524
ENSMUSG00000084257	309.316	75.3966	2.03464	9.81995e-06	0.000245153	Gm11597	11	100228845	100232078	-	964	unprocessed_pseudogene	predicted gene 11597 [Source:MGI Symbol;Acc:MGI:3652313]	-	299	78	32.7154	8.07823
ENSMUSG00000022421	76.5552	316.095	-2.04407	9.97875e-06	0.000248868	Nptxr	15	79786351	79804766	-	5170	protein_coding	neuronal pentraxin receptor [Source:MGI Symbol;Acc:MGI:1920590]	-	74	327	1.50973	6.31474
ENSMUSG00000004961	41.3825	186.562	-2.1693	1.00491e-05	0.000250372	Syt5	7	4539765	4547541	-	2380	protein_coding	synaptotagmin V [Source:MGI Symbol;Acc:MGI:1926368]	-	40	193	1.77272	8.09615
ENSMUSG00000071324	72.4172	300.628	-2.05176	1.01228e-05	0.000251954	Armc2	10	41914990	42018442	-	7188	protein_coding	armadillo repeat containing 2 [Source:MGI Symbol;Acc:MGI:1916449]	-	70	311	1.02718	4.31967
ENSMUSG00000078757	120.004	24.1637	2.30603	1.01391e-05	0.000252106	Scgb1b29	7	32441541	32442722	+	282	protein_coding	secretoglobin, family 1B, member 29 [Source:MGI Symbol;Acc:MGI:3644231]	-	116	25	43.3877	8.85094
ENSMUSG00000028832	182.073	699.858	-1.94184	1.01642e-05	0.00025248	Stmn1	4	134468320	134473843	+	1922	protein_coding	stathmin 1 [Source:MGI Symbol;Acc:MGI:96739]	-	176	724	9.65867	37.6083
ENSMUSG00000102440	2.07194	32.8636	-3.91051	1.05718e-05	0.000262126	Pcdhga9	18	37736936	37841870	+	5586	protein_coding	protocadherin gamma subfamily A, 9 [Source:MGI Symbol;Acc:MGI:1935226]	-	2	34	0.0377648	0.607682
ENSMUSG00000074796	42.417	189.462	-2.15602	1.05737e-05	0.000262126	Slc4a11	2	130684113	130697519	-	4998	protein_coding	solute carrier family 4, sodium bicarbonate transporter-like, member 11 [Source:MGI Symbol;Acc:MGI:2138987]	-	41	196	0.865258	3.91524
ENSMUSG00000106775	12.4168	77.3299	-2.62701	1.06247e-05	0.000263128	C130093G08Rik	6	23251133	23253358	+	2226	TEC	RIKEN cDNA C130093G08 gene [Source:MGI Symbol;Acc:MGI:2443208]	-	12	80	0.56861	3.58809
ENSMUSG00000042269	57.9344	244.562	-2.07543	1.06464e-05	0.000263403	Fam92b	8	120166397	120177466	-	1395	protein_coding	family with sequence similarity 92, member B [Source:MGI Symbol;Acc:MGI:3588213]	-	56	253	4.23421	18.1069
ENSMUSG00000030246	325.867	1220.89	-1.90518	1.08524e-05	0.000267744	Ldhb	6	142490249	142507957	-	1570	protein_coding	lactate dehydrogenase B [Source:MGI Symbol;Acc:MGI:96763]	-	315	1263	21.1626	80.316
ENSMUSG00000026380	85.8656	347.028	-2.01338	1.08545e-05	0.000267744	Tfcp2l1	1	118627945	118685168	+	9438	protein_coding	transcription factor CP2-like 1 [Source:MGI Symbol;Acc:MGI:2444691]	CP2	83	359	0.92759	3.79763
ENSMUSG00000053338	27.9341	0.963749	4.68382	1.08654e-05	0.000267744	Tarm1	7	3486500	3502624	-	2066	protein_coding	T cell-interacting, activating receptor on myeloid cells 1 [Source:MGI Symbol;Acc:MGI:2442280]	-	27	1	1.37845	0.0483246
ENSMUSG00000097619	1.03746	28.0303	-4.60207	1.08654e-05	0.000267744	4833422M21Rik	15	96231870	96254684	-	5720	processed_transcript	RIKEN cDNA 4833422M21 gene [Source:MGI Symbol;Acc:MGI:1923018]	-	1	29	0.01844	0.506175
ENSMUSG00000049092	11.3823	73.4633	-2.67735	1.08865e-05	0.000267744	Gpr137c	14	45219717	45282725	+	8776	protein_coding	G protein-coupled receptor 137C [Source:MGI Symbol;Acc:MGI:1917963]	-	11	76	0.132207	0.8646
ENSMUSG00000031202	11.3823	73.4633	-2.67735	1.08865e-05	0.000267744	Rab39b	X	75572046	75578231	-	3401	protein_coding	RAB39B, member RAS oncogene family [Source:MGI Symbol;Acc:MGI:1915040]	-	11	76	0.341149	2.23103
ENSMUSG00000040907	16.5547	92.7965	-2.47821	1.103e-05	0.000271004	Atp1a3	7	24978167	25005958	-	5958	protein_coding	ATPase, Na+/K+ transporting, alpha 3 polypeptide [Source:MGI Symbol;Acc:MGI:88107]	-	16	96	0.283255	1.60868
ENSMUSG00000091994	5.17537	45.4302	-3.10435	1.11765e-05	0.000274331	E130317F20Rik	10	79851381	79854971	-	3591	bidirectional_promoter_lncRNA	RIKEN cDNA E130317F20 gene [Source:MGI Symbol;Acc:MGI:3041202]	-	5	47	0.146863	1.30671
ENSMUSG00000045287	34.1411	155.629	-2.18457	1.13262e-05	0.000277457	Rtn4rl1	11	75193783	75267769	+	3525	protein_coding	reticulon 4 receptor-like 1 [Source:MGI Symbol;Acc:MGI:2661375]	-	33	161	0.987445	4.56
ENSMUSG00000034295	34.1411	155.629	-2.18457	1.13262e-05	0.000277457	Fhod3	18	24709445	25133500	+	5408	protein_coding	formin homology 2 domain containing 3 [Source:MGI Symbol;Acc:MGI:1925847]	-	33	161	0.643629	2.97227
ENSMUSG00000052974	2740.37	9968.19	-1.86292	1.13732e-05	0.000278334	Cyp2f2	7	27119909	27133660	+	2025	protein_coding	cytochrome P450, family 2, subfamily f, polypeptide 2 [Source:MGI Symbol;Acc:MGI:88608]	-	2649	10312	137.98	508.413
ENSMUSG00000048794	112.762	443.694	-1.97513	1.13865e-05	0.000278386	Cfap100	6	90403479	90428797	-	4122	protein_coding	cilia and flagella associated protein 100 [Source:MGI Symbol;Acc:MGI:2141635]	-	109	459	2.78918	11.1174
ENSMUSG00000026981	1380.01	371.194	1.89407	1.14122e-05	0.000278741	Il1rn	2	24336853	24351494	+	5535	protein_coding	interleukin 1 receptor antagonist [Source:MGI Symbol;Acc:MGI:96547]	-	1334	384	25.4212	6.92647
ENSMUSG00000022208	6.20985	50.2635	-2.99247	1.15422e-05	0.000281494	Jph4	14	55106826	55116935	-	7064	protein_coding	junctophilin 4 [Source:MGI Symbol;Acc:MGI:2443113]	-	6	52	0.0895898	0.734939
ENSMUSG00000024873	9.31332	61.8634	-2.71591	1.15476e-05	0.000281494	Cnih2	19	5092871	5098418	-	1237	protein_coding	cornichon family AMPA receptor auxiliary protein 2 [Source:MGI Symbol;Acc:MGI:1277225]	-	9	64	0.767416	5.16546
ENSMUSG00000032854	7.24434	54.1301	-2.88081	1.16813e-05	0.000284196	Ugt8a	3	125865271	125938619	-	4536	protein_coding	UDP galactosyltransferase 8A [Source:MGI Symbol;Acc:MGI:109522]	-	7	56	0.162773	1.23258
ENSMUSG00000010086	7.24434	54.1301	-2.88081	1.16813e-05	0.000284196	Rnf112	11	61448442	61454131	-	3923	protein_coding	ring finger protein 112 [Source:MGI Symbol;Acc:MGI:106611]	-	7	56	0.188208	1.42517
ENSMUSG00000107881	260.695	979.223	-1.90879	1.17635e-05	0.000285915	Gm44250	6	5216258	5220486	-	4229	TEC	predicted gene, 44250 [Source:MGI Symbol;Acc:MGI:5690642]	-	252	1013	6.28523	23.915
ENSMUSG00000047361	158.28	606.093	-1.93625	1.17799e-05	0.000286034	Gm973	1	59516264	59636417	+	5484	protein_coding	predicted gene 973 [Source:MGI Symbol;Acc:MGI:2685819]	-	153	627	2.94274	11.4148
ENSMUSG00000033948	13.4513	81.1966	-2.58291	1.21297e-05	0.000294239	Zswim5	4	116877376	116989264	+	5582	protein_coding	zinc finger SWIM-type containing 5 [Source:MGI Symbol;Acc:MGI:1921714]	-	13	84	0.245647	1.50241
ENSMUSG00000038178	88.9691	354.761	-1.99401	1.22121e-05	0.000295949	Slc43a2	11	75531694	75577575	+	10042	protein_coding	solute carrier family 43, member 2 [Source:MGI Symbol;Acc:MGI:2442746]	-	86	367	0.903309	3.64875
ENSMUSG00000039781	50.6929	216.529	-2.09208	1.23476e-05	0.000298943	Cep131	11	120064430	120086827	-	3833	protein_coding	centrosomal protein 131 [Source:MGI Symbol;Acc:MGI:107440]	-	49	224	1.34839	5.83455
ENSMUSG00000026204	12.4168	76.3633	-2.60889	1.25266e-05	0.000302981	Ptprn	1	75247027	75264502	-	4249	protein_coding	protein tyrosine phosphatase, receptor type, N [Source:MGI Symbol;Acc:MGI:102765]	-	12	79	0.297888	1.85626
ENSMUSG00000030276	233.798	876.757	-1.90637	1.26193e-05	0.000303008	Ttll3	6	113389260	113414587	+	5041	protein_coding	tubulin tyrosine ligase-like family, member 3 [Source:MGI Symbol;Acc:MGI:2141418]	-	226	907	4.72879	17.9634
ENSMUSG00000094651	1.38778e-17	22.2303	-7.48355	1.26863e-05	0.000303008	Gal3st2	1	93861306	93876494	+	3063	protein_coding	galactose-3-O-sulfotransferase 2 [Source:MGI Symbol;Acc:MGI:2685834]	-	0	23	0	0.749686
ENSMUSG00000039661	1.38778e-17	22.2303	-7.48355	1.26863e-05	0.000303008	Dusp26	8	31089471	31097047	+	2305	protein_coding	dual specificity phosphatase 26 (putative) [Source:MGI Symbol;Acc:MGI:1914209]	-	0	23	0	0.99622
ENSMUSG00000050822	1.38778e-17	22.2303	-7.48355	1.26863e-05	0.000303008	Slc29a4	5	142692512	142722490	+	2862	protein_coding	solute carrier family 29 (nucleoside transporters), member 4 [Source:MGI Symbol;Acc:MGI:2385330]	-	0	23	0	0.802337
ENSMUSG00000066438	1.38778e-17	22.2303	-7.48355	1.26863e-05	0.000303008	Plekhd1	12	80692591	80724214	+	3939	protein_coding	pleckstrin homology domain containing, family D (with coiled-coil domains) member 1 [Source:MGI Symbol;Acc:MGI:3036228]	-	0	23	0	0.582962
ENSMUSG00000036913	1.38778e-17	22.2303	-7.48355	1.26863e-05	0.000303008	Trim67	8	124793092	124834713	+	8744	protein_coding	tripartite motif-containing 67 [Source:MGI Symbol;Acc:MGI:3045323]	-	0	23	0	0.262613
ENSMUSG00000085950	1.38778e-17	22.2303	-7.48355	1.26863e-05	0.000303008	Gm13589	2	38424002	38455851	+	1675	lincRNA	predicted gene 13589 [Source:MGI Symbol;Acc:MGI:3649991]	-	0	23	0	1.37092
ENSMUSG00000111567	1.38778e-17	22.2303	-7.48355	1.26863e-05	0.000303008	Olfr1251	2	89665870	89671936	-	3133	protein_coding	olfactory receptor 1251 [Source:MGI Symbol;Acc:MGI:3031085]	-	0	23	0	0.732936
ENSMUSG00000109401	1.38778e-17	22.2303	-7.48355	1.26863e-05	0.000303008	Cpeb1os1	7	81455895	81458006	+	2112	TEC	cytoplasmic polyadenylation element binding protein 1, opposite strand 1 [Source:MGI Symbol;Acc:MGI:1922988]	-	0	23	0	1.08726
ENSMUSG00000109772	1.38778e-17	22.2303	-7.48355	1.26863e-05	0.000303008	Gm39132	8	11874159	11894113	+	429	lincRNA	predicted gene, 39132 [Source:MGI Symbol;Acc:MGI:5622017]	-	0	23	0	5.35265
ENSMUSG00000070374	1.38778e-17	22.2303	-7.48355	1.26863e-05	0.000303008	Olfr59	11	74283736	74291608	+	3363	protein_coding	olfactory receptor 59 [Source:MGI Symbol;Acc:MGI:1333755]	-	0	23	0	0.682809
ENSMUSG00000112422	1.38778e-17	22.2303	-7.48355	1.26863e-05	0.000303008	Gm31938	12	4524113	4529122	+	1818	lincRNA	predicted gene, 31938 [Source:MGI Symbol;Acc:MGI:5591097]	-	0	23	0	1.26308
ENSMUSG00000054036	1.38778e-17	22.2303	-7.48355	1.26863e-05	0.000303008	Olfr279	15	98492402	98502637	+	5605	protein_coding	olfactory receptor 279 [Source:MGI Symbol;Acc:MGI:3030113]	-	0	23	0	0.409686
ENSMUSG00000024220	160.349	612.859	-1.93354	1.28965e-05	0.000307731	Zfp523	17	28177129	28205886	+	8735	protein_coding	zinc finger protein 523 [Source:MGI Symbol;Acc:MGI:2687278]	zf-C2H2	155	634	1.87166	7.24644
ENSMUSG00000026185	1138.98	4114.1	-1.85273	1.34071e-05	0.000319608	Igfbp5	1	72857932	72874884	-	6006	protein_coding	insulin-like growth factor binding protein 5 [Source:MGI Symbol;Acc:MGI:96440]	-	1101	4256	19.3357	70.7481
ENSMUSG00000042453	49.6584	211.696	-2.08921	1.34976e-05	0.000321149	Reln	5	21884454	22344702	-	23738	protein_coding	reelin [Source:MGI Symbol;Acc:MGI:103022]	-	48	219	0.213282	0.921082
ENSMUSG00000098912	49.6584	211.696	-2.08921	1.34976e-05	0.000321149	1500004A13Rik	3	88782943	88832547	-	13854	processed_transcript	RIKEN cDNA 1500004A13 gene [Source:MGI Symbol;Acc:MGI:2442808]	-	48	219	0.365447	1.57822
ENSMUSG00000019852	90.0036	355.728	-1.98128	1.35511e-05	0.000322113	Arfgef3	10	18581839	18743949	-	14579	protein_coding	ARFGEF family member 3 [Source:MGI Symbol;Acc:MGI:106387]	-	87	368	0.629433	2.5201
ENSMUSG00000054855	83.7966	15.4637	2.42823	1.36774e-05	0.000324804	Rnd1	15	98663421	98677461	-	2967	protein_coding	Rho family GTPase 1 [Source:MGI Symbol;Acc:MGI:2444878]	-	81	16	2.87956	0.538395
ENSMUSG00000000903	10.3478	64.7634	-2.63178	1.37362e-05	0.000325891	Vpreb3	10	75943057	75949657	+	859	protein_coding	pre-B lymphocyte gene 3 [Source:MGI Symbol;Acc:MGI:98938]	-	10	67	1.22791	7.78718
ENSMUSG00000054215	41.3825	3.86377	3.37824	1.38101e-05	0.000327332	Sprr2k	3	92432582	92433925	+	637	protein_coding	small proline-rich protein 2K [Source:MGI Symbol;Acc:MGI:1330344]	-	40	4	6.62336	0.62693
ENSMUSG00000006784	73.4517	297.728	-2.01735	1.38457e-05	0.000327862	Ttc25	11	100545607	100572568	+	6147	protein_coding	tetratricopeptide repeat domain 25 [Source:MGI Symbol;Acc:MGI:1921657]	-	71	308	1.2183	5.00249
ENSMUSG00000029601	38.279	168.196	-2.13202	1.41066e-05	0.000333723	Iqcd	5	120589016	120607118	+	1680	protein_coding	IQ motif containing D [Source:MGI Symbol;Acc:MGI:1922982]	-	37	174	2.32301	10.3404
ENSMUSG00000042179	13.4513	80.2299	-2.56566	1.42143e-05	0.00033595	Pnliprp1	19	58728887	58744169	+	1619	protein_coding	pancreatic lipase related protein 1 [Source:MGI Symbol;Acc:MGI:97723]	-	13	83	0.846944	5.11835
ENSMUSG00000064115	8.27883	57.0301	-2.76634	1.44109e-05	0.000339703	Cadm2	16	66655421	67620908	-	9809	protein_coding	cell adhesion molecule 2 [Source:MGI Symbol;Acc:MGI:2442722]	-	8	59	0.0860247	0.600518
ENSMUSG00000086851	8.27883	57.0301	-2.76634	1.44109e-05	0.000339703	A430108G06Rik	11	53564688	53567313	-	1504	processed_transcript	RIKEN cDNA A430108G06 gene [Source:MGI Symbol;Acc:MGI:2442478]	-	8	59	0.561048	3.91654
ENSMUSG00000037541	109.659	425.327	-1.95438	1.44141e-05	0.000339703	Shank2	7	144001928	144424494	+	10768	protein_coding	SH3 and multiple ankyrin repeat domains 2 [Source:MGI Symbol;Acc:MGI:2671987]	-	106	440	1.03831	4.07959
ENSMUSG00000040640	5.17537	44.4635	-3.07341	1.44331e-05	0.000339827	Erc2	14	27622428	28478537	+	9728	protein_coding	ELKS/RAB6-interacting/CAST family member 2 [Source:MGI Symbol;Acc:MGI:1098749]	-	5	46	0.0542131	0.472099
ENSMUSG00000073856	28.9686	134.363	-2.20888	1.45798e-05	0.000342956	Iqck	7	118855752	118972652	+	6423	protein_coding	IQ motif containing K [Source:MGI Symbol;Acc:MGI:3612188]	-	28	139	0.45981	2.1606
ENSMUSG00000046814	6.20985	48.3302	-2.93603	1.46563e-05	0.000344429	Gchfr	2	119167773	119172390	+	645	protein_coding	GTP cyclohydrolase I feedback regulator [Source:MGI Symbol;Acc:MGI:2443977]	-	6	50	0.981182	7.73942
ENSMUSG00000042849	2.07194	31.8969	-3.86761	1.47133e-05	0.000344791	Olfr1414	1	92506366	92518661	-	6083	protein_coding	olfactory receptor 1414 [Source:MGI Symbol;Acc:MGI:3031248]	-	2	33	0.0346793	0.54162
ENSMUSG00000074966	2.07194	31.8969	-3.86761	1.47133e-05	0.000344791	Olfr1275	2	111230360	111235286	-	2418	protein_coding	olfactory receptor 1275 [Source:MGI Symbol;Acc:MGI:3031109]	-	2	33	0.0872432	1.36256
ENSMUSG00000051401	2.07194	31.8969	-3.86761	1.47133e-05	0.000344791	Kctd16	18	40258361	40531168	+	1349	protein_coding	potassium channel tetramerisation domain containing 16 [Source:MGI Symbol;Acc:MGI:1914659]	-	2	33	0.156378	2.44231
ENSMUSG00000036853	12.4168	75.3966	-2.59054	1.47822e-05	0.000346079	Mcoln3	3	146117450	146141806	+	3467	protein_coding	mucolipin 3 [Source:MGI Symbol;Acc:MGI:1890500]	-	12	78	0.365078	2.24615
ENSMUSG00000034459	384.833	99.5631	1.94916	1.53159e-05	0.000358236	Ifit1	19	34640871	34650009	+	2656	protein_coding	interferon-induced protein with tetratricopeptide repeats 1 [Source:MGI Symbol;Acc:MGI:99450]	-	372	103	14.7731	3.87175
ENSMUSG00000025911	11.3823	71.53	-2.63895	1.53782e-05	0.000359242	Adhfe1	1	9547948	9580673	+	3780	protein_coding	alcohol dehydrogenase, iron containing, 1 [Source:MGI Symbol;Acc:MGI:1923437]	-	11	74	0.306944	1.95451
ENSMUSG00000041673	21.7272	109.23	-2.3234	1.54023e-05	0.000359242	Lrrc18	14	32991382	33015291	+	3135	protein_coding	leucine rich repeat containing 18 [Source:MGI Symbol;Acc:MGI:1914830]	-	21	113	0.706545	3.59865
ENSMUSG00000063779	21.7272	109.23	-2.3234	1.54023e-05	0.000359242	Chil4	3	106201490	106219507	-	2817	protein_coding	chitinase-like 4 [Source:MGI Symbol;Acc:MGI:1341098]	-	21	113	0.786304	4.00488
ENSMUSG00000057715	26.8996	126.63	-2.22988	1.57275e-05	0.000365374	A830018L16Rik	1	11414105	11975901	+	9183	protein_coding	RIKEN cDNA A830018L16 gene [Source:MGI Symbol;Acc:MGI:2444149]	-	26	131	0.298639	1.42425
ENSMUSG00000074575	1.03746	27.0636	-4.55168	1.57535e-05	0.000365374	Kcng1	2	168260117	168281736	-	4508	protein_coding	potassium voltage-gated channel, subfamily G, member 1 [Source:MGI Symbol;Acc:MGI:3616086]	-	1	28	0.0233978	0.620115
ENSMUSG00000044117	1.03746	27.0636	-4.55168	1.57535e-05	0.000365374	2900011O08Rik	16	13986604	14101500	+	2395	protein_coding	RIKEN cDNA 2900011O08 gene [Source:MGI Symbol;Acc:MGI:1914504]	-	1	28	0.0440405	1.16722
ENSMUSG00000104283	1.03746	27.0636	-4.55168	1.57535e-05	0.000365374	Gm37459	3	32939314	32983301	+	3365	antisense	predicted gene, 37459 [Source:MGI Symbol;Acc:MGI:5610687]	-	1	28	0.0313453	0.830752
ENSMUSG00000051839	1.03746	27.0636	-4.55168	1.57535e-05	0.000365374	Gypa	8	80493781	80510542	+	1848	protein_coding	glycophorin A [Source:MGI Symbol;Acc:MGI:95880]	-	1	28	0.0570763	1.51271
ENSMUSG00000097740	1.03746	27.0636	-4.55168	1.57535e-05	0.000365374	E030044B06Rik	19	40868386	40874071	+	1266	lincRNA	RIKEN cDNA E030044B06 gene [Source:MGI Symbol;Acc:MGI:2686464]	-	1	28	0.0833152	2.20812
ENSMUSG00000035356	1598.29	441.76	1.85489	1.62668e-05	0.000376929	Nfkbiz	16	55811375	55838899	-	5018	protein_coding	nuclear factor of kappa light polypeptide gene enhancer in B cells inhibitor, zeta [Source:MGI Symbol;Acc:MGI:1931595]	-	1545	457	32.4755	9.09251
ENSMUSG00000021953	702.422	189.462	1.88971	1.63735e-05	0.000379047	Tdh	14	63492347	63509092	-	2615	protein_coding	L-threonine dehydrogenase [Source:MGI Symbol;Acc:MGI:1926231]	-	679	196	27.3877	7.48312
ENSMUSG00000045333	13.4513	79.2633	-2.5482	1.66708e-05	0.000385571	Zfp423	8	87661810	87959595	-	5608	protein_coding	zinc finger protein 423 [Source:MGI Symbol;Acc:MGI:1891217]	zf-C2H2	13	82	0.244508	1.45984
ENSMUSG00000093805	3.10641	35.7636	-3.47474	1.70381e-05	0.000392968	Gal3st2b	1	93918311	93942650	+	2748	protein_coding	galactose-3-O-sulfotransferase 2B [Source:MGI Symbol;Acc:MGI:3711964]	-	3	37	0.11515	1.34426
ENSMUSG00000106755	36.2101	2.8971	3.58628	1.70381e-05	0.000392968	Tpi-rs11	6	127183409	127183718	-	310	processed_pseudogene	triosephosphate isomerase related sequence 11 [Source:MGI Symbol;Acc:MGI:98799]	-	35	3	11.9087	0.96618
ENSMUSG00000056895	3.10641	35.7636	-3.47474	1.70381e-05	0.000392968	Hist3h2ba	11	58948920	58949533	+	614	protein_coding	histone cluster 3, H2ba [Source:MGI Symbol;Acc:MGI:1925553]	-	3	37	0.51536	6.01633
ENSMUSG00000025916	9.31332	59.9301	-2.6702	1.72465e-05	0.000397404	Ppp1r42	1	9968624	10009136	-	1523	protein_coding	protein phosphatase 1, regulatory subunit 42 [Source:MGI Symbol;Acc:MGI:1921138]	-	9	62	0.623305	4.06434
ENSMUSG00000097466	26.8996	125.663	-2.21883	1.74678e-05	0.000402131	D430036J16Rik	9	81631551	81645156	+	2234	antisense	RIKEN cDNA D430036J16 gene [Source:MGI Symbol;Acc:MGI:2441977]	-	26	130	1.22758	5.80977
ENSMUSG00000086454	4.14089	39.6302	-3.22134	1.82365e-05	0.000418386	Platr14	2	104559163	104571429	+	1579	processed_transcript	pluripotency associated transcript 14 [Source:MGI Symbol;Acc:MGI:1922209]	-	4	41	0.2672	2.59239
ENSMUSG00000061298	4.14089	39.6302	-3.22134	1.82365e-05	0.000418386	Agbl4	4	110397661	111664324	+	9599	protein_coding	ATP/GTP binding protein-like 4 [Source:MGI Symbol;Acc:MGI:1918244]	-	4	41	0.0439534	0.426438
ENSMUSG00000061718	25.8652	121.796	-2.23011	1.82412e-05	0.000418386	Ppp1r1b	11	98348404	98357796	+	2928	protein_coding	protein phosphatase 1, regulatory inhibitor subunit 1B [Source:MGI Symbol;Acc:MGI:94860]	-	25	126	0.90059	4.29633
ENSMUSG00000035020	122.073	26.097	2.22018	1.82412e-05	0.000418386	Epgn	5	91027464	91035215	+	1807	protein_coding	epithelial mitogen [Source:MGI Symbol;Acc:MGI:1919170]	-	118	27	6.88782	1.49178
ENSMUSG00000053391	11.3823	70.5633	-2.61935	1.83042e-05	0.000419069	Olfr211	6	116489091	116498221	+	4880	protein_coding	olfactory receptor 211 [Source:MGI Symbol;Acc:MGI:3030045]	-	11	73	0.237756	1.49349
ENSMUSG00000055421	7.24434	52.1968	-2.82846	1.83216e-05	0.000419069	Pcdh9	14	93013410	93890679	-	6783	protein_coding	protocadherin 9 [Source:MGI Symbol;Acc:MGI:1306801]	-	7	54	0.108851	0.794823
ENSMUSG00000104943	7.24434	52.1968	-2.82846	1.83216e-05	0.000419069	Gm42868	3	100497429	100500125	+	2697	sense_intronic	predicted gene 42868 [Source:MGI Symbol;Acc:MGI:5663005]	-	7	54	0.273763	1.99899
ENSMUSG00000035735	27.9341	128.563	-2.19752	1.85664e-05	0.000423888	Dagla	19	10245265	10304877	-	5747	protein_coding	diacylglycerol lipase, alpha [Source:MGI Symbol;Acc:MGI:2677061]	-	27	133	0.495542	2.31052
ENSMUSG00000020950	27.9341	128.563	-2.19752	1.85664e-05	0.000423888	Foxg1	12	49382660	49386861	+	4202	protein_coding	forkhead box G1 [Source:MGI Symbol;Acc:MGI:1347464]	Fork	27	133	0.677744	3.16005
ENSMUSG00000030237	6.20985	47.3635	-2.90696	1.86467e-05	0.00042533	Slco1a4	6	141805440	141856199	-	6414	protein_coding	solute carrier organic anion transporter family, member 1a4 [Source:MGI Symbol;Acc:MGI:1351896]	-	6	49	0.0986689	0.762721
ENSMUSG00000040649	19.6582	99.5631	-2.3334	1.91176e-05	0.000435671	Rimklb	6	122447296	122498761	-	5622	protein_coding	ribosomal modification protein rimK-like family member B [Source:MGI Symbol;Acc:MGI:1918325]	-	19	103	0.356468	1.82913
ENSMUSG00000048142	620.697	168.196	1.88294	1.94902e-05	0.000441373	Nat8l	5	33995984	34005916	+	6670	protein_coding	N-acetyltransferase 8-like [Source:MGI Symbol;Acc:MGI:2447776]	-	600	174	9.48819	2.60448
ENSMUSG00000094561	20.6927	1.38778e-17	7.38036	1.95811e-05	0.000441373	Ighv1-22	12	114746273	114746706	-	351	IG_V_gene	immunoglobulin heavy variable 1-22 [Source:MGI Symbol;Acc:MGI:4439784]	-	20	0	6.01009	0
ENSMUSG00000111837	20.6927	1.38778e-17	7.38036	1.95811e-05	0.000441373	Gm47135	9	122682742	122683641	+	886	transcribed_unprocessed_pseudogene	predicted gene, 47135 [Source:MGI Symbol;Acc:MGI:6095892]	-	20	0	2.38097	0
ENSMUSG00000031512	1.38778e-17	21.2637	-7.41979	1.95811e-05	0.000441373	Tex29	8	11840474	11855761	+	1262	protein_coding	testis expressed 29 [Source:MGI Symbol;Acc:MGI:1922778]	-	0	22	0	1.74045
ENSMUSG00000057464	1.38778e-17	21.2637	-7.41979	1.95811e-05	0.000441373	Olfr1415	1	92489101	92496101	-	2815	protein_coding	olfactory receptor 1415 [Source:MGI Symbol;Acc:MGI:3031249]	-	0	22	0	0.780266
ENSMUSG00000043892	1.38778e-17	21.2637	-7.41979	1.95811e-05	0.000441373	Olfr1018	2	85818479	85824221	+	3186	protein_coding	olfactory receptor 1018 [Source:MGI Symbol;Acc:MGI:3030852]	-	0	22	0	0.689406
ENSMUSG00000109403	1.38778e-17	21.2637	-7.41979	1.95811e-05	0.000441373	Olfr1311	2	112019656	112024412	-	2667	protein_coding	olfactory receptor 1311 [Source:MGI Symbol;Acc:MGI:3031145]	-	0	22	0	0.823565
ENSMUSG00000030525	1.38778e-17	21.2637	-7.41979	1.95811e-05	0.000441373	Chrna7	7	63098692	63212569	-	4505	protein_coding	cholinergic receptor, nicotinic, alpha polypeptide 7 [Source:MGI Symbol;Acc:MGI:99779]	-	0	22	0	0.487558
ENSMUSG00000045204	1.38778e-17	21.2637	-7.41979	1.95811e-05	0.000441373	Olfr835	9	19032735	19037670	+	2690	protein_coding	olfactory receptor 835 [Source:MGI Symbol;Acc:MGI:3030669]	-	0	22	0	0.816524
ENSMUSG00000044454	1.38778e-17	21.2637	-7.41979	1.95811e-05	0.000441373	Olfr867	9	20050955	20057562	-	4617	protein_coding	olfactory receptor 867 [Source:MGI Symbol;Acc:MGI:3030701]	-	0	22	0	0.475731
ENSMUSG00000108167	1.38778e-17	21.2637	-7.41979	1.95811e-05	0.000441373	Olfr1386	11	49465046	49471715	+	2559	protein_coding	olfactory receptor 1386 [Source:MGI Symbol;Acc:MGI:3031220]	-	0	22	0	0.858323
ENSMUSG00000067529	1.38778e-17	21.2637	-7.41979	1.95811e-05	0.000441373	Olfr1423	19	12031787	12041317	-	5570	protein_coding	olfactory receptor 1423 [Source:MGI Symbol;Acc:MGI:3031257]	-	0	22	0	0.394336
ENSMUSG00000031558	112.762	427.261	-1.9207	1.98127e-05	0.00044619	Slit2	5	47983138	48307733	+	25433	protein_coding	slit guidance ligand 2 [Source:MGI Symbol;Acc:MGI:1315205]	-	109	442	0.452051	1.73509
ENSMUSG00000031428	18.6237	95.6965	-2.35383	2.012e-05	0.000452291	Zcchc18	X	136993155	136998472	+	4876	protein_coding	zinc finger, CCHC domain containing 18 [Source:MGI Symbol;Acc:MGI:1914245]	-	18	99	0.389374	2.02708
ENSMUSG00000030806	18.6237	95.6965	-2.35383	2.012e-05	0.000452291	Stx1b	7	127803900	127824549	-	4802	protein_coding	syntaxin 1B [Source:MGI Symbol;Acc:MGI:1930705]	-	18	99	0.395374	2.05831
ENSMUSG00000063698	10.3478	62.83	-2.58815	2.01462e-05	0.00045247	Sfxn4	19	60837277	60861479	-	2975	protein_coding	sideroflexin 4 [Source:MGI Symbol;Acc:MGI:2137680]	-	10	65	0.354545	2.18135
ENSMUSG00000031938	232.763	843.891	-1.85765	2.06177e-05	0.000462641	4931406C07Rik	9	15283337	15306448	-	10871	protein_coding	RIKEN cDNA 4931406C07 gene [Source:MGI Symbol;Acc:MGI:1918234]	-	225	873	2.18309	8.01758
ENSMUSG00000037683	56.8999	230.062	-2.01324	2.07552e-05	0.000464911	Armc3	2	19199302	19310241	+	2830	protein_coding	armadillo repeat containing 3 [Source:MGI Symbol;Acc:MGI:1918132]	-	55	238	2.04991	8.39632
ENSMUSG00000032841	30.0031	134.363	-2.15846	2.0775e-05	0.000464911	Prr5l	2	101714285	101883027	-	4967	protein_coding	proline rich 5 like [Source:MGI Symbol;Acc:MGI:1919696]	-	29	139	0.615832	2.79395
ENSMUSG00000025738	30.0031	134.363	-2.15846	2.0775e-05	0.000464911	Fbxl16	17	25809085	25821244	+	3478	protein_coding	F-box and leucine-rich repeat protein 16 [Source:MGI Symbol;Acc:MGI:2448488]	-	29	139	0.879481	3.9901
ENSMUSG00000030156	99.314	20.297	2.28345	2.17584e-05	0.000486479	Cd69	6	129267325	129275436	-	6509	protein_coding	CD69 antigen [Source:MGI Symbol;Acc:MGI:88343]	-	96	21	1.55566	0.322109
ENSMUSG00000017978	106.555	403.094	-1.91832	2.19844e-05	0.00049109	Cadps2	6	23262773	23839421	-	9566	protein_coding	Ca2+-dependent activator protein for secretion 2 [Source:MGI Symbol;Acc:MGI:2443963]	-	103	417	1.1357	4.35215
ENSMUSG00000038060	81.7277	316.095	-1.94989	2.20865e-05	0.000492927	Dlec1	9	119102478	119148246	+	6696	protein_coding	deleted in lung and esophageal cancer 1 [Source:MGI Symbol;Acc:MGI:2443671]	-	79	327	1.24443	4.87563
ENSMUSG00000049811	100.348	381.828	-1.92663	2.21092e-05	0.00049299	Fam161a	11	23007531	23030788	+	4396	protein_coding	family with sequence similarity 161, member A [Source:MGI Symbol;Acc:MGI:1921123]	-	97	395	2.32741	8.97094
ENSMUSG00000040520	222.418	804.258	-1.85382	2.2576e-05	0.000502948	Manea	4	26324506	26346891	-	4867	protein_coding	mannosidase, endo-alpha [Source:MGI Symbol;Acc:MGI:2444484]	-	215	832	4.65946	17.0671
ENSMUSG00000010609	126.211	467.86	-1.88924	2.26381e-05	0.000503881	Psen2	1	180227004	180263438	-	4332	protein_coding	presenilin 2 [Source:MGI Symbol;Acc:MGI:109284]	-	122	484	2.9705	11.1546
ENSMUSG00000001249	13.4513	76.3633	-2.49452	2.29874e-05	0.000510646	Hpn	7	31098725	31115290	-	4101	protein_coding	hepsin [Source:MGI Symbol;Acc:MGI:1196620]	-	13	79	0.334358	1.92325
ENSMUSG00000038677	18.6237	94.7298	-2.3392	2.30038e-05	0.000510646	Scube3	17	28142141	28174854	+	8844	protein_coding	signal peptide, CUB domain, EGF-like 3 [Source:MGI Symbol;Acc:MGI:3045253]	-	18	98	0.214675	1.10631
ENSMUSG00000103662	18.6237	94.7298	-2.3392	2.30038e-05	0.000510646	Gm34294	2	169624056	169628318	-	4263	TEC	predicted gene, 34294 [Source:MGI Symbol;Acc:MGI:5593453]	-	18	98	0.445364	2.29514
ENSMUSG00000037095	308.281	80.2299	1.94031	2.31446e-05	0.000513314	Lrg1	17	56119678	56122001	-	1408	protein_coding	leucine-rich alpha-2-glycoprotein 1 [Source:MGI Symbol;Acc:MGI:1924155]	-	298	83	22.324	5.88537
ENSMUSG00000018474	421.041	1483.82	-1.81699	2.37309e-05	0.000525847	Chd3	11	69343273	69369406	-	8443	protein_coding	chromodomain helicase DNA binding protein 3 [Source:MGI Symbol;Acc:MGI:1344395]	-	407	1535	5.08459	18.1514
ENSMUSG00000087037	47.5895	5.79711	3.00948	2.37703e-05	0.000526251	4930432L08Rik	5	76331238	76341885	+	1608	processed_transcript	RIKEN cDNA 4930432L08 gene [Source:MGI Symbol;Acc:MGI:1921871]	-	46	6	3.01738	0.372532
ENSMUSG00000019214	15.5203	84.0965	-2.42878	2.38152e-05	0.000526775	Chtf18	17	25718926	25727419	-	4584	protein_coding	CTF18, chromosome transmission fidelity factor 18 [Source:MGI Symbol;Acc:MGI:2384887]	-	15	87	0.345148	1.89484
ENSMUSG00000029155	189.315	686.325	-1.85744	2.38868e-05	0.000527889	Spata18	5	73651379	73679512	+	2107	protein_coding	spermatogenesis associated 18 [Source:MGI Symbol;Acc:MGI:1920722]	-	183	710	9.16104	33.6428
ENSMUSG00000069227	4.14089	38.6636	-3.18583	2.41467e-05	0.000533159	Gprin1	13	54736671	54749874	-	4348	protein_coding	G protein-regulated inducer of neurite outgrowth 1 [Source:MGI Symbol;Acc:MGI:1349455]	-	4	40	0.097035	0.918478
ENSMUSG00000049122	5.17537	42.5302	-3.00946	2.42341e-05	0.000534613	Frmd3	4	74013442	74202214	+	6065	protein_coding	FERM domain containing 3 [Source:MGI Symbol;Acc:MGI:2442466]	-	5	44	0.0869556	0.724303
ENSMUSG00000044288	10.3478	61.8634	-2.56582	2.44421e-05	0.000538724	Cnr1	4	33924593	33948831	+	6444	protein_coding	cannabinoid receptor 1 (brain) [Source:MGI Symbol;Acc:MGI:104615]	-	10	64	0.163683	0.991569
ENSMUSG00000106847	129.314	478.493	-1.88664	2.46012e-05	0.00054175	Peg13	15	72805600	72810324	-	4725	sense_intronic	paternally expressed 13 [Source:MGI Symbol;Acc:MGI:2663476]	-	125	495	2.7904	10.4593
ENSMUSG00000029371	499.662	136.296	1.87321	2.50626e-05	0.000551423	Cxcl5	5	90759360	90761624	+	1863	protein_coding	chemokine (C-X-C motif) ligand 5 [Source:MGI Symbol;Acc:MGI:1096868]	-	483	141	27.3459	7.55622
ENSMUSG00000086243	9.31332	57.9967	-2.623	2.58959e-05	0.000569252	Gm12121	11	34141827	34143421	+	500	lincRNA	predicted gene 12121 [Source:MGI Symbol;Acc:MGI:3651988]	-	9	60	1.89859	11.9806
ENSMUSG00000026442	33.1066	143.063	-2.10744	2.64122e-05	0.000579574	Nfasc	1	132564690	132741797	-	14145	protein_coding	neurofascin [Source:MGI Symbol;Acc:MGI:104753]	-	32	148	0.238619	1.04462
ENSMUSG00000096929	33.1066	143.063	-2.10744	2.64122e-05	0.000579574	A330023F24Rik	1	194976375	195037904	+	9354	processed_transcript	RIKEN cDNA A330023F24 gene [Source:MGI Symbol;Acc:MGI:2443958]	-	32	148	0.360837	1.57966
ENSMUSG00000037306	28.9686	128.563	-2.14528	2.66106e-05	0.000583414	Man1c1	4	134561690	134704290	-	5722	protein_coding	mannosidase, alpha, class 1C, member 1 [Source:MGI Symbol;Acc:MGI:2446214]	-	28	133	0.516141	2.32061
ENSMUSG00000032744	22.7617	108.263	-2.24385	2.66569e-05	0.000583913	Heyl	4	123233556	123249875	+	5113	protein_coding	hairy/enhancer-of-split related with YRPW motif-like [Source:MGI Symbol;Acc:MGI:1860511]	bHLH	22	112	0.453842	2.18696
ENSMUSG00000078350	13.4513	75.3966	-2.47617	2.70266e-05	0.000591491	Smim1	4	154020470	154026230	-	5761	protein_coding	small integral membrane protein 1 [Source:MGI Symbol;Acc:MGI:1916109]	-	13	78	0.238015	1.35175
ENSMUSG00000036551	15.5203	83.1299	-2.41213	2.76638e-05	0.000604902	Akap14	X	37150698	37168842	-	1792	protein_coding	A kinase (PRKA) anchor protein 14 [Source:MGI Symbol;Acc:MGI:3618288]	-	15	86	0.8829	4.79136
ENSMUSG00000026062	21.7272	103.43	-2.24478	2.82943e-05	0.000618144	Slc9a2	1	40680574	40769273	+	6984	protein_coding	solute carrier family 9 (sodium/hydrogen exchanger), member 2 [Source:MGI Symbol;Acc:MGI:105075]	-	21	107	0.317156	1.5296
ENSMUSG00000036437	2.07194	29.9636	-3.77777	2.88486e-05	0.000628597	Npy1r	8	66697192	66706792	+	3454	protein_coding	neuropeptide Y receptor Y1 [Source:MGI Symbol;Acc:MGI:104963]	-	2	31	0.0610753	0.896061
ENSMUSG00000085246	2.07194	29.9636	-3.77777	2.88486e-05	0.000628597	Gm15893	11	88356291	88363947	+	1559	antisense	predicted gene 15893 [Source:MGI Symbol;Acc:MGI:3801832]	-	2	31	0.135314	1.98524
ENSMUSG00000086154	2.07194	29.9636	-3.77777	2.88486e-05	0.000628597	Gm16196	17	29014642	29032568	-	2172	bidirectional_promoter_lncRNA	predicted gene 16196 [Source:MGI Symbol;Acc:MGI:3801772]	-	2	31	0.0971244	1.42495
ENSMUSG00000028139	33.1066	142.096	-2.09766	2.89637e-05	0.000630551	Riiad1	3	94464983	94480341	-	813	protein_coding	regulatory subunit of type II PKA R-subunit (RIIa) domain containing 1 [Source:MGI Symbol;Acc:MGI:1913603]	-	32	147	4.15162	18.052
ENSMUSG00000054910	10.3478	60.8967	-2.54315	2.96899e-05	0.000645794	4931415C17Rik	8	12672186	12679229	+	2959	processed_transcript	RIKEN cDNA 4931415C17 gene [Source:MGI Symbol;Acc:MGI:1918216]	-	10	63	0.356462	2.12566
ENSMUSG00000021198	60.0034	233.929	-1.96081	3.01452e-05	0.000655075	Unc79	12	102948859	103184065	+	14265	protein_coding	unc-79 homolog [Source:MGI Symbol;Acc:MGI:2684729]	-	58	242	0.428859	1.69372
ENSMUSG00000104011	1.38778e-17	20.297	-7.35308	3.04594e-05	0.000655075	Gm32391	1	164462442	164463989	+	540	lincRNA	predicted gene, 32391 [Source:MGI Symbol;Acc:MGI:5591550]	-	0	21	0	3.88261
ENSMUSG00000100599	1.38778e-17	20.297	-7.35308	3.04594e-05	0.000655075	1700120C14Rik	15	99249511	99262044	+	1952	processed_transcript	RIKEN cDNA 1700120C14 gene [Source:MGI Symbol;Acc:MGI:1920850]	-	0	21	0	1.07408
ENSMUSG00000109727	1.38778e-17	20.297	-7.35308	3.04594e-05	0.000655075	Gm45464	8	91113762	91116671	-	2844	sense_intronic	predicted gene 45464 [Source:MGI Symbol;Acc:MGI:5791300]	-	0	21	0	0.737205
ENSMUSG00000116560	1.38778e-17	20.297	-7.35308	3.04594e-05	0.000655075	AC183095.1	17	6511791	6528713	-	3159	unprocessed_pseudogene	predicted 2808 [Source:NCBI gene;Acc:100040500]	-	0	21	0	0.663694
ENSMUSG00000111465	1.38778e-17	20.297	-7.35308	3.04594e-05	0.000655075	Gm47113	9	121869496	121879936	+	9507	lincRNA	predicted gene, 47113 [Source:MGI Symbol;Acc:MGI:6095855]	-	0	21	0	0.220533
ENSMUSG00000074252	1.38778e-17	20.297	-7.35308	3.04594e-05	0.000655075	Gm10654	8	70931405	70933037	+	1633	TEC	predicted gene 10654 [Source:MGI Symbol;Acc:MGI:3643366]	-	0	21	0	1.2839
ENSMUSG00000115724	1.38778e-17	20.297	-7.35308	3.04594e-05	0.000655075	Gm49087	14	43979713	43987466	-	2947	lincRNA	predicted gene, 49087 [Source:MGI Symbol;Acc:MGI:6118476]	-	0	21	0	0.711439
ENSMUSG00000075159	1.38778e-17	20.297	-7.35308	3.04594e-05	0.000655075	Olfr1110	2	87133673	87140300	-	3159	protein_coding	olfactory receptor 1110 [Source:MGI Symbol;Acc:MGI:3030944]	-	0	21	0	0.663694
ENSMUSG00000090097	1.38778e-17	20.297	-7.35308	3.04594e-05	0.000655075	Gm13757	2	88442814	88449131	-	4460	protein_coding	predicted gene 13757 [Source:MGI Symbol;Acc:MGI:3713304]	-	0	21	0	0.470092
ENSMUSG00000048377	1.38778e-17	20.297	-7.35308	3.04594e-05	0.000655075	Foxi2	7	135410308	135413622	+	2657	protein_coding	forkhead box I2 [Source:MGI Symbol;Acc:MGI:3028075]	Fork	0	21	0	0.789089
ENSMUSG00000051180	1.38778e-17	20.297	-7.35308	3.04594e-05	0.000655075	Olfr522	7	140159999	140164764	-	4766	protein_coding	olfactory receptor 522 [Source:MGI Symbol;Acc:MGI:3030356]	-	0	21	0	0.43991
ENSMUSG00000031603	1.38778e-17	20.297	-7.35308	3.04594e-05	0.000655075	Fgf20	8	40279166	40308331	-	1678	protein_coding	fibroblast growth factor 20 [Source:MGI Symbol;Acc:MGI:1891346]	-	0	21	0	1.24947
ENSMUSG00000010044	63.1068	243.595	-1.94659	3.05317e-05	0.000656063	Zmynd10	9	107547298	107551319	+	2129	protein_coding	zinc finger, MYND domain containing 10 [Source:MGI Symbol;Acc:MGI:2387863]	-	61	252	3.02212	11.8174
ENSMUSG00000048455	1339.67	385.694	1.796	3.0599e-05	0.00065694	Sprr1b	3	92436809	92438789	-	830	protein_coding	small proline-rich protein 1B [Source:MGI Symbol;Acc:MGI:106659]	-	1295	399	164.57	47.9947
ENSMUSG00000022885	114.831	419.527	-1.86815	3.12558e-05	0.00067046	St6gal1	16	23224740	23360350	+	4916	protein_coding	beta galactoside alpha 2,6 sialyltransferase 1 [Source:MGI Symbol;Acc:MGI:108470]	-	111	434	2.3816	8.81407
ENSMUSG00000033634	3.10641	33.8303	-3.39486	3.14646e-05	0.000673776	Nat8f2	6	85865422	85869158	-	3301	protein_coding	N-acetyltransferase 8 (GCN5-related) family member 2 [Source:MGI Symbol;Acc:MGI:2136446]	-	3	35	0.0958592	1.05857
ENSMUSG00000112441	3.10641	33.8303	-3.39486	3.14646e-05	0.000673776	Gm48898	12	8291024	8293694	-	2671	lincRNA	predicted gene, 48898 [Source:MGI Symbol;Acc:MGI:6098663]	-	3	35	0.118469	1.30826
ENSMUSG00000030757	5.17537	41.5635	-2.97639	3.15106e-05	0.00067418	Zkscan2	7	123475384	123500449	-	8984	protein_coding	zinc finger with KRAB and SCAN domains 2 [Source:MGI Symbol;Acc:MGI:2444060]	zf-C2H2	5	43	0.0587027	0.477856
ENSMUSG00000021061	21.7272	102.463	-2.23125	3.19981e-05	0.000684021	Sptb	12	76580488	76710547	-	12147	protein_coding	spectrin beta, erythrocytic [Source:MGI Symbol;Acc:MGI:98387]	-	21	106	0.182351	0.871235
ENSMUSG00000032827	57.9344	226.195	-1.96286	3.23284e-05	0.000690488	Ppp1r9a	6	4902917	5165661	+	14531	protein_coding	protein phosphatase 1, regulatory subunit 9A [Source:MGI Symbol;Acc:MGI:2442401]	-	56	234	0.406491	1.60775
ENSMUSG00000068463	1.03746	25.1303	-4.44527	3.36527e-05	0.000715697	B630019A10Rik	16	23175280	23224446	+	8429	antisense	RIKEN cDNA B630019A10 gene [Source:MGI Symbol;Acc:MGI:2443371]	-	1	26	0.0125136	0.307961
ENSMUSG00000033569	1.03746	25.1303	-4.44527	3.36527e-05	0.000715697	Adgrb3	1	25067476	25829707	-	18559	protein_coding	adhesion G protein-coupled receptor B3 [Source:MGI Symbol;Acc:MGI:2441837]	-	1	26	0.00568334	0.139868
ENSMUSG00000025427	1.03746	25.1303	-4.44527	3.36527e-05	0.000715697	Rnf165	18	77456110	77565147	-	10134	protein_coding	ring finger protein 165 [Source:MGI Symbol;Acc:MGI:2444521]	-	1	26	0.0104082	0.256148
ENSMUSG00000106887	1.03746	25.1303	-4.44527	3.36527e-05	0.000715697	A930005G22Rik	5	115420597	115422500	-	1904	TEC	RIKEN cDNA A930005G22 gene [Source:MGI Symbol;Acc:MGI:3528178]	-	1	26	0.0553976	1.36334
ENSMUSG00000050818	1.03746	25.1303	-4.44527	3.36527e-05	0.000715697	Olfr330	11	58527186	58534836	-	2913	protein_coding	olfactory receptor 330 [Source:MGI Symbol;Acc:MGI:3030164]	-	1	26	0.0362091	0.89111
ENSMUSG00000041729	8.27883	53.1635	-2.66529	3.40661e-05	0.000723869	Coro2b	9	62419492	62537044	-	5919	protein_coding	coronin, actin binding protein, 2B [Source:MGI Symbol;Acc:MGI:2444283]	-	8	55	0.142561	0.927711
ENSMUSG00000033597	20.6927	98.5964	-2.2458	3.42077e-05	0.000725636	Caskin1	17	24488783	24508905	+	6172	protein_coding	CASK interacting protein 1 [Source:MGI Symbol;Acc:MGI:2442952]	-	20	102	0.341792	1.64996
ENSMUSG00000038248	20.6927	98.5964	-2.2458	3.42077e-05	0.000725636	Sobp	10	43002500	43174530	-	5529	protein_coding	sine oculis binding protein [Source:MGI Symbol;Acc:MGI:1924427]	-	20	102	0.381541	1.84184
ENSMUSG00000021798	12.4168	70.5633	-2.49513	3.42847e-05	0.000726648	Ldb3	14	34526603	34588682	-	6105	protein_coding	LIM domain binding 3 [Source:MGI Symbol;Acc:MGI:1344412]	-	12	73	0.207326	1.19381
ENSMUSG00000027238	14.4858	78.2966	-2.42456	3.46328e-05	0.000733075	Frmd5	2	121545529	121807087	-	7546	protein_coding	FERM domain containing 5 [Source:MGI Symbol;Acc:MGI:2442557]	-	14	81	0.19569	1.07168
ENSMUSG00000019892	87.9346	325.761	-1.88788	3.46469e-05	0.000733075	Lrriq1	10	103046031	103236322	-	6449	protein_coding	leucine-rich repeats and IQ motif containing 1 [Source:MGI Symbol;Acc:MGI:1922228]	-	85	337	1.39022	5.21718
ENSMUSG00000019982	58.9689	228.129	-1.94965	3.50868e-05	0.000741749	Myb	10	21124935	21160984	-	8933	protein_coding	myeloblastosis oncogene [Source:MGI Symbol;Acc:MGI:97249]	MYB	57	236	0.673032	2.63763
ENSMUSG00000051367	99.314	365.394	-1.87812	3.51642e-05	0.000742754	Six1	12	73040015	73053887	-	4383	protein_coding	sine oculis-related homeobox 1 [Source:MGI Symbol;Acc:MGI:102780]	Homeobox	96	378	2.31024	8.61031
ENSMUSG00000076613	637.249	180.762	1.81702	3.59578e-05	0.000758871	Ighg2b	12	113302965	113307933	-	2678	IG_C_gene	immunoglobulin heavy constant gamma 2B [Source:MGI Symbol;Acc:MGI:96445]	-	616	187	24.2621	6.97155
ENSMUSG00000004035	7.24434	48.3302	-2.71771	3.64545e-05	0.000766747	Gstm7	3	107926334	107931817	-	1601	protein_coding	glutathione S-transferase, mu 7 [Source:MGI Symbol;Acc:MGI:1915562]	-	7	50	0.461174	3.11801
ENSMUSG00000097924	7.24434	48.3302	-2.71771	3.64545e-05	0.000766747	A730020E08Rik	6	61172293	61180810	-	3895	bidirectional_promoter_lncRNA	RIKEN cDNA A730020E08 gene [Source:MGI Symbol;Acc:MGI:2444999]	-	7	50	0.189561	1.28162
ENSMUSG00000032773	7.24434	48.3302	-2.71771	3.64545e-05	0.000766747	Chrm1	19	8663789	8683587	+	6487	protein_coding	cholinergic receptor, muscarinic 1, CNS [Source:MGI Symbol;Acc:MGI:88396]	-	7	50	0.113818	0.769528
ENSMUSG00000102697	7.24434	49.2968	-2.7462	3.64545e-05	0.000766747	Pcdhac2	18	37143503	37187657	+	5888	protein_coding	protocadherin alpha subfamily C, 2 [Source:MGI Symbol;Acc:MGI:1891443]	-	7	51	0.125397	0.86477
ENSMUSG00000072663	306.212	1053.66	-1.7824	3.67923e-05	0.000773198	Spef2	15	9578193	9748868	-	9916	protein_coding	sperm flagellar 2 [Source:MGI Symbol;Acc:MGI:2443727]	-	296	1090	3.14857	10.9746
ENSMUSG00000063409	44.486	179.796	-2.01201	3.68714e-05	0.000774207	Lrrc43	5	123489305	123508205	+	2066	protein_coding	leucine rich repeat containing 43 [Source:MGI Symbol;Acc:MGI:2685907]	-	43	186	2.19531	8.98837
ENSMUSG00000089715	373.454	1280.82	-1.77774	3.69385e-05	0.00077496	Cbx6	15	79823896	79834688	-	10609	protein_coding	chromobox 6 [Source:MGI Symbol;Acc:MGI:3512628]	-	361	1325	3.58914	12.4692
ENSMUSG00000023949	58.9689	227.162	-1.94353	3.72125e-05	0.000780049	Tcte1	17	45523434	45542680	+	3075	protein_coding	t-complex-associated testis expressed 1 [Source:MGI Symbol;Acc:MGI:98640]	-	57	235	1.95518	7.62994
ENSMUSG00000079057	65.1758	246.495	-1.9172	3.75285e-05	0.000786009	Cyp4v3	8	45304944	45333216	-	3808	protein_coding	cytochrome P450, family 4, subfamily v, polypeptide 3 [Source:MGI Symbol;Acc:MGI:2142763]	-	63	255	1.74503	6.68562
ENSMUSG00000021509	139.659	32.8636	2.08301	3.82542e-05	0.000800534	Slc25a48	13	56438355	56474239	+	3374	protein_coding	solute carrier family 25, member 48 [Source:MGI Symbol;Acc:MGI:2145373]	-	135	34	4.22033	1.00608
ENSMUSG00000024130	249.315	864.191	-1.79289	3.84412e-05	0.00080377	Abca3	17	24351950	24410201	+	8797	protein_coding	ATP-binding cassette, sub-family A (ABC1), member 3 [Source:MGI Symbol;Acc:MGI:1351617]	-	241	894	2.88962	10.1462
ENSMUSG00000030515	88.9691	325.761	-1.87103	3.98324e-05	0.000832158	Tarsl2	7	65644898	65692091	+	6741	protein_coding	threonyl-tRNA synthetase-like 2 [Source:MGI Symbol;Acc:MGI:2444486]	-	86	337	1.34565	4.99119
ENSMUSG00000064246	3915.55	1170.62	1.74183	4.00839e-05	0.000836708	Chil1	1	134182176	134190181	+	2804	protein_coding	chitinase-like 1 [Source:MGI Symbol;Acc:MGI:1340899]	-	3785	1211	142.379	43.1186
ENSMUSG00000052852	53.7964	208.796	-1.95412	4.01221e-05	0.000836803	Reep1	6	71707561	71810710	+	4112	protein_coding	receptor accessory protein 1 [Source:MGI Symbol;Acc:MGI:1098827]	-	52	216	1.33385	5.24444
ENSMUSG00000039953	918.631	3076.87	-1.74378	4.04981e-05	0.000843937	Clstn1	4	149586468	149648899	+	4662	protein_coding	calsyntenin 1 [Source:MGI Symbol;Acc:MGI:1929895]	-	888	3183	20.0909	68.1652
ENSMUSG00000092083	2.07194	28.997	-3.73067	4.06483e-05	0.000845649	Kcnb2	1	15287254	15723750	+	15165	protein_coding	potassium voltage gated channel, Shab-related subfamily, member 2 [Source:MGI Symbol;Acc:MGI:99632]	-	2	30	0.0139106	0.197505
ENSMUSG00000097915	2.07194	28.997	-3.73067	4.06483e-05	0.000845649	A330009N23Rik	15	101221195	101225186	-	1772	antisense	RIKEN cDNA A330009N23 gene [Source:MGI Symbol;Acc:MGI:2443491]	-	2	30	0.119049	1.69027
ENSMUSG00000031847	21.7272	100.53	-2.2038	4.09806e-05	0.000851848	1700030J22Rik	8	116969594	116978959	-	2996	protein_coding	RIKEN cDNA 1700030J22 gene [Source:MGI Symbol;Acc:MGI:1916778]	-	21	104	0.739325	3.46569
ENSMUSG00000088772	5.17537	40.5969	-2.94255	4.10672e-05	0.000852934	Gm26040	3	27868113	27868273	+	161	snoRNA	predicted gene, 26040 [Source:MGI Symbol;Acc:MGI:5455817]	-	5	42	3.27569	26.0448
ENSMUSG00000070473	134.487	477.527	-1.8272	4.12489e-05	0.000855991	Cldn3	5	134986214	134987472	+	1259	protein_coding	claudin 3 [Source:MGI Symbol;Acc:MGI:1329044]	-	130	494	10.8912	39.1742
ENSMUSG00000040111	120.004	428.227	-1.83426	4.14925e-05	0.000860329	Gramd1b	9	40293233	40531383	-	10075	protein_coding	GRAM domain containing 1B [Source:MGI Symbol;Acc:MGI:1925037]	-	116	443	1.21443	4.38992
ENSMUSG00000069818	3.10641	32.8636	-3.3532	4.29727e-05	0.000890277	Olfr390	11	73782964	73790446	+	3830	protein_coding	olfactory receptor 390 [Source:MGI Symbol;Acc:MGI:3030224]	-	3	34	0.0826191	0.886295
ENSMUSG00000020014	230.694	792.658	-1.78018	4.38902e-05	0.000908526	Cfap54	10	92775619	93081618	-	14645	protein_coding	cilia and flagella associated protein 54 [Source:MGI Symbol;Acc:MGI:1922208]	-	223	820	1.6061	5.59014
ENSMUSG00000040729	204.832	704.692	-1.78195	4.57402e-05	0.000946034	Cep126	9	8076461	8134294	-	4616	protein_coding	centrosomal protein 126 [Source:MGI Symbol;Acc:MGI:2680221]	-	198	729	4.52436	15.7674
ENSMUSG00000050132	7.24434	47.3635	-2.68864	4.60098e-05	0.000950028	Sarm1	11	78472330	78497754	-	5629	protein_coding	sterile alpha and HEAT/Armadillo motif containing 1 [Source:MGI Symbol;Acc:MGI:2136419]	-	7	49	0.131167	0.869087
ENSMUSG00000073795	7.24434	47.3635	-2.68864	4.60098e-05	0.000950028	6430531B16Rik	7	139972303	139978755	-	1990	protein_coding	RIKEN cDNA 6430531B16 gene [Source:MGI Symbol;Acc:MGI:2685939]	-	7	49	0.371025	2.45834
ENSMUSG00000041268	195.522	674.725	-1.78634	4.60742e-05	0.000950568	Dmxl2	9	54365158	54501626	-	13285	protein_coding	Dmx-like 2 [Source:MGI Symbol;Acc:MGI:2444630]	-	189	698	1.50058	5.24556
ENSMUSG00000048416	144.832	506.527	-1.80541	4.61675e-05	0.000951702	Mlf1	3	67374097	67400003	+	1719	protein_coding	myeloid leukemia factor 1 [Source:MGI Symbol;Acc:MGI:1341819]	-	140	524	8.59034	30.4336
ENSMUSG00000058159	31.0376	129.53	-2.05695	4.7545e-05	0.000972545	T2	17	8372396	8422728	+	1770	protein_coding	brachyury 2 [Source:MGI Symbol;Acc:MGI:104658]	-	30	134	1.78775	7.5584
ENSMUSG00000030854	1.38778e-17	19.3304	-7.28313	4.77659e-05	0.000972545	Ptpn5	7	47077795	47133684	-	5794	protein_coding	protein tyrosine phosphatase, non-receptor type 5 [Source:MGI Symbol;Acc:MGI:97807]	-	0	20	0	0.344627
ENSMUSG00000097545	1.38778e-17	19.3304	-7.28313	4.77659e-05	0.000972545	Mir124a-1hg	14	64587331	64593961	+	4804	lincRNA	Mir124-1 host gene (non-protein coding) [Source:MGI Symbol;Acc:MGI:2442197]	-	0	20	0	0.415648
ENSMUSG00000007944	1.38778e-17	19.3304	-7.28313	4.77659e-05	0.000972545	Ttc9b	7	27653915	27657346	+	2052	protein_coding	tetratricopeptide repeat domain 9B [Source:MGI Symbol;Acc:MGI:1920282]	-	0	20	0	0.973086
ENSMUSG00000085936	1.38778e-17	19.3304	-7.28313	4.77659e-05	0.000972545	2610307P16Rik	13	28460034	28885620	-	3293	processed_transcript	RIKEN cDNA 2610307P16 gene [Source:MGI Symbol;Acc:MGI:1919768]	-	0	20	0	0.606369
ENSMUSG00000022187	1.38778e-17	19.3304	-7.28313	4.77659e-05	0.000972545	Gm5546	3	104350635	104366613	-	2777	lincRNA	predicted gene 5546 [Source:MGI Symbol;Acc:MGI:3648205]	-	0	20	0	0.719039
ENSMUSG00000086338	1.38778e-17	19.3304	-7.28313	4.77659e-05	0.000972545	Gm13723	2	86869011	86874802	-	5036	protein_coding	predicted gene 13723 [Source:MGI Symbol;Acc:MGI:3713280]	-	0	20	0	0.3965
ENSMUSG00000039913	1.38778e-17	19.3304	-7.28313	4.77659e-05	0.000972545	Pak7	2	136081104	136387967	-	6505	protein_coding	p21 (RAC1) activated kinase 7 [Source:MGI Symbol;Acc:MGI:1920334]	-	0	20	0	0.30696
ENSMUSG00000096497	1.38778e-17	19.3304	-7.28313	4.77659e-05	0.000972545	Olfr787	10	129461862	129467485	+	4958	protein_coding	olfactory receptor 787 [Source:MGI Symbol;Acc:MGI:3030621]	-	0	20	0	0.402737
ENSMUSG00000114621	1.38778e-17	19.3304	-7.28313	4.77659e-05	0.000972545	Gm31107	14	68044428	68051330	-	640	lincRNA	predicted gene, 31107 [Source:MGI Symbol;Acc:MGI:5590266]	-	0	20	0	3.11996
ENSMUSG00000054141	1.38778e-17	19.3304	-7.28313	4.77659e-05	0.000972545	Olfr24	9	18751507	18763996	-	4393	protein_coding	olfactory receptor 24 [Source:MGI Symbol;Acc:MGI:109311]	-	0	20	0	0.454535
ENSMUSG00000045994	1.38778e-17	19.3304	-7.28313	4.77659e-05	0.000972545	B3gat1	9	26733728	26763101	+	4960	protein_coding	beta-1,3-glucuronyltransferase 1 (glucuronosyltransferase P) [Source:MGI Symbol;Acc:MGI:1924148]	-	0	20	0	0.402575
ENSMUSG00000067186	1.38778e-17	19.3304	-7.28313	4.77659e-05	0.000972545	Olfr132	17	38129863	38134526	-	1913	protein_coding	olfactory receptor 132 [Source:MGI Symbol;Acc:MGI:2177515]	-	0	20	0	1.04379
ENSMUSG00000086095	1.38778e-17	19.3304	-7.28313	4.77659e-05	0.000972545	Gm15328	18	16815721	16822783	+	4421	lincRNA	predicted gene 15328 [Source:MGI Symbol;Acc:MGI:3705182]	-	0	20	0	0.451656
ENSMUSG00000104148	1.38778e-17	19.3304	-7.28313	4.77659e-05	0.000972545	Pcdha2	18	36939205	37187657	+	5361	protein_coding	protocadherin alpha 2 [Source:MGI Symbol;Acc:MGI:2681880]	-	0	20	0	0.372463
ENSMUSG00000038967	60.0034	226.195	-1.91234	4.79782e-05	0.000976068	Pdk2	11	95026258	95041354	-	3163	protein_coding	pyruvate dehydrogenase kinase, isoenzyme 2 [Source:MGI Symbol;Acc:MGI:1343087]	-	58	234	1.93414	7.3861
ENSMUSG00000025432	9.31332	55.0968	-2.54916	4.81313e-05	0.000978382	Avil	10	127000709	127020994	+	3398	protein_coding	advillin [Source:MGI Symbol;Acc:MGI:1333798]	-	9	57	0.279368	1.67475
ENSMUSG00000006362	17.5892	86.0299	-2.28231	4.92717e-05	0.00100074	Cbfa2t3	8	122625141	122699109	-	8373	protein_coding	core-binding factor, runt domain, alpha subunit 2, translocated to, 3 (human) [Source:MGI Symbol;Acc:MGI:1338013]	-	17	89	0.214154	1.06122
ENSMUSG00000115856	1.03746	24.1637	-4.38897	4.95961e-05	0.00100405	Gm18095	15	99880199	99881216	+	746	processed_pseudogene	predicted gene, 18095 [Source:MGI Symbol;Acc:MGI:5010280]	-	1	25	0.14139	3.3458
ENSMUSG00000045551	23.7962	0.963749	4.45361	4.95961e-05	0.00100405	Fpr1	17	17876471	17883940	-	1324	protein_coding	formyl peptide receptor 1 [Source:MGI Symbol;Acc:MGI:107443]	-	23	1	1.83231	0.0754068
ENSMUSG00000047013	1.03746	24.1637	-4.38897	4.95961e-05	0.00100405	Fbxo41	6	85469574	85502994	-	6680	protein_coding	F-box protein 41 [Source:MGI Symbol;Acc:MGI:1261912]	-	1	25	0.01579	0.373647
ENSMUSG00000112941	1.03746	24.1637	-4.38897	4.95961e-05	0.00100405	Gm48623	13	54301959	54312797	+	1366	lincRNA	predicted gene, 48623 [Source:MGI Symbol;Acc:MGI:6098220]	-	1	25	0.077216	1.82721
ENSMUSG00000002944	385.868	1290.49	-1.74142	5.08316e-05	0.00102822	Cd36	5	17781690	17888801	-	3590	protein_coding	CD36 molecule [Source:MGI Symbol;Acc:MGI:107899]	-	373	1335	10.959	37.1266
ENSMUSG00000026961	114.831	405.027	-1.81743	5.13035e-05	0.00103692	Lrrc26	2	25289915	25291180	+	1190	protein_coding	leucine rich repeat containing 26 [Source:MGI Symbol;Acc:MGI:2385129]	-	111	419	9.83862	35.1532
ENSMUSG00000020546	61.0378	228.129	-1.9	5.17177e-05	0.00104445	Stxbp4	11	90476492	90638084	-	11834	protein_coding	syntaxin binding protein 4 [Source:MGI Symbol;Acc:MGI:1342296]	-	59	236	0.52587	1.99103
ENSMUSG00000027309	184.142	630.259	-1.77446	5.18718e-05	0.00104671	4930402H24Rik	2	130706200	130906406	-	10659	protein_coding	RIKEN cDNA 4930402H24 gene [Source:MGI Symbol;Acc:MGI:1923029]	-	178	652	1.76141	6.10702
ENSMUSG00000019850	339.316	94.7298	1.83931	5.24636e-05	0.00105779	Tnfaip3	10	19000910	19015657	-	7226	protein_coding	tumor necrosis factor, alpha-induced protein 3 [Source:MGI Symbol;Acc:MGI:1196377]	-	328	98	4.78778	1.35402
ENSMUSG00000044365	8.27883	51.2301	-2.61198	5.28572e-05	0.00106486	Cxxc4	3	134236484	134262161	+	13401	protein_coding	CXXC finger 4 [Source:MGI Symbol;Acc:MGI:2442112]	-	8	53	0.0629667	0.394854
ENSMUSG00000054871	80.6932	292.895	-1.85831	5.30188e-05	0.00106725	Tmem158	9	123259053	123260764	-	1712	protein_coding	transmembrane protein 158 [Source:MGI Symbol;Acc:MGI:1919559]	-	78	303	4.80561	17.67
ENSMUSG00000041658	5.17537	39.6302	-2.90789	5.36474e-05	0.00107816	Rragb	X	153139981	153171943	+	2258	protein_coding	Ras-related GTP binding B [Source:MGI Symbol;Acc:MGI:3038613]	-	5	41	0.233563	1.81284
ENSMUSG00000022987	5.17537	39.6302	-2.90789	5.36474e-05	0.00107816	Zfp641	15	98285585	98296161	-	4288	protein_coding	zinc finger protein 641 [Source:MGI Symbol;Acc:MGI:2442788]	zf-C2H2	5	41	0.122991	0.954613
ENSMUSG00000090113	25.8652	112.13	-2.11094	5.47538e-05	0.0010995	Nhlrc4	17	25942233	25944961	-	2318	protein_coding	NHL repeat containing 4 [Source:MGI Symbol;Acc:MGI:3687200]	-	25	116	1.13759	4.99624
ENSMUSG00000037196	30.0031	124.696	-2.05085	5.61987e-05	0.00112761	Pacrg	17	10403012	10840311	-	1572	protein_coding	PARK2 co-regulated [Source:MGI Symbol;Acc:MGI:1916560]	-	29	129	1.94582	8.19286
ENSMUSG00000085133	43.4515	171.096	-1.97436	5.62536e-05	0.0011278	B930095G15Rik	14	121248706	121253971	+	4715	sense_intronic	RIKEN cDNA B930095G15 gene [Source:MGI Symbol;Acc:MGI:2443701]	-	42	177	0.939563	3.74792
ENSMUSG00000023484	2.07194	28.0303	-3.68197	5.75184e-05	0.00115037	Prph	15	99055174	99058978	+	1999	protein_coding	peripherin [Source:MGI Symbol;Acc:MGI:97774]	-	2	29	0.10553	1.44838
ENSMUSG00000020684	2.07194	28.0303	-3.68197	5.75184e-05	0.00115037	Rasl10b	11	83409137	83421039	+	4010	protein_coding	RAS-like, family 10, member B [Source:MGI Symbol;Acc:MGI:2685575]	-	2	29	0.052607	0.722025
ENSMUSG00000062105	2.07194	28.0303	-3.68197	5.75184e-05	0.00115037	Olfr183	16	58995357	59001441	+	2411	protein_coding	olfactory receptor 183 [Source:MGI Symbol;Acc:MGI:3030017]	-	2	29	0.0874965	1.20088
ENSMUSG00000034771	90.0036	319.961	-1.82846	5.85827e-05	0.00117024	Tle2	10	81574561	81590845	+	6221	protein_coding	transducin-like enhancer of split 2 [Source:MGI Symbol;Acc:MGI:104635]	-	87	331	1.47509	5.3121
ENSMUSG00000049130	61.0378	11.5971	2.38302	5.87912e-05	0.00117024	C5ar1	7	16246743	16259540	-	2570	protein_coding	complement component 5a receptor 1 [Source:MGI Symbol;Acc:MGI:88232]	-	59	12	2.42146	0.466172
ENSMUSG00000103527	3.10641	31.8969	-3.31029	5.88889e-05	0.00117024	Gm37261	3	51672801	51673901	+	1101	TEC	predicted gene, 37261 [Source:MGI Symbol;Acc:MGI:5610489]	-	3	33	0.287403	2.99244
ENSMUSG00000020635	3.10641	31.8969	-3.31029	5.88889e-05	0.00117024	Fkbp1b	12	4833174	4841591	-	1021	protein_coding	FK506 binding protein 1b [Source:MGI Symbol;Acc:MGI:1336205]	-	3	33	0.309923	3.22691
ENSMUSG00000048240	3.10641	31.8969	-3.31029	5.88889e-05	0.00117024	Gng7	10	80948624	81014945	-	3786	protein_coding	guanine nucleotide binding protein (G protein), gamma 7 [Source:MGI Symbol;Acc:MGI:95787]	-	3	33	0.0835793	0.870225
ENSMUSG00000038408	3.10641	31.8969	-3.31029	5.88889e-05	0.00117024	1700018A04Rik	13	31565492	31625792	-	4216	lincRNA	RIKEN cDNA 1700018A04 gene [Source:MGI Symbol;Acc:MGI:1916631]	-	3	33	0.0750548	0.781469
ENSMUSG00000000197	3.10641	31.8969	-3.31029	5.88889e-05	0.00117024	Nalcn	14	123276634	123627144	-	14715	protein_coding	sodium leak channel, non-selective [Source:MGI Symbol;Acc:MGI:2444306]	-	3	33	0.021504	0.223899
ENSMUSG00000094891	3.10641	31.8969	-3.31029	5.88889e-05	0.00117024	Olfr55	17	33168447	33180753	+	4781	protein_coding	olfactory receptor 55 [Source:MGI Symbol;Acc:MGI:1333751]	-	3	33	0.0661852	0.689118
ENSMUSG00000044265	9.31332	54.1301	-2.52368	5.93391e-05	0.00117824	Olfm5	7	104153013	104164831	-	2268	protein_coding	olfactomedin 5 [Source:MGI Symbol;Acc:MGI:2443346]	-	9	56	0.41856	2.46515
ENSMUSG00000022773	21.7272	97.6298	-2.16162	5.96033e-05	0.00118254	Ypel1	16	17069696	17087045	+	4635	protein_coding	yippee like 1 [Source:MGI Symbol;Acc:MGI:1913303]	-	21	101	0.47789	2.17555
ENSMUSG00000043621	171.728	583.859	-1.76478	6.07157e-05	0.00120365	Ubxn10	4	138709837	138737167	-	4564	protein_coding	UBX domain protein 10 [Source:MGI Symbol;Acc:MGI:2443123]	-	166	604	3.83637	13.2126
ENSMUSG00000027996	82.7621	295.795	-1.83605	6.20721e-05	0.00122956	Sfrp2	3	83766321	83774316	+	2153	protein_coding	secreted frizzled-related protein 2 [Source:MGI Symbol;Acc:MGI:108078]	-	80	306	3.91926	14.1898
ENSMUSG00000002908	16.5547	81.1966	-2.28585	6.2417e-05	0.00123471	Kcnn1	8	70842049	70863258	-	4587	protein_coding	potassium intermediate/small conductance calcium-activated channel, subfamily N, member 1 [Source:MGI Symbol;Acc:MGI:1933993]	-	16	84	0.367917	1.82831
ENSMUSG00000045349	91.0381	20.297	2.15808	6.24314e-05	0.00123471	Sh2d5	4	138250403	138261332	+	3740	protein_coding	SH2 domain containing 5 [Source:MGI Symbol;Acc:MGI:2446215]	-	88	21	2.48181	0.560591
ENSMUSG00000019647	34.1411	137.263	-2.00355	6.26962e-05	0.00123798	Sema6a	18	47235598	47368870	-	8778	protein_coding	sema domain, transmembrane domain (TM), and cytoplasmic domain, (semaphorin) 6A [Source:MGI Symbol;Acc:MGI:1203727]	-	33	142	0.39653	1.61507
ENSMUSG00000046668	34.1411	136.296	-1.99337	6.26962e-05	0.00123798	Cxxc5	18	35829818	35861687	+	2271	protein_coding	CXXC finger 5 [Source:MGI Symbol;Acc:MGI:1914643]	-	33	141	1.53269	6.1987
ENSMUSG00000024036	53.7964	202.029	-1.90662	6.27483e-05	0.00123802	Slc37a1	17	31295483	31350696	+	3626	protein_coding	solute carrier family 37 (glycerol-3-phosphate transporter), member 1 [Source:MGI Symbol;Acc:MGI:2446181]	-	52	209	1.51263	5.75462
ENSMUSG00000040387	11.3823	63.7967	-2.47419	6.36916e-05	0.00125563	Klhl32	4	24612554	24851124	-	7826	protein_coding	kelch-like 32 [Source:MGI Symbol;Acc:MGI:3612790]	-	11	66	0.148256	0.841981
ENSMUSG00000050777	8.27883	50.2635	-2.58456	6.59924e-05	0.00129996	Tmem37	1	120067377	120074074	-	1311	protein_coding	transmembrane protein 37 [Source:MGI Symbol;Acc:MGI:2157899]	-	8	52	0.643644	3.96004
ENSMUSG00000061414	70.3483	256.162	-1.86269	6.60472e-05	0.00130001	Cracr2a	6	127561338	127674248	+	7824	protein_coding	calcium release activated channel regulator 2A [Source:MGI Symbol;Acc:MGI:2685919]	-	68	265	0.916723	3.38155
ENSMUSG00000032246	24.8307	106.33	-2.09301	6.64123e-05	0.00130616	Calml4	9	62858080	62875921	+	3642	protein_coding	calmodulin-like 4 [Source:MGI Symbol;Acc:MGI:1922850]	-	24	110	0.695071	3.01544
ENSMUSG00000034212	21.7272	96.6631	-2.14729	6.75932e-05	0.00132833	Ankmy1	1	92859803	92902906	-	4846	protein_coding	ankyrin repeat and MYND domain containing 1 [Source:MGI Symbol;Acc:MGI:3045261]	-	21	100	0.457082	2.06023
ENSMUSG00000078451	105.521	366.361	-1.79457	6.98011e-05	0.00137064	Ppil6	10	41490439	41514286	+	1169	protein_coding	peptidylprolyl isomerase (cyclophilin)-like 6 [Source:MGI Symbol;Acc:MGI:1920325]	-	102	379	9.2033	32.3685
ENSMUSG00000100876	5.17537	38.6636	-2.87238	7.02462e-05	0.00137503	2810454H06Rik	6	134897961	134901108	+	3148	antisense	RIKEN cDNA 2810454H06 gene [Source:MGI Symbol;Acc:MGI:1920063]	-	5	40	0.16753	1.2686
ENSMUSG00000052373	5.17537	38.6636	-2.87238	7.02462e-05	0.00137503	Mpp3	11	101999652	102028461	-	9385	protein_coding	membrane protein, palmitoylated 3 (MAGUK p55 subfamily member 3) [Source:MGI Symbol;Acc:MGI:1328354]	-	5	40	0.0561945	0.425524
ENSMUSG00000110496	5.17537	38.6636	-2.87238	7.02462e-05	0.00137503	Gm45909	8	93190328	93191358	-	1031	TEC	predicted gene 45909 [Source:MGI Symbol;Acc:MGI:5805024]	-	5	40	0.511528	3.87347
ENSMUSG00000042529	39.3135	4.83044	2.9916	7.02462e-05	0.00137503	Kcnj12	11	61022564	61071131	+	2750	protein_coding	potassium inwardly-rectifying channel, subfamily J, member 12 [Source:MGI Symbol;Acc:MGI:108495]	-	38	5	1.4575	0.181525
ENSMUSG00000025498	321.73	91.8298	1.80736	7.03683e-05	0.00137634	Irf7	7	141262706	141266481	-	3776	protein_coding	interferon regulatory factor 7 [Source:MGI Symbol;Acc:MGI:1859212]	IRF	311	95	8.68733	2.51183
ENSMUSG00000034799	48.624	183.662	-1.9147	7.10846e-05	0.00138925	Unc13a	8	71624417	71671757	-	12623	protein_coding	unc-13 homolog A [Source:MGI Symbol;Acc:MGI:3051532]	-	47	190	0.392729	1.50276
ENSMUSG00000030729	143.797	487.193	-1.75961	7.27331e-05	0.00142035	Pgm2l1	7	100227394	100278868	+	9583	protein_coding	phosphoglucomutase 2-like 1 [Source:MGI Symbol;Acc:MGI:1918224]	-	139	504	1.52993	5.25082
ENSMUSG00000080242	1.03746	23.197	-4.33039	7.35111e-05	0.00143105	Atp6v0c-ps2	6	37806086	37806550	+	465	processed_pseudogene	ATPase, H+ transporting, lysosomal V0 subunit C, pseudogene 2 [Source:MGI Symbol;Acc:MGI:2151816]	-	1	24	0.226832	5.15296
ENSMUSG00000113750	1.03746	23.197	-4.33039	7.35111e-05	0.00143105	Gm5628	13	17949908	17950956	+	1049	processed_pseudogene	predicted gene 5628 [Source:MGI Symbol;Acc:MGI:3779506]	-	1	24	0.10055	2.2842
ENSMUSG00000106461	1.03746	23.197	-4.33039	7.35111e-05	0.00143105	Gm20755	3	37898813	37992728	+	1827	lincRNA	predicted gene, 20755 [Source:MGI Symbol;Acc:MGI:5434111]	-	1	24	0.0577324	1.31151
ENSMUSG00000069733	1.03746	23.197	-4.33039	7.35111e-05	0.00143105	Ube2u	4	100478849	100550147	+	1537	protein_coding	ubiquitin-conjugating enzyme E2U (putative) [Source:MGI Symbol;Acc:MGI:3588216]	-	1	24	0.0686253	1.55896
ENSMUSG00000075324	7.24434	45.4302	-2.62868	7.36758e-05	0.00143168	Fign	2	63971507	64098038	-	9969	protein_coding	fidgetin [Source:MGI Symbol;Acc:MGI:1890647]	-	7	47	0.0740636	0.470701
ENSMUSG00000001270	772.768	2486.24	-1.68571	7.40422e-05	0.00143168	Ckb	12	111669361	111672338	-	2895	protein_coding	creatine kinase, brain [Source:MGI Symbol;Acc:MGI:88407]	-	747	2572	27.2164	88.6994
ENSMUSG00000001313	24.8307	105.363	-2.07985	7.45569e-05	0.00143168	Rnd2	11	101464999	101471853	+	1990	protein_coding	Rho family GTPase 2 [Source:MGI Symbol;Acc:MGI:1338755]	-	24	109	1.27209	5.46855
ENSMUSG00000027797	127.245	432.094	-1.76278	7.459e-05	0.00143168	Dclk1	3	55242364	55539068	+	15296	protein_coding	doublecortin-like kinase 1 [Source:MGI Symbol;Acc:MGI:1330861]	-	123	447	0.848175	2.91762
ENSMUSG00000039391	68.2793	243.595	-1.83315	7.48071e-05	0.00143168	Ccdc81	7	89866148	89903629	-	2790	protein_coding	coiled-coil domain containing 81 [Source:MGI Symbol;Acc:MGI:1918134]	-	66	252	2.49516	9.01768
ENSMUSG00000031530	47.5895	179.796	-1.91497	7.51606e-05	0.00143168	Dusp4	8	34807297	34819894	+	2740	protein_coding	dual specificity phosphatase 4 [Source:MGI Symbol;Acc:MGI:2442191]	-	46	186	1.77078	6.77736
ENSMUSG00000001334	1.38778e-17	17.397	-7.13215	7.55368e-05	0.00143168	Fndc5	4	129136999	129144593	+	2763	protein_coding	fibronectin type III domain containing 5 [Source:MGI Symbol;Acc:MGI:1917614]	-	0	18	0	0.650414
ENSMUSG00000017344	1.38778e-17	17.397	-7.13215	7.55368e-05	0.00143168	Vtn	11	78499091	78502324	+	2030	protein_coding	vitronectin [Source:MGI Symbol;Acc:MGI:98940]	-	0	18	0	0.885268
ENSMUSG00000074695	18.6237	1.38778e-17	7.22932	7.55368e-05	0.00143168	Il22	10	118204942	118210047	+	1110	protein_coding	interleukin 22 [Source:MGI Symbol;Acc:MGI:1355307]	-	18	0	1.71044	0
ENSMUSG00000050071	1.38778e-17	18.3637	-7.20962	7.55368e-05	0.00143168	Bex1	X	136213972	136215513	-	1186	protein_coding	brain expressed X-linked 1 [Source:MGI Symbol;Acc:MGI:1328321]	-	0	19	0	1.59944
ENSMUSG00000022054	1.38778e-17	18.3637	-7.20962	7.55368e-05	0.00143168	Nefm	14	68082590	68124846	-	5782	protein_coding	neurofilament, medium polypeptide [Source:MGI Symbol;Acc:MGI:97314]	-	0	19	0	0.328076
ENSMUSG00000034872	1.38778e-17	17.397	-7.13215	7.55368e-05	0.00143168	Gipc3	10	81335265	81343266	-	3521	protein_coding	GIPC PDZ domain containing family, member 3 [Source:MGI Symbol;Acc:MGI:2387006]	-	0	18	0	0.510393
ENSMUSG00000076710	1.38778e-17	17.397	-7.13215	7.55368e-05	0.00143168	Ighv1-49	12	115055223	115055656	-	351	IG_V_gene	immunoglobulin heavy variable 1-49 [Source:MGI Symbol;Acc:MGI:4439754]	-	0	18	0	5.11993
ENSMUSG00000083732	1.38778e-17	17.397	-7.13215	7.55368e-05	0.00143168	Gm14197	2	154284213	154285261	-	1049	processed_pseudogene	predicted gene 14197 [Source:MGI Symbol;Acc:MGI:3652057]	-	0	18	0	1.71315
ENSMUSG00000029184	1.38778e-17	18.3637	-7.20962	7.55368e-05	0.00143168	Olfr109	17	37458916	37471590	+	5974	protein_coding	olfactory receptor 109 [Source:MGI Symbol;Acc:MGI:2177492]	-	0	19	0	0.317531
ENSMUSG00000021364	1.38778e-17	18.3637	-7.20962	7.55368e-05	0.00143168	Elovl2	13	41182381	41220405	-	3966	protein_coding	elongation of very long chain fatty acids (FEN1/Elo2, SUR4/Elo3, yeast)-like 2 [Source:MGI Symbol;Acc:MGI:1858960]	-	0	19	0	0.478299
ENSMUSG00000026100	1.38778e-17	18.3637	-7.20962	7.55368e-05	0.00143168	Mstn	1	53061640	53068079	+	2705	protein_coding	myostatin [Source:MGI Symbol;Acc:MGI:95691]	-	0	19	0	0.701269
ENSMUSG00000048834	1.38778e-17	18.3637	-7.20962	7.55368e-05	0.00143168	Vstm2a	11	16257724	16427310	+	4765	protein_coding	V-set and transmembrane domain containing 2A [Source:MGI Symbol;Acc:MGI:2384826]	-	0	19	0	0.398097
ENSMUSG00000026532	1.38778e-17	17.397	-7.13215	7.55368e-05	0.00143168	Spta1	1	174172776	174248450	+	9691	protein_coding	spectrin alpha, erythrocytic 1 [Source:MGI Symbol;Acc:MGI:98385]	-	0	18	0	0.18544
ENSMUSG00000110819	1.38778e-17	18.3637	-7.20962	7.55368e-05	0.00143168	Olfr1252	2	89719575	89725012	-	3331	protein_coding	olfactory receptor 1252 [Source:MGI Symbol;Acc:MGI:3031086]	-	0	19	0	0.569479
ENSMUSG00000073900	1.38778e-17	18.3637	-7.20962	7.55368e-05	0.00143168	Olfr704	7	106863185	106870921	+	5561	protein_coding	olfactory receptor 704 [Source:MGI Symbol;Acc:MGI:3030538]	-	0	19	0	0.341114
ENSMUSG00000032368	1.38778e-17	18.3637	-7.20962	7.55368e-05	0.00143168	Zic1	9	91358058	91365810	-	5693	protein_coding	zinc finger protein of the cerebellum 1 [Source:MGI Symbol;Acc:MGI:106683]	zf-C2H2	0	19	0	0.333204
ENSMUSG00000103442	1.38778e-17	18.3637	-7.20962	7.55368e-05	0.00143168	Pcdha1	18	36930184	37187661	+	5353	protein_coding	protocadherin alpha 1 [Source:MGI Symbol;Acc:MGI:2150982]	-	0	19	0	0.354368
ENSMUSG00000103092	1.38778e-17	18.3637	-7.20962	7.55368e-05	0.00143168	Pcdha5	18	36960440	37187657	+	5206	protein_coding	protocadherin alpha 5 [Source:MGI Symbol;Acc:MGI:1298371]	-	0	19	0	0.364374
ENSMUSG00000033774	1.38778e-17	17.397	-7.13215	7.55368e-05	0.00143168	Npbwr1	1	5913707	5917398	-	3692	protein_coding	neuropeptides B/W receptor 1 [Source:MGI Symbol;Acc:MGI:891989]	-	0	18	0	0.486754
ENSMUSG00000111869	1.38778e-17	17.397	-7.13215	7.55368e-05	0.00143168	Olfr342	2	36524998	36530790	+	3829	protein_coding	olfactory receptor 342 [Source:MGI Symbol;Acc:MGI:3030176]	-	0	18	0	0.469338
ENSMUSG00000033850	1.38778e-17	17.397	-7.13215	7.55368e-05	0.00143168	Olfr1015	2	85782017	85787812	+	2483	protein_coding	olfactory receptor 1015 [Source:MGI Symbol;Acc:MGI:3030849]	-	0	18	0	0.723759
ENSMUSG00000111517	1.38778e-17	17.397	-7.13215	7.55368e-05	0.00143168	Olfr1238	2	89401991	89409676	-	5761	protein_coding	olfactory receptor 1238 [Source:MGI Symbol;Acc:MGI:3031072]	-	0	18	0	0.311941
ENSMUSG00000075075	1.38778e-17	17.397	-7.13215	7.55368e-05	0.00143168	Olfr1253	2	89749467	89757090	-	6573	protein_coding	olfactory receptor 1253 [Source:MGI Symbol;Acc:MGI:3031393]	-	0	18	0	0.273406
ENSMUSG00000102181	1.38778e-17	17.397	-7.13215	7.55368e-05	0.00143168	Gm37190	3	48748510	48760949	-	688	lincRNA	predicted gene, 37190 [Source:MGI Symbol;Acc:MGI:5610418]	-	0	18	0	2.61206
ENSMUSG00000107439	1.38778e-17	17.397	-7.13215	7.55368e-05	0.00143168	Gm45060	6	58964874	58972234	+	593	antisense	predicted gene 45060 [Source:MGI Symbol;Acc:MGI:5753636]	-	0	18	0	3.03051
ENSMUSG00000113383	1.38778e-17	17.397	-7.13215	7.55368e-05	0.00143168	Gm47267	12	103483442	103486681	+	715	lincRNA	predicted gene, 47267 [Source:MGI Symbol;Acc:MGI:6096103]	-	0	18	0	2.51342
ENSMUSG00000094878	1.38778e-17	17.397	-7.13215	7.55368e-05	0.00143168	Olfr130	17	38063921	38072790	+	5988	protein_coding	olfactory receptor 130 [Source:MGI Symbol;Acc:MGI:2177513]	-	0	18	0	0.300116
ENSMUSG00000067524	1.38778e-17	17.397	-7.13215	7.55368e-05	0.00143168	Olfr1428	19	12107716	12115897	-	2131	protein_coding	olfactory receptor 1428 [Source:MGI Symbol;Acc:MGI:3031262]	-	0	18	0	0.84331
ENSMUSG00000079025	2130.02	662.159	1.68542	7.5561e-05	0.00143168	Gsdmc	15	63775968	63808759	-	2405	protein_coding	gasdermin C [Source:MGI Symbol;Acc:MGI:1933176]	-	2059	685	90.3024	28.4364
ENSMUSG00000023328	30.0031	121.796	-2.01694	7.61911e-05	0.00144116	Ache	5	137287519	137294466	+	4623	protein_coding	acetylcholinesterase [Source:MGI Symbol;Acc:MGI:87876]	-	29	126	0.661656	2.7211
ENSMUSG00000078490	193.453	643.792	-1.73399	7.62556e-05	0.00144116	Cfap74	4	155409190	155466823	+	9951	protein_coding	cilia and flagella associated protein 74 [Source:MGI Symbol;Acc:MGI:1917130]	-	187	666	1.98213	6.68199
ENSMUSG00000056508	4.14089	34.7969	-3.03434	7.62932e-05	0.00144116	1700001K19Rik	12	110667688	110682619	-	955	protein_coding	RIKEN cDNA 1700001K19 gene [Source:MGI Symbol;Acc:MGI:1913573]	-	4	36	0.441789	3.76355
ENSMUSG00000035964	4.14089	34.7969	-3.03434	7.62932e-05	0.00144116	Tmem59l	8	70483867	70487358	-	1663	protein_coding	transmembrane protein 59-like [Source:MGI Symbol;Acc:MGI:1915187]	-	4	36	0.253703	2.16127
ENSMUSG00000058017	63.1068	12.5637	2.31672	7.64132e-05	0.00144233	Serpinb3d	1	107078167	107083506	-	1216	protein_coding	serine (or cysteine) peptidase inhibitor, clade B (ovalbumin), member 3D [Source:MGI Symbol;Acc:MGI:2683295]	-	61	13	5.2912	1.06735
ENSMUSG00000046160	14.4858	72.4966	-2.31371	7.67028e-05	0.00144669	Olig1	16	91269772	91271933	+	2162	protein_coding	oligodendrocyte transcription factor 1 [Source:MGI Symbol;Acc:MGI:1355334]	bHLH	14	75	0.683015	3.46341
ENSMUSG00000026980	35.1756	138.229	-1.97076	7.69897e-05	0.001451	Ly75	2	60292103	60383303	-	6905	protein_coding	lymphocyte antigen 75 [Source:MGI Symbol;Acc:MGI:106662]	-	34	143	0.519366	2.06762
ENSMUSG00000026880	1503.12	4787.86	-1.67134	7.73188e-05	0.0014561	Stom	2	35313986	35336976	-	2827	protein_coding	stomatin [Source:MGI Symbol;Acc:MGI:95403]	-	1453	4953	54.2123	174.921
ENSMUSG00000064280	112.762	385.694	-1.77309	7.83757e-05	0.00147489	Ccdc146	5	21292961	21424677	-	4371	protein_coding	coiled-coil domain containing 146 [Source:MGI Symbol;Acc:MGI:1922422]	-	109	399	2.63029	9.11361
ENSMUSG00000057068	62.0723	224.262	-1.85115	7.85373e-05	0.00147681	Fam47e	5	92555069	92591279	+	2110	protein_coding	family with sequence similarity 47, member E [Source:MGI Symbol;Acc:MGI:2686227]	-	60	232	2.99935	10.9775
ENSMUSG00000026768	120.004	407.927	-1.76422	7.88788e-05	0.00148128	Itga8	2	12106632	12301922	-	7368	protein_coding	integrin alpha 8 [Source:MGI Symbol;Acc:MGI:109442]	-	116	422	1.66061	5.71822
ENSMUSG00000035246	84.8311	296.762	-1.80519	7.88944e-05	0.00148128	Pcyt1b	X	93654863	93749951	+	5357	protein_coding	phosphate cytidylyltransferase 1, choline, beta isoform [Source:MGI Symbol;Acc:MGI:2147987]	-	82	307	1.61455	5.72157
ENSMUSG00000032850	22.7617	98.5964	-2.10908	7.91511e-05	0.00148498	Rnft2	5	118190736	118245116	-	5593	protein_coding	ring finger protein, transmembrane 2 [Source:MGI Symbol;Acc:MGI:2442859]	-	22	102	0.414893	1.82076
ENSMUSG00000073598	55.8654	10.6304	2.37967	7.99597e-05	0.00149902	1700066B19Rik	18	35703225	35730869	+	2837	protein_coding	RIKEN cDNA 1700066B19 gene [Source:MGI Symbol;Acc:MGI:1920699]	-	54	11	2.00767	0.387108
ENSMUSG00000001604	15.5203	75.3966	-2.27149	8.05133e-05	0.00150671	Tcea3	4	136247729	136274898	+	1400	protein_coding	transcription elongation factor A (SII), 3 [Source:MGI Symbol;Acc:MGI:1196908]	-	15	78	1.13011	5.56244
ENSMUSG00000091119	3.10641	30.9303	-3.26607	8.09767e-05	0.00150671	Ccdc152	15	3280070	3303526	-	1358	protein_coding	coiled-coil domain containing 152 [Source:MGI Symbol;Acc:MGI:3641617]	-	3	32	0.233013	2.3526
ENSMUSG00000097804	31.0376	2.8971	3.36472	8.09767e-05	0.00150671	Gm16685	3	7612705	7690001	+	1592	antisense	predicted gene, 16685 [Source:MGI Symbol;Acc:MGI:4439609]	-	30	3	1.98763	0.188138
ENSMUSG00000026424	3.10641	30.9303	-3.26607	8.09767e-05	0.00150671	Gpr37l1	1	135160234	135167681	-	2269	protein_coding	G protein-coupled receptor 37-like 1 [Source:MGI Symbol;Acc:MGI:1928503]	-	3	32	0.139458	1.40804
ENSMUSG00000050587	3.10641	30.9303	-3.26607	8.09767e-05	0.00150671	Lrrc4c	2	96318169	97631666	+	4626	protein_coding	leucine rich repeat containing 4C [Source:MGI Symbol;Acc:MGI:2442636]	-	3	32	0.0684028	0.690626
ENSMUSG00000056258	3.10641	30.9303	-3.26607	8.09767e-05	0.00150671	Kcnq3	15	65986387	66286642	-	14708	protein_coding	potassium voltage-gated channel, subfamily Q, member 3 [Source:MGI Symbol;Acc:MGI:1336181]	-	3	32	0.0215142	0.217217
ENSMUSG00000103445	3.10641	30.9303	-3.26607	8.09767e-05	0.00150671	Gm36948	9	72440760	72444006	+	3247	TEC	predicted gene, 36948 [Source:MGI Symbol;Acc:MGI:5610176]	-	3	32	0.0974534	0.983934
ENSMUSG00000085205	3.10641	30.9303	-3.26607	8.09767e-05	0.00150671	Gm13185	2	3752986	3755177	-	944	antisense	predicted gene 13185 [Source:MGI Symbol;Acc:MGI:3651411]	-	3	32	0.335203	3.38436
ENSMUSG00000041020	3.10641	30.9303	-3.26607	8.09767e-05	0.00150671	Map7d2	X	159414572	159498757	+	4121	protein_coding	MAP7 domain containing 2 [Source:MGI Symbol;Acc:MGI:1917474]	-	3	32	0.0767851	0.775257
ENSMUSG00000030162	31.0376	2.8971	3.36472	8.09767e-05	0.00150671	Olr1	6	129485244	129507165	-	3572	protein_coding	oxidized low density lipoprotein (lectin-like) receptor 1 [Source:MGI Symbol;Acc:MGI:1261434]	-	30	3	0.885866	0.083851
ENSMUSG00000024354	83.7966	292.895	-1.80395	8.18508e-05	0.00152184	Slc23a1	18	35614604	35627244	-	3238	protein_coding	solute carrier family 23 (nucleobase transporters), member 1 [Source:MGI Symbol;Acc:MGI:1341903]	-	81	303	2.63856	9.34252
ENSMUSG00000021913	8.27883	49.2968	-2.55662	8.25185e-05	0.0015331	Ogdhl	14	32322019	32348151	+	4148	protein_coding	oxoglutarate dehydrogenase-like [Source:MGI Symbol;Acc:MGI:3616088]	-	8	51	0.203427	1.22752
ENSMUSG00000024737	92.0726	21.2637	2.10765	8.44412e-05	0.00156765	Slc15a3	19	10839727	10859362	+	5491	protein_coding	solute carrier family 15, member 3 [Source:MGI Symbol;Acc:MGI:1929691]	-	89	22	1.70961	0.400009
ENSMUSG00000031626	187.246	616.726	-1.71906	8.45321e-05	0.00156817	Sorbs2	8	45507788	45827906	+	27851	protein_coding	sorbin and SH3 domain containing 2 [Source:MGI Symbol;Acc:MGI:1924574]	-	181	638	0.685482	2.28706
ENSMUSG00000025105	368.282	108.263	1.76505	8.45989e-05	0.00156824	Bnc1	7	81966672	81992292	-	4646	protein_coding	basonuclin 1 [Source:MGI Symbol;Acc:MGI:1097164]	-	356	112	8.08219	2.40678
ENSMUSG00000028270	519.317	156.596	1.72873	8.52614e-05	0.00157934	Gbp2	3	142620602	142638008	+	2516	protein_coding	guanylate binding protein 2 [Source:MGI Symbol;Acc:MGI:102772]	-	502	162	21.0451	6.4284
ENSMUSG00000029120	97.245	332.528	-1.77252	8.55916e-05	0.00158427	Ppp2r2c	5	36868513	36955078	+	4450	protein_coding	protein phosphatase 2, regulatory subunit B, gamma [Source:MGI Symbol;Acc:MGI:2442660]	-	94	344	2.22806	7.71786
ENSMUSG00000038264	170.694	564.526	-1.72492	8.77596e-05	0.00162226	Sema7a	9	57940112	57962865	+	3298	protein_coding	sema domain, immunoglobulin domain (Ig), and GPI membrane anchor, (semaphorin) 7A [Source:MGI Symbol;Acc:MGI:1306826]	-	165	584	5.27705	17.6791
ENSMUSG00000020627	32.0721	126.63	-1.9772	8.77744e-05	0.00162226	Klhl29	12	5077472	5375682	-	7041	protein_coding	kelch-like 29 [Source:MGI Symbol;Acc:MGI:2683857]	-	31	131	0.464393	1.85753
ENSMUSG00000024501	429.317	1376.52	-1.68064	8.88484e-05	0.00164089	Dpysl3	18	43320979	43438286	-	6265	protein_coding	dihydropyrimidinase-like 3 [Source:MGI Symbol;Acc:MGI:1349762]	-	415	1424	6.98691	22.6928
ENSMUSG00000042564	91.0381	313.195	-1.78117	8.95264e-05	0.00165218	Fam227a	15	79609576	79658956	-	9222	protein_coding	family with sequence similarity 227, member A [Source:MGI Symbol;Acc:MGI:1922979]	-	88	324	1.0065	3.50767
ENSMUSG00000038593	92.0726	316.095	-1.77819	9.00574e-05	0.00166075	Tctn1	5	122237848	122264460	-	8295	protein_coding	tectonic family member 1 [Source:MGI Symbol;Acc:MGI:3603820]	-	89	327	1.1317	3.93577
ENSMUSG00000050315	34.1411	132.43	-1.95189	9.09131e-05	0.00167528	Synpo2	3	123076519	123236149	-	13138	protein_coding	synaptopodin 2 [Source:MGI Symbol;Acc:MGI:2153070]	-	33	137	0.264937	1.04109
ENSMUSG00000030921	394.144	116.963	1.75154	9.15786e-05	0.0016863	Trim30a	7	104409025	104465193	-	4111	protein_coding	tripartite motif-containing 30A [Source:MGI Symbol;Acc:MGI:98178]	-	381	121	9.77542	2.93857
ENSMUSG00000051439	876.217	271.628	1.68918	9.19557e-05	0.00169132	Cd14	18	36725074	36726736	-	1572	protein_coding	CD14 antigen [Source:MGI Symbol;Acc:MGI:88318]	-	847	281	56.8315	17.8465
ENSMUSG00000074896	397.247	117.93	1.75099	9.19874e-05	0.00169132	Ifit3	19	34583531	34588731	+	1745	protein_coding	interferon-induced protein with tetratricopeptide repeats 3 [Source:MGI Symbol;Acc:MGI:1101055]	-	384	122	23.211	6.98012
ENSMUSG00000060988	19.6582	87.9632	-2.15493	9.35065e-05	0.00171797	Galnt13	2	54436317	55118309	+	7810	protein_coding	polypeptide N-acetylgalactosaminyltransferase 13 [Source:MGI Symbol;Acc:MGI:2139447]	-	19	91	0.256602	1.16329
ENSMUSG00000040412	212.073	690.192	-1.70187	9.4387e-05	0.00173269	5330417C22Rik	3	108455694	108536536	-	6304	protein_coding	RIKEN cDNA 5330417C22 gene [Source:MGI Symbol;Acc:MGI:1923930]	-	205	714	3.43001	11.3079
ENSMUSG00000029759	171.728	564.526	-1.71621	9.44468e-05	0.00173269	Pon3	6	5220852	5256286	-	3385	protein_coding	paraoxonase 3 [Source:MGI Symbol;Acc:MGI:106686]	-	166	584	5.17258	17.2247
ENSMUSG00000079197	567.938	173.029	1.71396	9.47212e-05	0.00173644	Psme2	14	55587441	55591113	-	1764	protein_coding	proteasome (prosome, macropain) activator subunit 2 (PA28 beta) [Source:MGI Symbol;Acc:MGI:1096365]	-	549	179	32.8271	10.131
ENSMUSG00000021187	38.279	144.996	-1.91807	9.65107e-05	0.00176794	Tc2n	12	101645443	101718523	-	6096	protein_coding	tandem C2 domains, nuclear [Source:MGI Symbol;Acc:MGI:1921663]	-	37	150	0.640199	2.45666
ENSMUSG00000019326	12.4168	64.7634	-2.37162	9.69355e-05	0.00177441	Aoc3	11	101330605	101341938	+	4621	protein_coding	amine oxidase, copper containing 3 [Source:MGI Symbol;Acc:MGI:1306797]	-	12	67	0.273907	1.44756
ENSMUSG00000002083	16.5547	78.2966	-2.23346	9.76878e-05	0.00178555	Bbc3	7	16308393	16318205	+	2124	protein_coding	BCL2 binding component 3 [Source:MGI Symbol;Acc:MGI:2181667]	-	16	81	0.794554	3.8074
ENSMUSG00000020646	16.5547	77.3299	-2.21557	9.76878e-05	0.00178555	Mboat2	12	24830879	24964397	+	9566	protein_coding	membrane bound O-acyltransferase domain containing 2 [Source:MGI Symbol;Acc:MGI:1914466]	-	16	80	0.17642	0.834945
ENSMUSG00000044548	10.3478	55.0968	-2.39907	9.78386e-05	0.00178699	Dact1	12	71309884	71320107	+	3761	protein_coding	dishevelled-binding antagonist of beta-catenin 1 [Source:MGI Symbol;Acc:MGI:1891740]	-	10	57	0.28045	1.51311
ENSMUSG00000006476	212.073	688.259	-1.69782	9.80901e-05	0.00179027	Nsmf	2	25054355	25062881	+	4896	protein_coding	NMDA receptor synaptonuclear signaling and neuronal migration factor [Source:MGI Symbol;Acc:MGI:1861755]	-	205	712	4.41642	14.519
ENSMUSG00000039632	86.9001	297.728	-1.77516	9.94593e-05	0.00181393	Ccdc151	9	21989871	22002634	-	2514	protein_coding	coiled-coil domain containing 151 [Source:MGI Symbol;Acc:MGI:1924859]	-	84	308	3.52429	12.2316
ENSMUSG00000051359	34.1411	131.463	-1.94133	9.98248e-05	0.00181926	Ncald	15	37366175	37792570	-	8581	protein_coding	neurocalcin delta [Source:MGI Symbol;Acc:MGI:1196326]	-	33	136	0.405634	1.58234
ENSMUSG00000042372	27.9341	113.096	-2.01279	0.000100062	0.00182224	Dmrt3	19	25610537	25623920	+	2390	protein_coding	doublesex and mab-3 related transcription factor 3 [Source:MGI Symbol;Acc:MGI:2449470]	DM	27	117	1.19158	4.8875
ENSMUSG00000020460	4362.45	1395.85	1.6439	0.000100335	0.00182587	Rps27a	11	29545846	29548109	-	1972	protein_coding	ribosomal protein S27A [Source:MGI Symbol;Acc:MGI:1925544]	-	4217	1444	225.556	73.107
ENSMUSG00000049119	13.4513	67.6633	-2.32032	0.000101663	0.00184869	Fam110b	4	5644090	6108223	+	8164	protein_coding	family with sequence similarity 110, member B [Source:MGI Symbol;Acc:MGI:1916593]	-	13	70	0.167957	0.856039
ENSMUSG00000020483	372.42	1186.09	-1.67089	0.000101887	0.00185141	Dynll2	11	87979525	87987533	-	2736	protein_coding	dynein light chain LC8-type 2 [Source:MGI Symbol;Acc:MGI:1915347]	-	360	1227	13.8786	44.7741
ENSMUSG00000073787	4.14089	33.8303	-2.99385	0.000102431	0.00185722	Gm10575	7	141461481	141467771	-	3871	processed_transcript	predicted gene 10575 [Source:MGI Symbol;Acc:MGI:3708765]	-	4	35	0.108992	0.9027
ENSMUSG00000024041	4.14089	33.8303	-2.99385	0.000102431	0.00185722	Cryaa	17	31677933	31681724	+	2556	protein_coding	crystallin, alpha A [Source:MGI Symbol;Acc:MGI:88515]	-	4	35	0.165066	1.36712
ENSMUSG00000046240	4.14089	33.8303	-2.99385	0.000102431	0.00185722	Hepacam	9	37367351	37386575	+	3347	protein_coding	hepatocyte cell adhesion molecule [Source:MGI Symbol;Acc:MGI:1920177]	-	4	35	0.126056	1.04402
ENSMUSG00000046807	8.27883	48.3302	-2.52812	0.000103342	0.00186964	Lrrc75b	10	75550123	75560330	-	4603	protein_coding	leucine rich repeat containing 75B [Source:MGI Symbol;Acc:MGI:2143657]	-	8	50	0.183319	1.08449
ENSMUSG00000020836	8.27883	48.3302	-2.52812	0.000103342	0.00186964	Coro6	11	77462411	77470484	+	3011	protein_coding	coronin 6 [Source:MGI Symbol;Acc:MGI:2183448]	-	8	50	0.280245	1.6579
ENSMUSG00000035694	8.27883	48.3302	-2.52812	0.000103342	0.00186964	Caps2	10	112163621	112216555	+	3422	protein_coding	calcyphosphine 2 [Source:MGI Symbol;Acc:MGI:2441980]	-	8	50	0.246586	1.45878
ENSMUSG00000095079	163.452	44.4635	1.87512	0.000103513	0.00187119	Igha	12	113254830	113260236	-	2668	IG_C_gene	immunoglobulin heavy constant alpha [Source:MGI Symbol;Acc:MGI:96444]	-	158	46	6.24639	1.72135
ENSMUSG00000042647	23.7962	99.5631	-2.05935	0.000103578	0.00187119	Acad12	5	121596775	121618938	-	6516	protein_coding	acyl-Coenzyme A dehydrogenase family, member 12 [Source:MGI Symbol;Acc:MGI:2443320]	-	23	103	0.37231	1.57817
ENSMUSG00000020102	100.348	340.261	-1.76041	0.000105955	0.00191273	Slc16a7	10	125219270	125389465	-	11839	protein_coding	solute carrier family 16 (monocarboxylic acid transporters), member 7 [Source:MGI Symbol;Acc:MGI:1330284]	-	97	352	0.864201	2.96842
ENSMUSG00000055733	6.20985	40.5969	-2.6852	0.000106371	0.00191884	Nap1l3	X	122394565	122397401	-	2837	protein_coding	nucleosome assembly protein 1-like 3 [Source:MGI Symbol;Acc:MGI:1859565]	-	6	42	0.223075	1.47805
ENSMUSG00000033763	154.142	503.627	-1.70732	0.000106846	0.00192602	Mtss1l	8	110721476	110741400	+	5311	protein_coding	metastasis suppressor 1-like [Source:MGI Symbol;Acc:MGI:3039591]	-	149	521	2.95916	9.79399
ENSMUSG00000009545	25.8652	105.363	-2.02124	0.000107762	0.00194112	Kcnq1	7	143106362	143427042	+	4093	protein_coding	potassium voltage-gated channel, subfamily Q, member 1 [Source:MGI Symbol;Acc:MGI:108083]	-	25	109	0.644253	2.65878
ENSMUSG00000024712	475.869	1498.32	-1.65446	0.000108217	0.0019479	Rfk	19	17394043	17401349	+	2603	protein_coding	riboflavin kinase [Source:MGI Symbol;Acc:MGI:1914688]	-	460	1550	18.6398	59.4506
ENSMUSG00000052271	48.624	177.862	-1.86844	0.000108343	0.00194877	Bhlha15	5	144190286	144194441	+	3494	protein_coding	basic helix-loop-helix family, member a15 [Source:MGI Symbol;Acc:MGI:891976]	bHLH	47	184	1.41884	5.25767
ENSMUSG00000033981	1.03746	22.2303	-4.26932	0.000109596	0.00196492	Gria2	3	80681450	80802835	-	15548	protein_coding	glutamate receptor, ionotropic, AMPA2 (alpha 2) [Source:MGI Symbol;Acc:MGI:95809]	-	1	23	0.00678396	0.14769
ENSMUSG00000036091	1.03746	22.2303	-4.26932	0.000109596	0.00196492	Hyal3	9	107580818	107587359	+	1948	protein_coding	hyaluronoglucosaminidase 3 [Source:MGI Symbol;Acc:MGI:1330288]	-	1	23	0.0541463	1.17879
ENSMUSG00000102312	1.03746	22.2303	-4.26932	0.000109596	0.00196492	Pcdha3	18	36946105	37187657	+	5332	protein_coding	protocadherin alpha 3 [Source:MGI Symbol;Acc:MGI:2447313]	-	1	23	0.0197819	0.430662
ENSMUSG00000115441	1.03746	22.2303	-4.26932	0.000109596	0.00196492	Gm34759	15	12068248	12085197	-	2787	lincRNA	predicted gene, 34759 [Source:MGI Symbol;Acc:MGI:5593918]	-	1	23	0.0378461	0.823928
ENSMUSG00000041482	34.1411	130.496	-1.93069	0.000109637	0.00196492	Piezo2	18	63010213	63387183	-	14566	protein_coding	piezo-type mechanosensitive ion channel component 2 [Source:MGI Symbol;Acc:MGI:1918781]	-	33	135	0.238964	0.92532
ENSMUSG00000048644	71.3828	248.429	-1.79746	0.000111202	0.00199154	Ctxn1	8	4257660	4259274	-	1212	protein_coding	cortexin 1 [Source:MGI Symbol;Acc:MGI:88566]	-	69	257	6.00488	21.1704
ENSMUSG00000031075	244.143	780.091	-1.67543	0.000111654	0.00199675	Ano1	7	144588549	144751974	-	6244	protein_coding	anoctamin 1, calcium activated chloride channel [Source:MGI Symbol;Acc:MGI:2142149]	-	236	807	3.98664	12.9035
ENSMUSG00000027419	3.10641	29.9636	-3.22046	0.000111734	0.00199675	Pcsk2	2	143546156	143816285	+	7910	protein_coding	proprotein convertase subtilisin/kexin type 2 [Source:MGI Symbol;Acc:MGI:97512]	-	3	31	0.040004	0.391276
ENSMUSG00000059562	3.10641	29.9636	-3.22046	0.000111734	0.00199675	Ccdc154	17	25162461	25171913	+	2635	protein_coding	coiled-coil domain containing 154 [Source:MGI Symbol;Acc:MGI:2685163]	-	3	31	0.120088	1.17457
ENSMUSG00000038241	306.212	970.523	-1.66385	0.000112006	0.00200017	Cep250	2	155956458	155998900	+	10373	protein_coding	centrosomal protein 250 [Source:MGI Symbol;Acc:MGI:108084]	-	296	1004	3.00985	9.66335
ENSMUSG00000068299	21.7272	92.7965	-2.08847	0.000112314	0.00200422	Nat8f4	6	85899051	85904884	-	3223	protein_coding	N-acetyltransferase 8 (GCN5-related) family member 4 [Source:MGI Symbol;Acc:MGI:1922791]	-	21	96	0.687254	2.97378
ENSMUSG00000022371	118.969	393.427	-1.7245	0.00011255	0.00200699	Col14a1	15	55307750	55520803	+	7013	protein_coding	collagen, type XIV, alpha 1 [Source:MGI Symbol;Acc:MGI:1341272]	-	115	407	1.72963	5.79414
ENSMUSG00000050122	75.5207	260.995	-1.78746	0.000113342	0.00201966	Vwa3b	1	37026596	37187613	+	5386	protein_coding	von Willebrand factor A domain containing 3B [Source:MGI Symbol;Acc:MGI:1918103]	-	73	270	1.4296	5.0049
ENSMUSG00000025789	22.7617	95.6965	-2.06607	0.000114657	0.0020404	St8sia2	7	73939119	74013690	-	5384	protein_coding	ST8 alpha-N-acetyl-neuraminide alpha-2,8-sialyltransferase 2 [Source:MGI Symbol;Acc:MGI:106020]	-	22	99	0.430998	1.83581
ENSMUSG00000047146	38.279	143.063	-1.89872	0.00011467	0.0020404	Tet1	10	62804570	62908996	-	15457	protein_coding	tet methylcytosine dioxygenase 1 [Source:MGI Symbol;Acc:MGI:1098693]	-	37	148	0.252484	0.955949
ENSMUSG00000044681	12.4168	63.7967	-2.34997	0.000115634	0.00205609	Cnpy1	5	28200819	28245806	-	5864	protein_coding	canopy FGF signaling regulator 1 [Source:MGI Symbol;Acc:MGI:2442451]	-	12	66	0.215847	1.12369
ENSMUSG00000000948	2.07194	26.097	-3.57935	0.000116677	0.00206582	Gm38393	7	59974149	60005064	-	5216	protein_coding	predicted gene, 38393 [Source:MGI Symbol;Acc:MGI:5613898]	-	2	27	0.0404437	0.516802
ENSMUSG00000073590	2.07194	26.097	-3.57935	0.000116677	0.00206582	3222401L13Rik	18	37655451	37661742	+	6292	lincRNA	RIKEN cDNA 3222401L13 gene [Source:MGI Symbol;Acc:MGI:2444186]	-	2	27	0.0335274	0.428424
ENSMUSG00000020524	2.07194	26.097	-3.57935	0.000116677	0.00206582	Gria1	11	57011387	57330244	+	6043	protein_coding	glutamate receptor, ionotropic, AMPA1 (alpha 1) [Source:MGI Symbol;Acc:MGI:95808]	-	2	27	0.0349088	0.446077
ENSMUSG00000112466	2.07194	26.097	-3.57935	0.000116677	0.00206582	Gm29674	10	107199912	107205775	-	5188	lincRNA	predicted gene, 29674 [Source:MGI Symbol;Acc:MGI:5588833]	-	2	27	0.0406619	0.519592
ENSMUSG00000023013	2.07194	26.097	-3.57935	0.000116677	0.00206582	Aqp2	15	99579055	99584547	+	1419	protein_coding	aquaporin 2 [Source:MGI Symbol;Acc:MGI:1096865]	-	2	27	0.148664	1.89968
ENSMUSG00000045036	82.7621	281.295	-1.76357	0.000116681	0.00206582	Tmem232	17	65255999	65540782	-	3134	protein_coding	transmembrane protein 232 [Source:MGI Symbol;Acc:MGI:2685786]	-	80	291	2.69246	9.27027
ENSMUSG00000037890	173.797	561.626	-1.69152	0.000117068	0.00207121	Wdr19	5	65199696	65260415	+	11278	protein_coding	WD repeat domain 19 [Source:MGI Symbol;Acc:MGI:2443231]	-	168	581	1.57121	5.14331
ENSMUSG00000058921	32.0721	123.73	-1.94381	0.000117771	0.00208005	Slc10a5	3	10331734	10335656	-	3923	protein_coding	solute carrier family 10 (sodium/bile acid cotransporter family), member 5 [Source:MGI Symbol;Acc:MGI:2685251]	-	31	128	0.833492	3.25754
ENSMUSG00000005237	204.832	656.359	-1.67946	0.000117807	0.00208005	Dnah2	11	69420809	69549110	-	14968	protein_coding	dynein, axonemal, heavy chain 2 [Source:MGI Symbol;Acc:MGI:107731]	-	198	679	1.39527	4.52902
ENSMUSG00000039155	433.455	1360.09	-1.64948	0.000118326	0.00208005	Cdh26	2	178430531	178487366	+	3012	protein_coding	cadherin-like 26 [Source:MGI Symbol;Acc:MGI:2685856]	-	419	1407	14.6729	46.6377
ENSMUSG00000020826	44.486	6.76377	2.6944	0.000118807	0.00208005	Nos2	11	78920787	78960254	+	4412	protein_coding	nitric oxide synthase 2, inducible [Source:MGI Symbol;Acc:MGI:97361]	-	43	7	1.028	0.158402
ENSMUSG00000029829	7.24434	43.4969	-2.56612	0.000118807	0.00208005	Tmem213	6	38109255	38115809	+	631	protein_coding	transmembrane protein 213 [Source:MGI Symbol;Acc:MGI:1924772]	-	7	45	1.17011	7.12003
ENSMUSG00000056174	102.417	343.161	-1.74324	0.000119508	0.00208005	Col8a2	4	126286793	126314330	+	4489	protein_coding	collagen, type VIII, alpha 2 [Source:MGI Symbol;Acc:MGI:88464]	-	99	355	2.32618	7.89545
ENSMUSG00000036923	13.4513	66.6967	-2.2996	0.000120421	0.00208005	Stox1	10	62659043	62726128	-	3680	protein_coding	storkhead box 1 [Source:MGI Symbol;Acc:MGI:2684909]	-	13	69	0.372609	1.87197
ENSMUSG00000094652	1.38778e-17	16.4304	-7.0503	0.000120499	0.00208005	Ighv1-42	12	114937113	114937544	-	351	IG_V_gene	immunoglobulin heavy variable V1-42 [Source:MGI Symbol;Acc:MGI:3704123]	-	0	17	0	4.83549
ENSMUSG00000072723	1.38778e-17	16.4304	-7.0503	0.000120499	0.00208005	Gm10044	14	7744063	7791651	-	2634	processed_transcript	predicted gene 10044 [Source:MGI Symbol;Acc:MGI:3641749]	-	0	17	0	0.644364
ENSMUSG00000054162	1.38778e-17	16.4304	-7.0503	0.000120499	0.00208005	Spock3	8	62951009	63357103	+	6046	protein_coding	sparc/osteonectin, cwcv and kazal-like domains proteoglycan 3 [Source:MGI Symbol;Acc:MGI:1920152]	-	0	17	0	0.280724
ENSMUSG00000036218	1.38778e-17	16.4304	-7.0503	0.000120499	0.00208005	Pdzrn4	15	92396881	92771819	+	4733	protein_coding	PDZ domain containing RING finger 4 [Source:MGI Symbol;Acc:MGI:3056996]	-	0	17	0	0.3586
ENSMUSG00000042078	1.38778e-17	16.4304	-7.0503	0.000120499	0.00208005	Svop	5	114026910	114091570	-	4556	protein_coding	SV2 related protein [Source:MGI Symbol;Acc:MGI:1915916]	-	0	17	0	0.372532
ENSMUSG00000115969	1.38778e-17	16.4304	-7.0503	0.000120499	0.00208005	Gm46519	15	75631969	75635910	-	2847	lincRNA	predicted gene, 46519 [Source:MGI Symbol;Acc:MGI:5826156]	-	0	17	0	0.596156
ENSMUSG00000102189	1.38778e-17	16.4304	-7.0503	0.000120499	0.00208005	Gm37194	14	50061360	50064390	+	3031	TEC	predicted gene, 37194 [Source:MGI Symbol;Acc:MGI:5610422]	-	0	17	0	0.559966
ENSMUSG00000066392	1.38778e-17	16.4304	-7.0503	0.000120499	0.00208005	Nrxn3	12	88722876	90334935	+	12605	protein_coding	neurexin III [Source:MGI Symbol;Acc:MGI:1096389]	-	0	17	0	0.134649
ENSMUSG00000009216	1.38778e-17	16.4304	-7.0503	0.000120499	0.00208005	Fam163b	2	27110380	27142491	-	2959	protein_coding	family with sequence similarity 163, member B [Source:MGI Symbol;Acc:MGI:1926106]	-	0	17	0	0.573591
ENSMUSG00000030344	1.38778e-17	16.4304	-7.0503	0.000120499	0.00208005	Akap3	6	126853098	126874308	+	3153	protein_coding	A kinase (PRKA) anchor protein 3 [Source:MGI Symbol;Acc:MGI:1341149]	-	0	17	0	0.538299
ENSMUSG00000046300	1.38778e-17	16.4304	-7.0503	0.000120499	0.00208005	Olfr1412	1	92585779	92591375	+	3663	protein_coding	olfactory receptor 1412 [Source:MGI Symbol;Acc:MGI:3031246]	-	0	17	0	0.463351
ENSMUSG00000063583	1.38778e-17	16.4304	-7.0503	0.000120499	0.00208005	Olfr1410	1	92605782	92614806	+	7927	protein_coding	olfactory receptor 1410 [Source:MGI Symbol;Acc:MGI:3031244]	-	0	17	0	0.214111
ENSMUSG00000095809	1.38778e-17	16.4304	-7.0503	0.000120499	0.00208005	Olfr1290	2	111487528	111493829	-	2990	protein_coding	olfactory receptor 1290 [Source:MGI Symbol;Acc:MGI:3031124]	-	0	17	0	0.567644
ENSMUSG00000037727	1.38778e-17	16.4304	-7.0503	0.000120499	0.00208005	Avp	2	130580620	130582554	-	577	protein_coding	arginine vasopressin [Source:MGI Symbol;Acc:MGI:88121]	-	0	17	0	2.94152
ENSMUSG00000027831	1.38778e-17	16.4304	-7.0503	0.000120499	0.00208005	Veph1	3	66053558	66296837	-	7086	protein_coding	ventricular zone expressed PH domain-containing 1 [Source:MGI Symbol;Acc:MGI:1920039]	-	0	17	0	0.239522
ENSMUSG00000104745	1.38778e-17	16.4304	-7.0503	0.000120499	0.00208005	Gm43073	3	97273876	97275064	-	1189	TEC	predicted gene 43073 [Source:MGI Symbol;Acc:MGI:5663210]	-	0	17	0	1.42746
ENSMUSG00000065549	1.38778e-17	16.4304	-7.0503	0.000120499	0.00208005	Mir200b	4	156055681	156055750	-	70	miRNA	microRNA 200b [Source:MGI Symbol;Acc:MGI:2676875]	-	0	17	0	24.2465
ENSMUSG00000060882	1.38778e-17	16.4304	-7.0503	0.000120499	0.00208005	Kcnd2	6	21215503	21729805	+	5152	protein_coding	potassium voltage-gated channel, Shal-related family, member 2 [Source:MGI Symbol;Acc:MGI:102663]	-	0	17	0	0.329436
ENSMUSG00000073975	1.38778e-17	16.4304	-7.0503	0.000120499	0.00208005	Olfr550	7	102571442	102583011	+	4958	protein_coding	olfactory receptor 550 [Source:MGI Symbol;Acc:MGI:3030384]	-	0	17	0	0.342327
ENSMUSG00000073897	1.38778e-17	16.4304	-7.0503	0.000120499	0.00208005	Olfr17	7	107093220	107099808	+	3666	protein_coding	olfactory receptor 17 [Source:MGI Symbol;Acc:MGI:109148]	-	0	17	0	0.462972
ENSMUSG00000095696	1.38778e-17	16.4304	-7.0503	0.000120499	0.00208005	Olfr786	10	129427306	129439080	+	2824	protein_coding	olfactory receptor 786 [Source:MGI Symbol;Acc:MGI:3030620]	-	0	17	0	0.601011
ENSMUSG00000049217	1.38778e-17	16.4304	-7.0503	0.000120499	0.00208005	Olfr788	10	129470998	129476618	+	4747	protein_coding	olfactory receptor 788 [Source:MGI Symbol;Acc:MGI:3030622]	-	0	17	0	0.357543
ENSMUSG00000058513	1.38778e-17	16.4304	-7.0503	0.000120499	0.00208005	Olfr801	10	129666989	129673865	-	4118	protein_coding	olfactory receptor 801 [Source:MGI Symbol;Acc:MGI:3030635]	-	0	17	0	0.412155
ENSMUSG00000021933	1.38778e-17	16.4304	-7.0503	0.000120499	0.00208005	Gucy1b2	14	62392676	62456289	-	2745	protein_coding	guanylate cyclase 1, soluble, beta 2 [Source:MGI Symbol;Acc:MGI:2660873]	-	0	17	0	0.618308
ENSMUSG00000063549	1.38778e-17	16.4304	-7.0503	0.000120499	0.00208005	Olfr322	11	58658782	58669528	+	4958	protein_coding	olfactory receptor 322 [Source:MGI Symbol;Acc:MGI:3030156]	-	0	17	0	0.342327
ENSMUSG00000020704	1.38778e-17	16.4304	-7.0503	0.000120499	0.00208005	Asic2	11	80880169	81968457	-	4264	protein_coding	acid-sensing (proton-gated) ion channel 2 [Source:MGI Symbol;Acc:MGI:1100867]	-	0	17	0	0.398043
ENSMUSG00000054666	1.38778e-17	16.4304	-7.0503	0.000120499	0.00208005	Olfr63	17	33264676	33275644	+	7023	protein_coding	olfactory receptor 63 [Source:MGI Symbol;Acc:MGI:1335096]	-	0	17	0	0.241671
ENSMUSG00000096840	1.38778e-17	16.4304	-7.0503	0.000120499	0.00208005	Olfr136	17	38329831	38336643	+	2658	protein_coding	olfactory receptor 136 [Source:MGI Symbol;Acc:MGI:2177519]	-	0	17	0	0.638546
ENSMUSG00000020096	54.8309	194.296	-1.82293	0.000120749	0.00208292	Tbata	10	61171954	61188841	+	2426	protein_coding	thymus, brain and testes associated [Source:MGI Symbol;Acc:MGI:1923820]	-	53	201	2.30432	8.27187
ENSMUSG00000086889	5.17537	36.7302	-2.79863	0.000121298	0.00208804	Phf2os1	13	48871112	48875460	+	498	antisense	PHD finger protein 2, opposite strand 1 [Source:MGI Symbol;Acc:MGI:3645592]	-	5	38	1.05901	7.6182
ENSMUSG00000057060	5.17537	36.7302	-2.79863	0.000121298	0.00208804	Slc35f3	8	126298558	126395482	+	2309	protein_coding	solute carrier family 35, member F3 [Source:MGI Symbol;Acc:MGI:2444426]	-	5	38	0.228404	1.64308
ENSMUSG00000045030	5.17537	36.7302	-2.79863	0.000121298	0.00208804	Olfr1443	19	12678112	12683851	+	4397	protein_coding	olfactory receptor 1443 [Source:MGI Symbol;Acc:MGI:3031277]	-	5	38	0.119942	0.862831
ENSMUSG00000031831	45.5205	167.229	-1.87448	0.000122477	0.00210688	Dnaaf1	8	119575235	119598454	+	2821	protein_coding	dynein, axonemal assembly factor 1 [Source:MGI Symbol;Acc:MGI:1915520]	-	44	173	1.64516	6.12268
ENSMUSG00000035458	26.8996	108.263	-2.00405	0.000122572	0.00210706	Tnni3	7	4518305	4524229	-	2063	protein_coding	troponin I, cardiac 3 [Source:MGI Symbol;Acc:MGI:98783]	-	26	112	1.32933	5.42022
ENSMUSG00000022747	90.0036	301.595	-1.74321	0.000124769	0.00214334	St3gal6	16	58468125	58524243	-	6172	protein_coding	ST3 beta-galactoside alpha-2,3-sialyltransferase 6 [Source:MGI Symbol;Acc:MGI:1888707]	-	87	312	1.4868	5.04693
ENSMUSG00000049493	93.1071	310.295	-1.73538	0.000125801	0.00215957	Pls1	9	95752642	95845311	-	3890	protein_coding	plastin 1 (I-isoform) [Source:MGI Symbol;Acc:MGI:104809]	-	90	321	2.44034	8.23861
ENSMUSG00000039543	126.211	411.794	-1.70514	0.000126029	0.00216199	Cfap70	14	20394193	20452226	-	4289	protein_coding	cilia and flagella associated protein 70 [Source:MGI Symbol;Acc:MGI:1923920]	-	122	426	3.00028	9.91635
ENSMUSG00000090291	70.3483	242.629	-1.78442	0.000129342	0.0022173	Lrrc10b	19	10455371	10457447	-	2077	protein_coding	leucine rich repeat containing 10B [Source:MGI Symbol;Acc:MGI:2685551]	-	68	251	3.45327	12.0652
ENSMUSG00000042807	42.417	156.596	-1.88136	0.000129655	0.00222113	Hecw2	1	53806876	54195168	-	12947	protein_coding	HECT, C2 and WW domain containing E3 ubiquitin protein ligase 2 [Source:MGI Symbol;Acc:MGI:2685817]	-	41	162	0.33402	1.24924
ENSMUSG00000022235	57.9344	202.996	-1.80683	0.000130504	0.00223412	Cmbl	15	31565389	31590119	+	1424	protein_coding	carboxymethylenebutenolidase-like (Pseudomonas) [Source:MGI Symbol;Acc:MGI:1916824]	-	56	210	4.14798	14.7234
ENSMUSG00000022332	74.4862	255.195	-1.77492	0.000130965	0.00224047	Khdrbs3	15	68928420	69101211	+	3662	protein_coding	KH domain containing, RNA binding, signal transduction associated 3 [Source:MGI Symbol;Acc:MGI:1313312]	-	72	264	2.07383	7.19754
ENSMUSG00000022199	152.073	490.093	-1.68751	0.000131301	0.00224468	Slc22a17	14	54906304	54913132	-	4517	protein_coding	solute carrier family 22 (organic cation transporter), member 17 [Source:MGI Symbol;Acc:MGI:1926225]	-	147	507	3.43262	11.2061
ENSMUSG00000040289	98.2795	324.795	-1.72334	0.000132517	0.00226391	Hey1	3	8663359	8667256	-	3265	protein_coding	hairy/enhancer-of-split related with YRPW motif 1 [Source:MGI Symbol;Acc:MGI:1341800]	bHLH	95	336	3.06901	10.2744
ENSMUSG00000027223	226.556	718.225	-1.66405	0.000132812	0.00226738	Mapk8ip1	2	92383676	92401263	-	4644	protein_coding	mitogen-activated protein kinase 8 interacting protein 1 [Source:MGI Symbol;Acc:MGI:1309464]	-	219	743	4.97405	15.9733
ENSMUSG00000050762	334.143	101.496	1.71775	0.000133305	0.00227425	Prss27	17	24038144	24045954	+	1253	protein_coding	protease, serine 27 [Source:MGI Symbol;Acc:MGI:2450123]	-	323	105	27.19	8.36636
ENSMUSG00000026239	125.176	406.961	-1.69998	0.000134012	0.00228473	Pde6d	1	86542994	86582629	-	2178	protein_coding	phosphodiesterase 6D, cGMP-specific, rod, delta [Source:MGI Symbol;Acc:MGI:1270843]	-	121	421	5.85984	19.2985
ENSMUSG00000039262	977.597	2994.71	-1.61499	0.000135716	0.0023122	Prrc2b	2	32151082	32234537	+	11262	protein_coding	proline-rich coiled-coil 2B [Source:MGI Symbol;Acc:MGI:1923304]	-	945	3098	8.85063	27.464
ENSMUSG00000037016	38.279	141.129	-1.8791	0.000136358	0.00232154	Frem2	3	53513938	53657355	-	13255	protein_coding	Fras1 related extracellular matrix protein 2 [Source:MGI Symbol;Acc:MGI:2444465]	-	37	146	0.294429	1.09969
ENSMUSG00000066363	33.1066	3.86377	3.0574	0.000137915	0.00234163	Serpina3f	12	104214544	104221129	+	2290	protein_coding	serine (or cysteine) peptidase inhibitor, clade A, member 3F [Source:MGI Symbol;Acc:MGI:2182838]	-	32	4	1.47392	0.174391
ENSMUSG00000085282	4.14089	32.8636	-2.95218	0.000137915	0.00234163	Gm15663	10	105573953	105583874	+	3365	processed_transcript	predicted gene 15663 [Source:MGI Symbol;Acc:MGI:3783105]	-	4	34	0.125381	1.00877
ENSMUSG00000114230	4.14089	32.8636	-2.95218	0.000137915	0.00234163	Gm48239	14	12374585	12384729	+	3551	antisense	predicted gene, 48239 [Source:MGI Symbol;Acc:MGI:6097649]	-	4	34	0.118814	0.955931
ENSMUSG00000059504	4.14089	32.8636	-2.95218	0.000137915	0.00234163	Olfr314	11	58782952	58788768	+	2724	protein_coding	olfactory receptor 314 [Source:MGI Symbol;Acc:MGI:3030148]	-	4	34	0.154886	1.24615
ENSMUSG00000037624	18.6237	82.1632	-2.13417	0.000138125	0.00234359	Kcnk2	1	189207930	189402273	-	4943	protein_coding	potassium channel, subfamily K, member 2 [Source:MGI Symbol;Acc:MGI:109366]	-	18	85	0.384096	1.71683
ENSMUSG00000046844	9.31332	50.2635	-2.41702	0.000138966	0.00235625	Vat1l	8	114205612	114374071	+	5462	protein_coding	vesicle amine transport protein 1 like [Source:MGI Symbol;Acc:MGI:2142534]	-	9	52	0.1738	0.950495
ENSMUSG00000039347	104.486	345.095	-1.72253	0.000139368	0.00236146	Atp6v0e2	6	48537615	48541801	+	2381	protein_coding	ATPase, H+ transporting, lysosomal V0 subunit E2 [Source:MGI Symbol;Acc:MGI:1923502]	-	101	357	4.47425	14.9695
ENSMUSG00000030125	224.487	708.558	-1.65773	0.000140101	0.00237226	Lrrc23	6	124769863	124779727	-	1734	protein_coding	leucine rich repeat containing 23 [Source:MGI Symbol;Acc:MGI:1315192]	-	217	733	13.1998	42.204
ENSMUSG00000047228	5743.5	17420.2	-1.60074	0.000141529	0.00239481	A2ml1	6	128539821	128581608	-	7753	protein_coding	alpha-2-macroglobulin like 1 [Source:MGI Symbol;Acc:MGI:3039594]	-	5552	18021	75.5332	232.064
ENSMUSG00000020728	13.4513	65.73	-2.27858	0.000142756	0.00241393	Cep112	11	108425192	108860615	+	6175	protein_coding	centrosomal protein 112 [Source:MGI Symbol;Acc:MGI:1923673]	-	13	68	0.222057	1.09944
ENSMUSG00000020181	32.0721	121.796	-1.92111	0.00014346	0.00242418	Nav3	10	109681259	110456204	-	15207	protein_coding	neuron navigator 3 [Source:MGI Symbol;Acc:MGI:2183703]	-	31	126	0.215019	0.827228
ENSMUSG00000079235	49.6584	176.896	-1.83029	0.000144388	0.0024382	Ccdc13	9	121797627	121839461	-	3418	protein_coding	coiled-coil domain containing 13 [Source:MGI Symbol;Acc:MGI:1920144]	-	48	183	1.48125	5.34537
ENSMUSG00000009739	108.624	355.728	-1.71032	0.000145277	0.00245154	Pou6f1	15	100575318	100599984	-	6949	protein_coding	POU domain, class 6, transcription factor 1 [Source:MGI Symbol;Acc:MGI:102935]	Pou	105	368	1.59377	5.28718
ENSMUSG00000060798	110.693	361.528	-1.70646	0.000145576	0.00245493	Intu	3	40531286	40704774	+	7428	protein_coding	inturned planar cell polarity protein [Source:MGI Symbol;Acc:MGI:2443752]	-	107	374	1.51939	5.02688
ENSMUSG00000070806	14.4858	68.63	-2.23478	0.000146896	0.0024755	Zmynd12	4	119422814	119467444	+	1869	protein_coding	zinc finger, MYND domain containing 12 [Source:MGI Symbol;Acc:MGI:2140259]	-	14	71	0.790091	3.79269
ENSMUSG00000043541	87.9346	291.928	-1.72974	0.000147552	0.00248488	Casc1	6	145174834	145211005	-	12207	protein_coding	cancer susceptibility candidate 1 [Source:MGI Symbol;Acc:MGI:2444480]	-	85	302	0.73446	2.47
ENSMUSG00000021068	380.695	1176.42	-1.62739	0.000148115	0.00249267	Nin	12	70011435	70113717	-	17005	protein_coding	ninein [Source:MGI Symbol;Acc:MGI:105108]	-	368	1217	2.2826	7.14517
ENSMUSG00000050930	15.5203	71.53	-2.19567	0.000150551	0.00253194	Map10	8	125669818	125673359	+	3542	protein_coding	microtubule-associated protein 10 [Source:MGI Symbol;Acc:MGI:1921643]	-	15	74	0.446684	2.08584
ENSMUSG00000025272	7.24434	42.5302	-2.53379	0.000151266	0.00254226	Tro	X	150645304	150657583	-	7296	protein_coding	trophinin [Source:MGI Symbol;Acc:MGI:1928994]	-	7	44	0.101198	0.602097
ENSMUSG00000020340	310.35	962.79	-1.63295	0.000153541	0.00257875	Cyfip2	11	46193850	46312859	-	7103	protein_coding	cytoplasmic FMR1 interacting protein 2 [Source:MGI Symbol;Acc:MGI:1924134]	-	300	996	4.4549	13.9996
ENSMUSG00000086624	3.10641	28.997	-3.17335	0.000154712	0.00259665	Gm16130	9	58032274	58048997	+	2799	antisense	predicted gene 16130 [Source:MGI Symbol;Acc:MGI:3801718]	-	3	30	0.113052	1.07008
ENSMUSG00000028246	50.6929	178.829	-1.81629	0.00015522	0.00260343	Faxc	4	21931329	21996839	+	8362	protein_coding	failed axon connections homolog [Source:MGI Symbol;Acc:MGI:1923382]	-	49	185	0.618079	2.20882
ENSMUSG00000034586	188.28	591.593	-1.6511	0.000155466	0.00260578	Hid1	11	115347707	115367756	-	4595	protein_coding	HID1 domain containing [Source:MGI Symbol;Acc:MGI:2445087]	-	182	612	4.17776	13.2973
ENSMUSG00000018927	191.384	55.0968	1.79401	0.000156434	0.00262024	Ccl6	11	83587882	83593087	-	1795	protein_coding	chemokine (C-C motif) ligand 6 [Source:MGI Symbol;Acc:MGI:98263]	-	185	57	10.8709	3.17036
ENSMUSG00000086682	17.5892	77.3299	-2.12874	0.000156638	0.00262189	Gm16023	4	155608300	155624755	-	2770	processed_transcript	predicted gene 16023 [Source:MGI Symbol;Acc:MGI:3802146]	-	17	80	0.647332	2.88342
ENSMUSG00000022540	129.314	413.727	-1.67688	0.000157264	0.0026306	Rogdi	16	5008730	5013553	-	2343	protein_coding	rogdi homolog [Source:MGI Symbol;Acc:MGI:1913299]	-	125	428	5.62725	18.2377
ENSMUSG00000032487	235.867	70.5633	1.73912	0.000159324	0.00266326	Ptgs2	1	150100031	150108227	+	4580	protein_coding	prostaglandin-endoperoxide synthase 2 [Source:MGI Symbol;Acc:MGI:97798]	-	228	73	5.25082	1.59131
ENSMUSG00000048200	70.3483	238.762	-1.76126	0.000159453	0.00266363	Cracr2b	7	141461094	141466613	+	2764	protein_coding	calcium release activated channel regulator 2B [Source:MGI Symbol;Acc:MGI:2446129]	-	68	247	2.59495	8.9219
ENSMUSG00000079502	34.1411	126.63	-1.88734	0.000159911	0.00266948	Cfap77	2	28926949	29055066	-	2624	protein_coding	cilia and flagella associated protein 77 [Source:MGI Symbol;Acc:MGI:2685669]	-	33	131	1.3265	4.98432
ENSMUSG00000109228	80.6932	268.728	-1.73414	0.000160477	0.00267713	Fam81b	13	76201708	76305072	-	2881	protein_coding	family with sequence similarity 81, member B [Source:MGI Symbol;Acc:MGI:2685122]	-	78	278	2.85568	9.63385
ENSMUSG00000040093	95.176	311.261	-1.7082	0.000161347	0.00268951	Bmf	2	118528757	118549687	-	5253	protein_coding	BCL2 modifying factor [Source:MGI Symbol;Acc:MGI:2176433]	-	92	322	1.8473	6.11994
ENSMUSG00000040969	97.245	317.061	-1.70384	0.000161435	0.00268951	Arhgef38	3	133112278	133234949	-	8190	protein_coding	Rho guanine nucleotide exchange factor (GEF) 38 [Source:MGI Symbol;Acc:MGI:1924919]	-	94	328	1.2106	3.99842
ENSMUSG00000023943	134.487	431.127	-1.67977	0.000162267	0.00270156	Sult1c1	17	53961615	53990674	-	1556	protein_coding	sulfotransferase family, cytosolic, 1C, member 1 [Source:MGI Symbol;Acc:MGI:102928]	-	130	446	8.81235	28.617
ENSMUSG00000041734	183.108	575.159	-1.65063	0.00016241	0.00270211	Kirrel	3	87078593	87174747	-	7463	protein_coding	kirre like nephrin family adhesion molecule 1 [Source:MGI Symbol;Acc:MGI:1891396]	-	177	595	2.5016	7.9598
ENSMUSG00000038602	8.27883	45.4302	-2.43909	0.000162828	0.00270725	Slc35f1	10	52690533	53111622	+	4941	protein_coding	solute carrier family 35, member F1 [Source:MGI Symbol;Acc:MGI:2139810]	-	8	47	0.170779	0.949689
ENSMUSG00000040855	40.348	147.896	-1.8709	0.000163612	0.00271848	Reps2	X	162411954	162643649	-	8296	protein_coding	RALBP1 associated Eps domain containing protein 2 [Source:MGI Symbol;Acc:MGI:2663511]	-	39	153	0.495854	1.84129
ENSMUSG00000036196	1.03746	21.2637	-4.20556	0.000164371	0.00272379	Slc26a8	17	28637783	28690233	-	4756	protein_coding	solute carrier family 26, member 8 [Source:MGI Symbol;Acc:MGI:2385046]	-	1	22	0.0221777	0.461827
ENSMUSG00000085891	1.03746	21.2637	-4.20556	0.000164371	0.00272379	Gm14634	X	12762278	12821492	+	2622	processed_transcript	predicted gene 14634 [Source:MGI Symbol;Acc:MGI:3705147]	-	1	22	0.0402277	0.8377
ENSMUSG00000087270	1.03746	21.2637	-4.20556	0.000164371	0.00272379	Gm12983	4	135290366	135290675	-	310	processed_pseudogene	predicted gene 12983 [Source:MGI Symbol;Acc:MGI:3651378]	-	1	22	0.340249	7.08532
ENSMUSG00000096858	1.03746	21.2637	-4.20556	0.000164371	0.00272379	Olfr805	10	129721221	129729375	-	3314	protein_coding	olfactory receptor 805 [Source:MGI Symbol;Acc:MGI:3030639]	-	1	22	0.0318277	0.662779
ENSMUSG00000089719	12.4168	61.8634	-2.30566	0.000164992	0.00273045	Gm15758	8	54708987	54710381	+	706	processed_transcript	predicted gene 15758 [Source:MGI Symbol;Acc:MGI:3783201]	-	12	64	1.79281	9.05052
ENSMUSG00000068428	12.4168	61.8634	-2.30566	0.000164992	0.00273045	Gmnc	16	26913553	26991652	-	5740	protein_coding	geminin coiled-coil domain containing [Source:MGI Symbol;Acc:MGI:2685452]	-	12	64	0.22051	1.11318
ENSMUSG00000059049	48.624	172.063	-1.82065	0.000165944	0.00274437	Frem1	4	82897920	83052339	-	13978	protein_coding	Fras1 related extracellular matrix protein 1 [Source:MGI Symbol;Acc:MGI:2670972]	-	47	178	0.354659	1.27137
ENSMUSG00000059895	288.626	890.29	-1.62467	0.00016693	0.00275885	Ptp4a3	15	73723145	73758766	+	9351	protein_coding	protein tyrosine phosphatase 4a3 [Source:MGI Symbol;Acc:MGI:1277098]	-	279	921	3.14705	9.83332
ENSMUSG00000029288	2.07194	25.1303	-3.52517	0.000167283	0.00276284	Ambn	5	88455991	88468531	+	1919	protein_coding	ameloblastin [Source:MGI Symbol;Acc:MGI:104655]	-	2	26	0.109929	1.35269
ENSMUSG00000039982	68.2793	229.095	-1.74466	0.00016795	0.00277201	Dtx4	19	12466341	12501996	-	5765	protein_coding	deltex 4, E3 ubiquitin ligase [Source:MGI Symbol;Acc:MGI:2672905]	-	66	237	1.20754	4.10438
ENSMUSG00000050627	254.488	787.824	-1.62982	0.000170423	0.00281097	Gpd1l	9	114899341	114933987	-	5077	protein_coding	glycerol-3-phosphate dehydrogenase 1-like [Source:MGI Symbol;Acc:MGI:1289257]	-	246	815	5.11077	16.0269
ENSMUSG00000034390	379.661	1160.95	-1.61222	0.000171205	0.00282199	Cmip	8	117257064	117459430	+	6495	protein_coding	c-Maf inducing protein [Source:MGI Symbol;Acc:MGI:1921690]	-	367	1201	5.95998	18.4613
ENSMUSG00000046442	27.9341	108.263	-1.94985	0.000172319	0.00283658	Ppm1e	11	87226906	87359023	-	6702	protein_coding	protein phosphatase 1E (PP2C domain containing) [Source:MGI Symbol;Acc:MGI:2444096]	-	27	112	0.42493	1.66845
ENSMUSG00000047773	27.9341	108.263	-1.94985	0.000172319	0.00283658	Ankfn1	11	89390223	89777653	-	6173	protein_coding	ankyrin-repeat and fibronectin type III domain containing 1 [Source:MGI Symbol;Acc:MGI:2686021]	-	27	112	0.461345	1.81142
ENSMUSG00000047342	9.31332	49.2968	-2.38908	0.000172494	0.00283759	Zfp286	11	62752577	62789462	-	7991	protein_coding	zinc finger protein 286 [Source:MGI Symbol;Acc:MGI:2384758]	zf-C2H2	9	51	0.118795	0.637188
ENSMUSG00000079339	68.2793	15.4637	2.13327	0.000173131	0.00284618	Ifit1bl1	19	34592888	34601968	-	2275	protein_coding	interferon induced protein with tetratricpeptide repeats 1B like 1 [Source:MGI Symbol;Acc:MGI:3650685]	-	66	16	3.05999	0.702161
ENSMUSG00000047281	20137.4	6746.31	1.57769	0.000174119	0.00286052	Sfn	4	133600556	133602168	-	1613	protein_coding	stratifin [Source:MGI Symbol;Acc:MGI:1891831]	-	19466	6979	1272.92	431.974
ENSMUSG00000071550	552.421	1675.22	-1.6003	0.000174611	0.00286671	Cfap44	16	44394796	44482428	+	8405	protein_coding	cilia and flagella associated protein 44 [Source:MGI Symbol;Acc:MGI:1277238]	-	534	1733	6.70134	20.5854
ENSMUSG00000030098	132.418	35.7636	1.88472	0.000176544	0.00289653	Grip2	6	91761509	91827250	-	9359	protein_coding	glutamate receptor interacting protein 2 [Source:MGI Symbol;Acc:MGI:2681173]	-	128	37	1.44258	0.394703
ENSMUSG00000038740	75.5207	251.329	-1.73303	0.000176695	0.0028971	Mvb12b	2	33729953	33887946	-	8741	protein_coding	multivesicular body subunit 12B [Source:MGI Symbol;Acc:MGI:1919793]	-	73	260	0.880886	2.96969
ENSMUSG00000037031	42.417	152.729	-1.84532	0.000177911	0.00291511	Tspan15	10	62185396	62231251	-	8183	protein_coding	tetraspanin 15 [Source:MGI Symbol;Acc:MGI:1917673]	-	41	158	0.528481	1.92772
ENSMUSG00000061576	6.20985	38.6636	-2.61503	0.000178139	0.00291692	Dpp6	5	26817203	27727505	+	12347	protein_coding	dipeptidylpeptidase 6 [Source:MGI Symbol;Acc:MGI:94921]	-	6	40	0.0512564	0.323442
ENSMUSG00000064225	16.5547	73.4633	-2.14169	0.00017912	0.00293106	Paqr9	9	95559657	95568023	+	8367	protein_coding	progestin and adipoQ receptor family member IX [Source:MGI Symbol;Acc:MGI:1922802]	-	16	76	0.201701	0.906864
ENSMUSG00000115186	10.3478	52.1968	-2.32125	0.000180546	0.00295244	Gm49417	14	70205324	70255287	+	2128	antisense	predicted gene, 49417 [Source:MGI Symbol;Acc:MGI:6155048]	-	10	54	0.495663	2.5335
ENSMUSG00000022615	81.7277	268.728	-1.71579	0.000184556	0.00301404	Tymp	15	89371931	89377039	-	2037	protein_coding	thymidine phosphorylase [Source:MGI Symbol;Acc:MGI:1920212]	-	79	278	4.09067	13.6255
ENSMUSG00000021943	81.7277	268.728	-1.71579	0.000184556	0.00301404	Gdf10	14	33923587	33937983	+	5210	protein_coding	growth differentiation factor 10 [Source:MGI Symbol;Acc:MGI:95684]	-	79	278	1.59936	5.32728
ENSMUSG00000041688	75.5207	250.362	-1.72748	0.000185691	0.00303059	Amot	X	145446425	145505181	-	8402	protein_coding	angiomotin [Source:MGI Symbol;Acc:MGI:108440]	-	73	259	0.916428	3.07762
ENSMUSG00000057447	4.14089	31.8969	-2.90928	0.000186219	0.00303522	Olfr1205	2	88829737	88837104	+	6149	protein_coding	olfactory receptor 1205 [Source:MGI Symbol;Acc:MGI:3031039]	-	4	33	0.0686141	0.535806
ENSMUSG00000083469	4.14089	31.8969	-2.90928	0.000186219	0.00303522	Gm14281	2	131846395	131847688	+	1294	processed_pseudogene	predicted gene 14281 [Source:MGI Symbol;Acc:MGI:3650417]	-	4	33	0.32605	2.54612
ENSMUSG00000007207	67.2448	224.262	-1.7359	0.000187535	0.00305261	Stx1a	5	135023482	135051100	+	2666	protein_coding	syntaxin 1A (brain) [Source:MGI Symbol;Acc:MGI:109355]	-	65	232	2.57165	8.68813
ENSMUSG00000072620	438.627	139.196	1.65495	0.00018759	0.00305261	Slfn2	11	83065112	83070678	+	1664	protein_coding	schlafen 2 [Source:MGI Symbol;Acc:MGI:1313258]	-	424	144	26.8764	8.63988
ENSMUSG00000029307	287.591	879.657	-1.61252	0.000187655	0.00305261	Dmp1	5	104202613	104214102	+	2764	protein_coding	dentin matrix protein 1 [Source:MGI Symbol;Acc:MGI:94910]	-	278	910	10.6088	32.8702
ENSMUSG00000027840	11.3823	57.9967	-2.33697	0.000192772	0.00310259	Wnt2b	3	104945272	104961921	-	4201	protein_coding	wingless-type MMTV integration site family, member 2B [Source:MGI Symbol;Acc:MGI:1261834]	-	11	60	0.276184	1.42593
ENSMUSG00000093577	7.24434	41.5635	-2.50072	0.00019293	0.00310259	Gm20632	3	96239393	96241819	+	2427	antisense	predicted gene 20632 [Source:MGI Symbol;Acc:MGI:5313079]	-	7	43	0.304219	1.76887
ENSMUSG00000075585	35.1756	127.596	-1.85539	0.000193418	0.00310259	6330403L08Rik	5	138995056	139000577	+	5522	antisense	RIKEN cDNA 6330403L08 gene [Source:MGI Symbol;Acc:MGI:1917994]	-	34	132	0.649442	2.38658
ENSMUSG00000079494	1.38778e-17	15.4637	-6.96351	0.000193974	0.00310259	Nat8f5	6	85817218	85820972	-	986	protein_coding	N-acetyltransferase 8 (GCN5-related) family member 5 [Source:MGI Symbol;Acc:MGI:1916299]	-	0	16	0	1.6201
ENSMUSG00000058488	1.38778e-17	15.4637	-6.96351	0.000193974	0.00310259	Kl	5	150952607	150993817	+	9328	protein_coding	klotho [Source:MGI Symbol;Acc:MGI:1101771]	-	0	16	0	0.17125
ENSMUSG00000024114	1.38778e-17	15.4637	-6.96351	0.000193974	0.00310259	Prss41	17	23836785	23844172	-	2642	protein_coding	protease, serine 41 [Source:MGI Symbol;Acc:MGI:1918253]	-	0	16	0	0.604624
ENSMUSG00000044528	1.38778e-17	15.4637	-6.96351	0.000193974	0.00310259	Tram1l1	3	124320855	124324743	+	3889	protein_coding	translocation associated membrane protein 1-like 1 [Source:MGI Symbol;Acc:MGI:2443503]	-	0	16	0	0.410753
ENSMUSG00000102665	1.38778e-17	15.4637	-6.96351	0.000193974	0.00310259	Gm38379	8	120109441	120110965	+	1525	TEC	predicted gene, 38379 [Source:MGI Symbol;Acc:MGI:5611607]	-	0	16	0	1.04749
ENSMUSG00000108660	1.38778e-17	15.4637	-6.96351	0.000193974	0.00310259	Gm21284	6	83568039	83588123	+	3736	antisense	predicted gene, 21284 [Source:MGI Symbol;Acc:MGI:5434639]	-	0	16	0	0.427574
ENSMUSG00000097476	1.38778e-17	15.4637	-6.96351	0.000193974	0.00310259	Gm26583	12	112946363	112950512	-	3684	lincRNA	predicted gene, 26583 [Source:MGI Symbol;Acc:MGI:5477077]	-	0	16	0	0.433609
ENSMUSG00000028222	1.38778e-17	15.4637	-6.96351	0.000193974	0.00310259	Calb1	4	15881264	15908064	+	4846	protein_coding	calbindin 1 [Source:MGI Symbol;Acc:MGI:88248]	-	0	16	0	0.329636
ENSMUSG00000023906	1.38778e-17	15.4637	-6.96351	0.000193974	0.00310259	Cldn6	17	23679249	23682446	+	1721	protein_coding	claudin 6 [Source:MGI Symbol;Acc:MGI:1859284]	-	0	16	0	0.928191
ENSMUSG00000075113	1.38778e-17	15.4637	-6.96351	0.000193974	0.00310259	Olfr1209	2	88904942	88915157	-	5611	protein_coding	olfactory receptor 1209 [Source:MGI Symbol;Acc:MGI:3031043]	-	0	16	0	0.284694
ENSMUSG00000029268	1.38778e-17	15.4637	-6.96351	0.000193974	0.00310259	Ugt2a2	5	87459490	87482260	-	2541	protein_coding	UDP glucuronosyltransferase 2 family, polypeptide A2 [Source:MGI Symbol;Acc:MGI:3576095]	-	0	16	0	0.628657
ENSMUSG00000107021	1.38778e-17	15.4637	-6.96351	0.000193974	0.00310259	Gm42853	5	116456098	116457484	-	1387	TEC	predicted gene 42853 [Source:MGI Symbol;Acc:MGI:5662990]	-	0	16	0	1.15171
ENSMUSG00000054498	1.38778e-17	15.4637	-6.96351	0.000193974	0.00310259	Olfr308	7	86318218	86325630	-	4991	protein_coding	olfactory receptor 308 [Source:MGI Symbol;Acc:MGI:3030142]	-	0	16	0	0.32006
ENSMUSG00000036744	1.38778e-17	15.4637	-6.96351	0.000193974	0.00310259	Olfr701	7	106814129	106821472	+	4193	protein_coding	olfactory receptor 701 [Source:MGI Symbol;Acc:MGI:3030535]	-	0	16	0	0.380972
ENSMUSG00000096151	1.38778e-17	15.4637	-6.96351	0.000193974	0.00310259	Olfr477	7	107986693	107992723	+	2930	protein_coding	olfactory receptor 477 [Source:MGI Symbol;Acc:MGI:3030311]	-	0	16	0	0.545194
ENSMUSG00000052012	1.38778e-17	15.4637	-6.96351	0.000193974	0.00310259	Olfr796	10	129605492	129612570	-	3554	protein_coding	olfactory receptor 796 [Source:MGI Symbol;Acc:MGI:3030630]	-	0	16	0	0.44947
ENSMUSG00000101797	1.38778e-17	15.4637	-6.96351	0.000193974	0.00310259	Gm29266	14	60485208	60599031	+	600	lincRNA	predicted gene 29266 [Source:MGI Symbol;Acc:MGI:5579972]	-	0	16	0	2.66236
ENSMUSG00000095448	1.38778e-17	15.4637	-6.96351	0.000193974	0.00310259	Olfr859	9	19804906	19817626	+	9598	protein_coding	olfactory receptor 859 [Source:MGI Symbol;Acc:MGI:3030693]	-	0	16	0	0.166432
ENSMUSG00000111443	1.38778e-17	15.4637	-6.96351	0.000193974	0.00310259	Gm46123	9	83346159	83353978	+	6424	lincRNA	predicted gene, 46123 [Source:MGI Symbol;Acc:MGI:5825760]	-	0	16	0	0.248664
ENSMUSG00000060765	1.38778e-17	15.4637	-6.96351	0.000193974	0.00310259	Olfr325	11	58577730	58582365	+	1673	protein_coding	olfactory receptor 325 [Source:MGI Symbol;Acc:MGI:3030159]	-	0	16	0	0.954822
ENSMUSG00000059610	1.38778e-17	15.4637	-6.96351	0.000193974	0.00310259	Olfr222	11	59570255	59576235	-	2474	protein_coding	olfactory receptor 222 [Source:MGI Symbol;Acc:MGI:3030056]	-	0	16	0	0.645682
ENSMUSG00000033520	16.5547	1.38778e-17	7.0606	0.000193974	0.00310259	Idi2	13	8952863	8960945	+	2253	protein_coding	isopentenyl-diphosphate delta isomerase 2 [Source:MGI Symbol;Acc:MGI:2444315]	-	16	0	0.749061	0
ENSMUSG00000079342	1.38778e-17	15.4637	-6.96351	0.000193974	0.00310259	Lipo1	19	33775498	33787459	-	2243	protein_coding	lipase, member O1 [Source:MGI Symbol;Acc:MGI:3647308]	-	0	16	0	0.712179
ENSMUSG00000024534	12.4168	60.8967	-2.28299	0.000197348	0.00315213	Sncaip	18	52767709	52915935	+	4522	protein_coding	synuclein, alpha interacting protein (synphilin) [Source:MGI Symbol;Acc:MGI:1915097]	-	12	63	0.279904	1.39094
ENSMUSG00000027796	12.4168	60.8967	-2.28299	0.000197348	0.00315213	Smad9	3	54755582	54801257	+	5368	protein_coding	SMAD family member 9 [Source:MGI Symbol;Acc:MGI:1859993]	MH1	12	63	0.235791	1.17173
ENSMUSG00000036278	121.038	382.794	-1.66013	0.000197453	0.00315213	Macrod1	19	7056768	7198061	+	1274	protein_coding	MACRO domain containing 1 [Source:MGI Symbol;Acc:MGI:2147583]	-	117	396	9.68667	31.033
ENSMUSG00000028637	109.659	349.928	-1.67296	0.000200711	0.0032021	Ccdc30	4	119322893	119415521	-	6607	protein_coding	coiled-coil domain containing 30 [Source:MGI Symbol;Acc:MGI:1920582]	-	106	362	1.69223	5.47019
ENSMUSG00000043252	202.763	623.492	-1.62	0.000203201	0.00323973	Tmem64	4	15265831	15286753	+	4670	protein_coding	transmembrane protein 64 [Source:MGI Symbol;Acc:MGI:2140359]	-	196	645	4.42688	13.7893
ENSMUSG00000092074	8.27883	44.4635	-2.40815	0.000204856	0.00326194	Dynlt1a	17	6306340	6317500	-	4267	protein_coding	dynein light chain Tctex-type 1A [Source:MGI Symbol;Acc:MGI:3807506]	-	8	46	0.197754	1.0763
ENSMUSG00000113440	8.27883	44.4635	-2.40815	0.000204856	0.00326194	Gm46404	13	23441822	23445935	-	4114	lincRNA	predicted gene, 46404 [Source:MGI Symbol;Acc:MGI:5826041]	-	8	46	0.205109	1.11633
ENSMUSG00000029804	110.693	351.861	-1.66737	0.000207669	0.00330461	Herc3	6	58831465	58920398	+	9127	protein_coding	hect domain and RLD 3 [Source:MGI Symbol;Acc:MGI:1921248]	-	107	364	1.23656	3.98173
ENSMUSG00000026817	313.454	949.257	-1.59818	0.000209325	0.00332883	Ak1	2	32621758	32635058	+	2593	protein_coding	adenylate kinase 1 [Source:MGI Symbol;Acc:MGI:87977]	-	303	982	12.3253	37.8101
ENSMUSG00000019880	5.17537	34.7969	-2.72089	0.000211448	0.00336044	Rspo3	10	29452416	29535867	-	3090	protein_coding	R-spondin 3 [Source:MGI Symbol;Acc:MGI:1920030]	-	5	36	0.170675	1.16317
ENSMUSG00000022146	1047.94	347.995	1.59006	0.000211841	0.00336453	Osmr	15	6813577	6874969	-	12113	protein_coding	oncostatin M receptor [Source:MGI Symbol;Acc:MGI:1330819]	-	1013	360	8.82096	2.96722
ENSMUSG00000072473	35.1756	126.63	-1.84443	0.00021235	0.00337046	1700024G13Rik	14	32376068	32388391	-	850	protein_coding	RIKEN cDNA 1700024G13 gene [Source:MGI Symbol;Acc:MGI:1914335]	-	34	131	4.21908	15.3869
ENSMUSG00000039021	148.97	463.027	-1.6353	0.00021314	0.00338084	Ttc16	2	32757026	32775633	-	6388	protein_coding	tetratricopeptide repeat domain 16 [Source:MGI Symbol;Acc:MGI:2443048]	-	144	479	2.37769	7.48633
ENSMUSG00000097494	9.31332	47.3635	-2.33151	0.000214401	0.00339867	4933406C10Rik	12	32919384	32953789	-	2569	lincRNA	RIKEN cDNA 4933406C10 gene [Source:MGI Symbol;Acc:MGI:1921326]	-	9	49	0.369519	1.90428
ENSMUSG00000032875	191.384	588.693	-1.62044	0.000214759	0.00340092	Arhgef17	7	100869752	100932107	-	10795	protein_coding	Rho guanine nucleotide exchange factor (GEF) 17 [Source:MGI Symbol;Acc:MGI:2673002]	-	185	609	1.80762	5.63239
ENSMUSG00000040327	95.176	303.528	-1.67192	0.000214817	0.00340092	Cul9	17	46500572	46546388	-	12198	protein_coding	cullin 9 [Source:MGI Symbol;Acc:MGI:1925559]	-	92	314	0.795531	2.57004
ENSMUSG00000110629	3.10641	28.0303	-3.12466	0.000214972	0.00340122	4930567H12Rik	8	125584632	125625605	+	2010	lincRNA	RIKEN cDNA 4930567H12 gene [Source:MGI Symbol;Acc:MGI:1923181]	-	3	29	0.157428	1.44046
ENSMUSG00000034936	577.249	188.496	1.61399	0.00021597	0.00341482	Arl4d	11	101665541	101667832	+	1382	protein_coding	ADP-ribosylation factor-like 4D [Source:MGI Symbol;Acc:MGI:1933155]	-	558	195	42.5877	14.0872
ENSMUSG00000045761	290.695	878.69	-1.59545	0.000216649	0.00342338	Togaram2	17	71673261	71729669	+	5624	protein_coding	TOG array regulator of axonemal microtubules 2 [Source:MGI Symbol;Acc:MGI:2443498]	-	281	909	5.2701	16.1368
ENSMUSG00000029428	138.625	433.061	-1.64254	0.000216936	0.00342574	Stx2	5	128984557	129008574	-	4586	protein_coding	syntaxin 2 [Source:MGI Symbol;Acc:MGI:108059]	-	134	448	3.08197	9.75309
ENSMUSG00000059708	72.4172	238.762	-1.71951	0.00021744	0.00343105	Akap17b	X	36608314	36645395	-	6003	protein_coding	A kinase (PRKA) anchor protein 17B [Source:MGI Symbol;Acc:MGI:2443758]	-	70	247	1.22995	4.10797
ENSMUSG00000085786	382.764	121.796	1.65093	0.000217549	0.00343105	Gm15987	6	128951204	128975029	-	2231	antisense	predicted gene 15987 [Source:MGI Symbol;Acc:MGI:3801849]	-	370	126	17.4928	5.63858
ENSMUSG00000041481	235.867	72.4966	1.70019	0.000218078	0.00343541	Serpina3g	12	104236245	104241939	+	2105	protein_coding	serine (or cysteine) peptidase inhibitor, clade A, member 3G [Source:MGI Symbol;Acc:MGI:105046]	-	228	75	11.4246	3.55719
ENSMUSG00000001143	211.039	643.792	-1.60854	0.000218102	0.00343541	Lman2l	1	36419871	36445271	-	7359	protein_coding	lectin, mannose-binding 2-like [Source:MGI Symbol;Acc:MGI:2443010]	-	204	666	2.92395	9.03553
ENSMUSG00000035692	173.797	51.2301	1.75976	0.000219586	0.00345661	Isg15	4	156199424	156200818	-	756	protein_coding	ISG15 ubiquitin-like modifier [Source:MGI Symbol;Acc:MGI:1855694]	-	168	53	23.4394	6.99927
ENSMUSG00000053226	10.3478	51.2301	-2.29435	0.000221986	0.00349217	Dand5	8	84815405	84822823	-	1584	protein_coding	DAN domain family member 5, BMP antagonist [Source:MGI Symbol;Acc:MGI:1344365]	-	10	53	0.665891	3.34056
ENSMUSG00000043020	126.211	393.427	-1.63934	0.000222765	0.00350221	Wdr63	3	146040526	146108130	-	3311	protein_coding	WD repeat domain 63 [Source:MGI Symbol;Acc:MGI:3045269]	-	122	407	3.8865	12.2725
ENSMUSG00000055373	40.348	144.029	-1.83272	0.000227688	0.00357734	Fut9	4	25609332	25800244	-	13824	protein_coding	fucosyltransferase 9 [Source:MGI Symbol;Acc:MGI:1330859]	-	39	149	0.29757	1.0761
ENSMUSG00000091478	276.212	86.0299	1.68136	0.000229938	0.0036104	Gm10039	11	100361716	100362126	-	411	processed_pseudogene	predicted pseudogene 10039 [Source:MGI Symbol;Acc:MGI:3704382]	-	267	89	68.5216	21.6195
ENSMUSG00000030708	84.8311	272.595	-1.6827	0.00023069	0.00361992	Dnajb13	7	100501716	100514960	-	2732	protein_coding	DnaJ heat shock protein family (Hsp40) member B13 [Source:MGI Symbol;Acc:MGI:1916637]	-	82	282	3.16586	10.3054
ENSMUSG00000038390	54.8309	184.629	-1.74936	0.000231443	0.00362945	Gpr162	6	124858444	124863983	-	3838	protein_coding	G protein-coupled receptor 162 [Source:MGI Symbol;Acc:MGI:1315214]	-	53	191	1.45656	4.96852
ENSMUSG00000042808	4028.31	1373.62	1.5521	0.000232286	0.00364037	Gpx2	12	76792333	76795554	-	3222	protein_coding	glutathione peroxidase 2 [Source:MGI Symbol;Acc:MGI:106609]	-	3894	1421	127.476	44.0319
ENSMUSG00000024124	56.8999	12.5637	2.16765	0.000232646	0.00364141	Prss30	17	23972126	23975230	-	1976	protein_coding	protease, serine 30 [Source:MGI Symbol;Acc:MGI:1353645]	-	55	13	2.93585	0.656833
ENSMUSG00000041423	11.3823	57.0301	-2.31277	0.000232646	0.00364141	Paqr6	3	88364584	88368541	+	2429	protein_coding	progestin and adipoQ receptor family member VI [Source:MGI Symbol;Acc:MGI:1916207]	-	11	59	0.477665	2.42506
ENSMUSG00000034245	121.038	377.961	-1.64181	0.00023292	0.00364306	Hdac11	6	91156665	91174692	+	3849	protein_coding	histone deacetylase 11 [Source:MGI Symbol;Acc:MGI:2385252]	-	117	391	3.20624	10.1421
ENSMUSG00000035392	81.7277	263.895	-1.68961	0.000233044	0.00364306	Dennd1a	2	37798991	38287390	-	15344	protein_coding	DENN/MADD domain containing 1A [Source:MGI Symbol;Acc:MGI:2442794]	-	79	273	0.543058	1.77633
ENSMUSG00000063296	63.1068	207.829	-1.71763	0.000238055	0.00371905	Tmem117	15	94629232	95096098	+	4890	protein_coding	transmembrane protein 117 [Source:MGI Symbol;Acc:MGI:2444580]	-	61	215	1.31577	4.38963
ENSMUSG00000028996	1507.26	509.427	1.56473	0.000238399	0.00372208	Rbp7	4	149449687	149454978	-	718	protein_coding	retinol binding protein 7, cellular [Source:MGI Symbol;Acc:MGI:1890409]	-	1457	527	214.039	73.2798
ENSMUSG00000109547	2.07194	24.1637	-3.46887	0.000240916	0.00375666	Olfr1294	2	111536530	111540291	-	1983	protein_coding	olfactory receptor 1294 [Source:MGI Symbol;Acc:MGI:3031128]	-	2	25	0.106381	1.25868
ENSMUSG00000094539	2.07194	24.1637	-3.46887	0.000240916	0.00375666	Olfr191	16	59082829	59089822	-	3857	protein_coding	olfactory receptor 191 [Source:MGI Symbol;Acc:MGI:3030025]	-	2	25	0.0546938	0.647126
ENSMUSG00000033053	24.8307	95.6965	-1.94119	0.000242101	0.00377277	1700028P14Rik	19	23558760	23652812	-	868	protein_coding	RIKEN cDNA 1700028P14 gene [Source:MGI Symbol;Acc:MGI:1914733]	-	24	99	2.91642	11.3871
ENSMUSG00000026610	22.7617	89.8965	-1.97599	0.000243382	0.00378942	Esrrg	1	187608791	188214885	+	6208	protein_coding	estrogen-related receptor gamma [Source:MGI Symbol;Acc:MGI:1347056]	ESR-like	22	93	0.373791	1.49565
ENSMUSG00000059108	72.4172	17.397	2.04937	0.000243475	0.00378942	Ifitm6	7	141015699	141017924	-	905	protein_coding	interferon induced transmembrane protein 6 [Source:MGI Symbol;Acc:MGI:2686976]	-	70	18	8.15845	1.98574
ENSMUSG00000037736	150.004	461.094	-1.61928	0.000243769	0.00379162	Limch1	5	66745827	67057158	+	10263	protein_coding	LIM and calponin homology domains 1 [Source:MGI Symbol;Acc:MGI:1924819]	-	145	477	1.49022	4.64026
ENSMUSG00000021838	18.6237	78.2966	-2.06474	0.000244362	0.00379847	Samd4	14	46882854	47105815	+	8658	protein_coding	sterile alpha motif domain containing 4 [Source:MGI Symbol;Acc:MGI:1921730]	-	18	81	0.219287	0.934041
ENSMUSG00000031840	68.2793	221.362	-1.69514	0.00024643	0.0038245	Rab3a	8	70754679	70758677	+	2226	protein_coding	RAB3A, member RAS oncogene family [Source:MGI Symbol;Acc:MGI:97843]	-	66	229	3.12735	10.2709
ENSMUSG00000054206	7.24434	40.5969	-2.46688	0.000246499	0.0038245	Gzmm	10	79689020	79695261	+	1472	protein_coding	granzyme M (lymphocyte met-ase 1) [Source:MGI Symbol;Acc:MGI:99549]	-	7	42	0.501589	2.84866
ENSMUSG00000043753	7.24434	40.5969	-2.46688	0.000246499	0.0038245	Dmrta1	4	89679436	89694772	+	4194	protein_coding	doublesex and mab-3 related transcription factor like family A1 [Source:MGI Symbol;Acc:MGI:2653627]	DM	7	42	0.176047	0.999814
ENSMUSG00000036565	155.177	474.627	-1.61214	0.000247292	0.00383441	Ttyh3	5	140620578	140649031	-	5684	protein_coding	tweety family member 3 [Source:MGI Symbol;Acc:MGI:1925589]	-	150	491	2.78353	8.62434
ENSMUSG00000029154	471.731	153.696	1.61706	0.000247915	0.00383623	Cwh43	5	73406075	73453435	+	2915	protein_coding	cell wall biogenesis 43 C-terminal homolog [Source:MGI Symbol;Acc:MGI:2444131]	-	456	159	16.5	5.44574
ENSMUSG00000037169	1.03746	20.297	-4.13885	0.000248027	0.00383623	Mycn	12	12936093	12941914	-	3295	protein_coding	v-myc avian myelocytomatosis viral related oncogene, neuroblastoma derived [Source:MGI Symbol;Acc:MGI:97357]	bHLH	1	21	0.0320113	0.636301
ENSMUSG00000114532	1.03746	20.297	-4.13885	0.000248027	0.00383623	2610318M16Rik	14	8367440	8371010	+	578	antisense	RIKEN cDNA 2610318M16 gene [Source:MGI Symbol;Acc:MGI:1925643]	-	1	21	0.182486	3.62735
ENSMUSG00000051509	1.03746	20.297	-4.13885	0.000248027	0.00383623	Olfr414	1	174424064	174434747	+	4526	protein_coding	olfactory receptor 414 [Source:MGI Symbol;Acc:MGI:3030248]	-	1	21	0.0233047	0.463237
ENSMUSG00000036395	338.281	1004.36	-1.56964	0.000251563	0.0038885	Glb1l2	9	26763044	26806468	-	9043	protein_coding	galactosidase, beta 1-like 2 [Source:MGI Symbol;Acc:MGI:2388283]	-	327	1039	3.81411	11.471
ENSMUSG00000034818	4.14089	30.9303	-2.86506	0.000252157	0.00389043	Celf5	10	81459227	81482709	-	6668	protein_coding	CUGBP, Elav-like family member 5 [Source:MGI Symbol;Acc:MGI:2442333]	-	4	32	0.0632736	0.479129
ENSMUSG00000050944	4.14089	30.9303	-2.86506	0.000252157	0.00389043	Efcab5	11	77089915	77188968	-	5164	protein_coding	EF-hand calcium binding domain 5 [Source:MGI Symbol;Acc:MGI:2442440]	-	4	32	0.0817018	0.618674
ENSMUSG00000026787	4.14089	30.9303	-2.86506	0.000252157	0.00389043	Gad2	2	22622205	22693874	+	5876	protein_coding	glutamic acid decarboxylase 2 [Source:MGI Symbol;Acc:MGI:95634]	-	4	32	0.071802	0.543709
ENSMUSG00000002997	132.418	409.861	-1.62916	0.000255504	0.00393961	Prkar2b	12	31958476	32061296	-	3652	protein_coding	protein kinase, cAMP dependent regulatory, type II beta [Source:MGI Symbol;Acc:MGI:97760]	-	128	424	3.6969	11.5913
ENSMUSG00000046159	35.1756	124.696	-1.82225	0.000256125	0.00394674	Chrm3	13	9875486	10360847	-	6253	protein_coding	cholinergic receptor, muscarinic 3, cardiac [Source:MGI Symbol;Acc:MGI:88398]	-	34	129	0.57352	2.05968
ENSMUSG00000085379	8.27883	43.4969	-2.37653	0.000258125	0.00397509	2310058D17Rik	11	58965748	58978050	-	3201	processed_transcript	RIKEN cDNA 2310058D17 gene [Source:MGI Symbol;Acc:MGI:1922944]	-	8	45	0.26361	1.40354
ENSMUSG00000000385	212.073	637.992	-1.58843	0.000260071	0.00400259	Tmprss2	16	97564682	97611195	-	7302	protein_coding	transmembrane protease, serine 2 [Source:MGI Symbol;Acc:MGI:1354381]	-	205	660	2.96122	9.02403
ENSMUSG00000025059	1245.53	422.427	1.55969	0.0002607	0.00400978	Gk	X	85701937	85776819	-	7743	protein_coding	glycerol kinase [Source:MGI Symbol;Acc:MGI:106594]	-	1204	437	16.4012	5.6347
ENSMUSG00000024883	577.249	191.396	1.59198	0.000261516	0.00401984	Rin1	19	5050481	5057071	+	4792	protein_coding	Ras and Rab interactor 1 [Source:MGI Symbol;Acc:MGI:2385695]	-	558	198	12.2822	4.12522
ENSMUSG00000029507	321.73	103.43	1.63596	0.000265484	0.0040783	Pus1	5	110773667	110780659	-	2180	protein_coding	pseudouridine synthase 1 [Source:MGI Symbol;Acc:MGI:1929237]	-	311	107	15.0474	4.90033
ENSMUSG00000059974	9.31332	46.3968	-2.30185	0.000266845	0.00409668	Ntm	9	28994750	29963141	-	8079	protein_coding	neurotrimin [Source:MGI Symbol;Acc:MGI:2446259]	-	9	48	0.117501	0.593174
ENSMUSG00000028268	290.695	91.8298	1.66107	0.000267421	0.00410299	Gbp3	3	142560026	142573209	+	3265	protein_coding	guanylate binding protein 3 [Source:MGI Symbol;Acc:MGI:1926263]	-	281	95	9.07781	2.90495
ENSMUSG00000053153	152.073	463.027	-1.60557	0.000270166	0.00414255	Spag16	1	69826970	70725132	+	6764	protein_coding	sperm associated antigen 16 [Source:MGI Symbol;Acc:MGI:1913972]	-	147	479	2.2923	7.07018
ENSMUSG00000029561	644.491	215.562	1.57947	0.000274009	0.00419888	Oasl2	5	114896936	114912234	+	6374	protein_coding	2'-5' oligoadenylate synthetase-like 2 [Source:MGI Symbol;Acc:MGI:1344390]	-	623	223	10.3094	3.49294
ENSMUSG00000078763	92.0726	24.1637	1.92424	0.000274638	0.00420592	Slfn1	11	83116849	83122670	+	1864	protein_coding	schlafen 1 [Source:MGI Symbol;Acc:MGI:1313259]	-	89	25	5.03619	1.33904
ENSMUSG00000040618	129.314	395.361	-1.61139	0.000275494	0.00421643	Pck2	14	55540266	55551242	+	7806	protein_coding	phosphoenolpyruvate carboxykinase 2 (mitochondrial) [Source:MGI Symbol;Acc:MGI:1860456]	-	125	409	1.68904	5.2311
ENSMUSG00000046314	57.9344	190.429	-1.71469	0.000276201	0.00422465	Stxbp6	12	44852484	45074709	-	5297	protein_coding	syntaxin binding protein 6 (amisyn) [Source:MGI Symbol;Acc:MGI:2384963]	-	56	197	1.11511	3.71308
ENSMUSG00000020601	128.28	392.461	-1.61235	0.00027652	0.00422693	Trib2	12	15791727	15816922	-	4335	protein_coding	tribbles pseudokinase 2 [Source:MGI Symbol;Acc:MGI:2145021]	-	124	406	3.01711	9.35051
ENSMUSG00000026303	134.487	412.761	-1.61698	0.000277926	0.0042434	Mlph	1	90915085	90951142	+	5357	protein_coding	melanophilin [Source:MGI Symbol;Acc:MGI:2176380]	-	130	427	2.55965	7.95801
ENSMUSG00000046312	21.7272	86.0299	-1.9794	0.000277939	0.0042434	AI464131	4	41495604	41503076	-	4701	protein_coding	expressed sequence AI464131 [Source:MGI Symbol;Acc:MGI:2140300]	-	21	89	0.47118	1.89016
ENSMUSG00000022840	36.2101	126.63	-1.80275	0.000279135	0.00425904	Adcy5	16	35154877	35305738	+	7184	protein_coding	adenylate cyclase 5 [Source:MGI Symbol;Acc:MGI:99673]	-	35	131	0.513878	1.82055
ENSMUSG00000040473	652.767	1901.42	-1.54226	0.000279982	0.00426934	Cfap69	5	5579278	5664239	-	7905	protein_coding	cilia and flagella associated protein 69 [Source:MGI Symbol;Acc:MGI:2443778]	-	631	1967	8.41949	24.8428
ENSMUSG00000032179	5.17537	33.8303	-2.6804	0.000280171	0.0042696	Bmp5	9	75775364	75900310	+	4025	protein_coding	bone morphogenetic protein 5 [Source:MGI Symbol;Acc:MGI:88181]	-	5	35	0.131027	0.868162
ENSMUSG00000033595	18.6237	76.3633	-2.02873	0.000282204	0.00429794	Lgi3	14	70530685	70538324	+	3899	protein_coding	leucine-rich repeat LGI family, member 3 [Source:MGI Symbol;Acc:MGI:2182619]	-	18	79	0.486942	2.02289
ENSMUSG00000031543	12.4168	58.9634	-2.23654	0.000283084	0.0043087	Ank1	8	22974844	23150497	+	13527	protein_coding	ankyrin 1, erythroid [Source:MGI Symbol;Acc:MGI:88024]	-	12	61	0.0935703	0.450222
ENSMUSG00000066964	15.5203	67.6633	-2.11564	0.000284633	0.00432962	Tmem211	5	113226909	113239263	+	1827	protein_coding	transmembrane protein 211 [Source:MGI Symbol;Acc:MGI:2685700]	-	15	70	0.865986	3.82523
ENSMUSG00000030616	150.004	455.294	-1.60103	0.00028713	0.00436494	Sytl2	7	90302252	90410719	+	13941	protein_coding	synaptotagmin-like 2 [Source:MGI Symbol;Acc:MGI:1933366]	-	145	471	1.09706	3.37307
ENSMUSG00000041453	2217.95	766.558	1.5326	0.000294402	0.00447276	Rpl21	5	146832890	146837032	+	3400	protein_coding	ribosomal protein L21 [Source:MGI Symbol;Acc:MGI:1278340]	-	2144	793	66.5126	23.2859
ENSMUSG00000045545	206205	72047	1.51707	0.00029573	0.00449018	Krt14	11	100203162	100207548	-	1758	protein_coding	keratin 14 [Source:MGI Symbol;Acc:MGI:96688]	-	199330	74532	11959.5	4232.75
ENSMUSG00000001948	80.6932	256.162	-1.66508	0.000296465	0.00449859	Spa17	9	37603290	37613722	-	1061	protein_coding	sperm autoantigenic protein 17 [Source:MGI Symbol;Acc:MGI:1333778]	-	78	265	7.75421	24.9361
ENSMUSG00000029189	87.9346	275.495	-1.64619	0.000297718	0.00451484	Sel1l3	5	53107083	53213927	-	9850	protein_coding	sel-1 suppressor of lin-12-like 3 (C. elegans) [Source:MGI Symbol;Acc:MGI:1916941]	-	85	285	0.910208	2.88873
ENSMUSG00000025900	102.417	318.995	-1.63793	0.000297943	0.0045155	Rp1	1	3999557	4409241	-	12311	protein_coding	retinitis pigmentosa 1 (human) [Source:MGI Symbol;Acc:MGI:1341105]	-	99	330	0.848203	2.6762
ENSMUSG00000033502	317.592	933.79	-1.55557	0.000299655	0.00453742	Cdc14a	3	116272553	116424032	-	12205	protein_coding	CDC14 cell division cycle 14A [Source:MGI Symbol;Acc:MGI:2442676]	-	307	966	2.65313	7.90201
ENSMUSG00000032796	3.10641	27.0636	-3.07426	0.000299755	0.00453742	Lama1	17	67697259	67822647	+	9681	protein_coding	laminin, alpha 1 [Source:MGI Symbol;Acc:MGI:99892]	-	3	28	0.0326858	0.288759
ENSMUSG00000031520	6.20985	36.7302	-2.54127	0.000300744	0.00454685	Vegfc	8	54077606	54187096	+	2449	protein_coding	vascular endothelial growth factor C [Source:MGI Symbol;Acc:MGI:109124]	-	6	38	0.258417	1.54915
ENSMUSG00000000869	6.20985	36.7302	-2.54127	0.000300744	0.00454685	Il4	11	53602982	53618669	-	1227	protein_coding	interleukin 4 [Source:MGI Symbol;Acc:MGI:96556]	-	6	38	0.51578	3.09199
ENSMUSG00000023966	84.8311	266.795	-1.65168	0.000303088	0.00457951	Rsph9	17	46122035	46144216	-	1602	protein_coding	radial spoke head 9 homolog (Chlamydomonas) [Source:MGI Symbol;Acc:MGI:1922814]	-	82	276	5.39895	17.2007
ENSMUSG00000030077	2036.92	706.625	1.52719	0.000311723	0.00468568	Chl1	6	103510586	103750211	+	12293	protein_coding	cell adhesion molecule L1-like [Source:MGI Symbol;Acc:MGI:1098266]	-	1969	731	16.8945	5.93687
ENSMUSG00000062488	87.9346	23.197	1.91657	0.000313835	0.00468568	Ifit3b	19	34607970	34613401	+	2000	protein_coding	interferon-induced protein with tetratricopeptide repeats 3B [Source:MGI Symbol;Acc:MGI:3698419]	-	85	24	4.48278	1.19806
ENSMUSG00000027344	22.7617	87.9632	-1.94467	0.000313835	0.00468568	Fsip1	2	118130424	118256966	-	2911	protein_coding	fibrous sheath-interacting protein 1 [Source:MGI Symbol;Acc:MGI:1918563]	-	22	91	0.797147	3.12103
ENSMUSG00000039099	22.7617	87.9632	-1.94467	0.000313835	0.00468568	Wdr93	7	79743163	79785950	+	2285	protein_coding	WD repeat domain 93 [Source:MGI Symbol;Acc:MGI:3646885]	-	22	91	1.01553	3.97607
ENSMUSG00000026495	41.3825	143.063	-1.78659	0.000314546	0.00468568	Efcab2	1	178406085	178484513	+	4151	protein_coding	EF-hand calcium binding domain 2 [Source:MGI Symbol;Acc:MGI:1915476]	-	40	148	1.0164	3.55965
ENSMUSG00000011632	1254.84	432.094	1.5378	0.00031497	0.00468568	Pinlyp	7	24541658	24546118	-	843	protein_coding	phospholipase A2 inhibitor and LY6/PLAUR domain containing [Source:MGI Symbol;Acc:MGI:3615324]	-	1213	447	151.772	52.9393
ENSMUSG00000026614	1.38778e-17	14.4971	-6.87118	0.000315208	0.00468568	Slc30a10	1	185454848	185468762	+	5836	protein_coding	solute carrier family 30, member 10 [Source:MGI Symbol;Acc:MGI:2685058]	-	0	15	0	0.25661
ENSMUSG00000097222	1.38778e-17	14.4971	-6.87118	0.000315208	0.00468568	1010001N08Rik	18	10987944	11052567	-	3035	processed_transcript	RIKEN cDNA 1010001N08 gene [Source:MGI Symbol;Acc:MGI:1915684]	-	0	15	0	0.493436
ENSMUSG00000023070	1.38778e-17	14.4971	-6.87118	0.000315208	0.00468568	Rgn	X	20549787	20562089	+	1607	protein_coding	regucalcin [Source:MGI Symbol;Acc:MGI:108024]	-	0	15	0	0.93191
ENSMUSG00000101655	1.38778e-17	14.4971	-6.87118	0.000315208	0.00468568	2310040G24Rik	6	86483376	86488227	-	775	lincRNA	RIKEN cDNA 2310040G24 gene [Source:MGI Symbol;Acc:MGI:1916897]	-	0	15	0	1.93236
ENSMUSG00000051243	1.38778e-17	14.4971	-6.87118	0.000315208	0.00468568	Islr2	9	58196297	58204319	-	5921	protein_coding	immunoglobulin superfamily containing leucine-rich repeat 2 [Source:MGI Symbol;Acc:MGI:2444277]	-	0	15	0	0.252927
ENSMUSG00000086587	1.38778e-17	14.4971	-6.87118	0.000315208	0.00468568	Gm11837	4	14929908	14953030	+	1012	antisense	predicted gene 11837 [Source:MGI Symbol;Acc:MGI:3702175]	-	0	15	0	1.47982
ENSMUSG00000081670	1.38778e-17	14.4971	-6.87118	0.000315208	0.00468568	Gm15697	6	38542303	38546074	-	2902	unprocessed_pseudogene	predicted gene 15697 [Source:MGI Symbol;Acc:MGI:3783138]	-	0	15	0	0.516051
ENSMUSG00000113621	1.38778e-17	14.4971	-6.87118	0.000315208	0.00468568	2900060N12Rik	12	24796664	24831202	-	4081	bidirectional_promoter_lncRNA	RIKEN cDNA 2900060N12 gene [Source:MGI Symbol;Acc:MGI:1920281]	-	0	15	0	0.366964
ENSMUSG00000027525	1.38778e-17	14.4971	-6.87118	0.000315208	0.00468568	Phactr3	2	178118975	178338492	+	6407	protein_coding	phosphatase and actin regulator 3 [Source:MGI Symbol;Acc:MGI:1921439]	-	0	15	0	0.233741
ENSMUSG00000102544	1.38778e-17	14.4971	-6.87118	0.000315208	0.00468568	Gm5103	3	51378024	51386324	+	1437	lincRNA	predicted gene 5103 [Source:MGI Symbol;Acc:MGI:3779459]	-	0	15	0	1.04216
ENSMUSG00000087220	1.38778e-17	14.4971	-6.87118	0.000315208	0.00468568	Gm11377	13	31564749	31573562	+	670	lincRNA	predicted gene 11377 [Source:MGI Symbol;Acc:MGI:3650186]	-	0	15	0	2.23519
ENSMUSG00000027520	1.38778e-17	14.4971	-6.87118	0.000315208	0.00468568	Zdbf2	1	63273265	63314576	+	12659	protein_coding	zinc finger, DBF-type containing 2 [Source:MGI Symbol;Acc:MGI:1921134]	-	0	15	0	0.118302
ENSMUSG00000085484	1.38778e-17	14.4971	-6.87118	0.000315208	0.00468568	Gm13539	2	25782257	25787022	+	1020	protein_coding	predicted gene 13539 [Source:MGI Symbol;Acc:MGI:3651926]	-	0	15	0	1.46821
ENSMUSG00000101480	1.38778e-17	14.4971	-6.87118	0.000315208	0.00468568	Olfr1220	2	89094188	89106835	-	4223	protein_coding	olfactory receptor 1220 [Source:MGI Symbol;Acc:MGI:3031054]	-	0	15	0	0.354624
ENSMUSG00000106379	1.38778e-17	14.4971	-6.87118	0.000315208	0.00468568	Lhfpl3	5	22746059	23275597	+	3213	protein_coding	lipoma HMGIC fusion partner-like 3 [Source:MGI Symbol;Acc:MGI:1925076]	-	0	15	0	0.4661
ENSMUSG00000093502	1.38778e-17	14.4971	-6.87118	0.000315208	0.00468568	Gm20700	5	48590889	48599994	+	2206	antisense	predicted gene 20700 [Source:MGI Symbol;Acc:MGI:5313147]	-	0	15	0	0.678866
ENSMUSG00000029866	1.38778e-17	14.4971	-6.87118	0.000315208	0.00468568	Kel	6	41686330	41704339	-	2773	protein_coding	Kell blood group [Source:MGI Symbol;Acc:MGI:1346053]	-	0	15	0	0.540057
ENSMUSG00000110342	1.38778e-17	14.4971	-6.87118	0.000315208	0.00468568	Gm45263	8	54959819	54961193	+	1375	TEC	predicted gene 45263 [Source:MGI Symbol;Acc:MGI:5791099]	-	0	15	0	1.08915
ENSMUSG00000020916	15.5203	1.38778e-17	6.96821	0.000315208	0.00468568	Krt36	11	100102007	100105626	-	1671	protein_coding	keratin 36 [Source:MGI Symbol;Acc:MGI:109364]	-	15	0	0.946832	0
ENSMUSG00000035560	1.38778e-17	14.4971	-6.87118	0.000315208	0.00468568	Wdr20rt	12	65225517	65233359	+	2932	protein_coding	WD repeat domain 20, retrogene [Source:MGI Symbol;Acc:MGI:1918198]	-	0	15	0	0.51077
ENSMUSG00000095928	1.38778e-17	14.4971	-6.87118	0.000315208	0.00468568	Olfr204	16	59310206	59318248	-	5371	protein_coding	olfactory receptor 204 [Source:MGI Symbol;Acc:MGI:3030038]	-	0	15	0	0.278827
ENSMUSG00000075112	7.24434	39.6302	-2.43222	0.000315485	0.00468699	Olfr1211	2	88926876	88938111	-	4243	protein_coding	olfactory receptor 1211 [Source:MGI Symbol;Acc:MGI:3031045]	-	7	41	0.174014	0.964738
ENSMUSG00000095241	202.763	62.83	1.68821	0.000319527	0.00474421	Gm5478	15	101643020	101647380	-	2960	protein_coding	predicted pseudogene 5478 [Source:MGI Symbol;Acc:MGI:3646318]	-	196	65	6.98429	2.1924
ENSMUSG00000075225	245.177	721.125	-1.55596	0.000322393	0.00478389	Ccdc162	10	41538846	41716634	-	10197	protein_coding	coiled-coil domain containing 162 [Source:MGI Symbol;Acc:MGI:1923223]	-	237	746	2.45151	7.30407
ENSMUSG00000022596	4290.04	1503.15	1.51292	0.000326679	0.00484459	Slurp1	15	74724318	74728034	-	2933	protein_coding	secreted Ly6/Plaur domain containing 1 [Source:MGI Symbol;Acc:MGI:1930923]	-	4147	1555	149.135	52.9318
ENSMUSG00000097768	832.768	285.162	1.5457	0.000330925	0.00490465	2310043M15Rik	16	93792136	93794901	-	1580	antisense	RIKEN cDNA 2310043M15 gene [Source:MGI Symbol;Acc:MGI:1919180]	-	805	295	53.7399	18.6407
ENSMUSG00000029516	16.5547	69.5967	-2.06382	0.000331776	0.00491432	Cit	5	115845278	116008947	+	16417	protein_coding	citron [Source:MGI Symbol;Acc:MGI:105313]	-	16	72	0.102798	0.437862
ENSMUSG00000018924	91.0381	282.262	-1.63121	0.000333057	0.00493035	Alox15	11	70344152	70352031	-	2454	protein_coding	arachidonate 15-lipoxygenase [Source:MGI Symbol;Acc:MGI:87997]	-	88	292	3.78239	11.8797
ENSMUSG00000085894	67.2448	16.4304	2.0245	0.000334323	0.00494616	Gm15832	1	39547570	39552002	-	1832	processed_transcript	predicted gene 15832 [Source:MGI Symbol;Acc:MGI:3834078]	-	65	17	3.74236	0.92645
ENSMUSG00000017412	10.3478	49.2968	-2.23899	0.000336783	0.00497958	Cacnb4	2	52428320	52676831	-	8963	protein_coding	calcium channel, voltage-dependent, beta 4 subunit [Source:MGI Symbol;Acc:MGI:103301]	-	10	51	0.117681	0.568087
ENSMUSG00000106743	51.7274	11.5971	2.14476	0.000339042	0.00501	Gm42847	5	33990510	33993062	-	2553	TEC	predicted gene 42847 [Source:MGI Symbol;Acc:MGI:5662984]	-	50	12	2.06575	0.469277
ENSMUSG00000112121	74.4862	235.862	-1.66132	0.000341336	0.00504089	C230072F16Rik	17	80896793	80933045	+	1807	lincRNA	RIKEN cDNA C230072F16 gene [Source:MGI Symbol;Acc:MGI:2444727]	-	72	244	4.20274	13.4812
ENSMUSG00000025321	33.1066	115.996	-1.80517	0.000348503	0.00513194	Itgb8	12	119158022	119238802	-	11060	protein_coding	integrin beta 8 [Source:MGI Symbol;Acc:MGI:1338035]	-	32	120	0.305178	1.08324
ENSMUSG00000005373	2.07194	23.197	-3.41029	0.000348534	0.00513194	Mlxipl	5	135089890	135138382	+	5538	protein_coding	MLX interacting protein-like [Source:MGI Symbol;Acc:MGI:1927999]	bHLH	2	24	0.0380921	0.43267
ENSMUSG00000076695	2.07194	23.197	-3.41029	0.000348534	0.00513194	Ighv1-18	12	114682632	114683065	-	351	IG_V_gene	immunoglobulin heavy variable V1-18 [Source:MGI Symbol;Acc:MGI:4439780]	-	2	24	0.601009	6.82657
ENSMUSG00000007021	2.07194	23.197	-3.41029	0.000348534	0.00513194	Syngr3	17	24685092	24689955	-	2071	protein_coding	synaptogyrin 3 [Source:MGI Symbol;Acc:MGI:1341881]	-	2	24	0.101861	1.15699
ENSMUSG00000004415	2.07194	23.197	-3.41029	0.000348534	0.00513194	Col26a1	5	136741759	136883209	-	8176	protein_coding	collagen, type XXVI, alpha 1 [Source:MGI Symbol;Acc:MGI:2155345]	-	2	24	0.0258016	0.293068
ENSMUSG00000041567	983.804	340.261	1.53137	0.000352814	0.00519188	Serpina12	12	104028769	104044443	-	3690	protein_coding	serine (or cysteine) peptidase inhibitor, clade A (alpha-1 antiproteinase, antitrypsin), member 12 [Source:MGI Symbol;Acc:MGI:1915304]	-	951	352	27.1839	9.5239
ENSMUSG00000028713	168.625	499.76	-1.56674	0.000363057	0.00533945	Cyp4b1	4	115624725	115647723	-	2256	protein_coding	cytochrome P450, family 4, subfamily b, polypeptide 1 [Source:MGI Symbol;Acc:MGI:103225]	-	163	517	7.62091	22.8797
ENSMUSG00000026737	96.2105	293.862	-1.60967	0.000364837	0.00536246	Pip4k2a	2	18842255	18998126	-	3477	protein_coding	phosphatidylinositol-5-phosphate 4-kinase, type II, alpha [Source:MGI Symbol;Acc:MGI:1298206]	-	93	304	2.82122	8.72906
ENSMUSG00000025969	440.696	1264.39	-1.52033	0.00036737	0.0053965	Nrp2	1	62703285	62818695	+	11842	protein_coding	neuropilin 2 [Source:MGI Symbol;Acc:MGI:1100492]	-	426	1308	3.7944	11.0276
ENSMUSG00000085683	104.486	28.997	1.84468	0.000368252	0.00540625	Tmem238l	11	66956638	66965016	+	1518	protein_coding	transmembrane protein 238 like [Source:MGI Symbol;Acc:MGI:1918826]	-	101	30	7.01791	1.97309
ENSMUSG00000056752	559.662	1598.85	-1.51421	0.000369706	0.00542439	Dnah9	11	65831282	66168551	-	15949	protein_coding	dynein, axonemal, heavy chain 9 [Source:MGI Symbol;Acc:MGI:1289279]	-	541	1654	3.57785	10.3538
ENSMUSG00000021143	244.143	709.525	-1.53867	0.000371564	0.00544844	Pacs2	12	113014508	113074401	+	6985	protein_coding	phosphofurin acidic cluster sorting protein 2 [Source:MGI Symbol;Acc:MGI:1924399]	-	236	734	3.56372	10.4913
ENSMUSG00000087221	5.17537	32.8636	-2.63874	0.000372105	0.00545315	BC037032	15	4020114	4027405	-	7125	processed_transcript	cDNA Sequence BC037032 [Source:MGI Symbol;Acc:MGI:3040924]	-	5	34	0.074019	0.476423
ENSMUSG00000028294	189.315	554.86	-1.55074	0.000374215	0.00548084	Cfap206	4	34688559	34730206	-	2484	protein_coding	cilia and flagella associated protein 206 [Source:MGI Symbol;Acc:MGI:1916579]	-	183	574	7.77065	23.0706
ENSMUSG00000060131	46.555	154.663	-1.72953	0.00037622	0.00548971	Atp8b4	2	126320973	126500674	-	6660	protein_coding	ATPase, class I, type 8B, member 4 [Source:MGI Symbol;Acc:MGI:1859664]	-	45	160	0.712683	2.39852
ENSMUSG00000086607	1.03746	19.3304	-4.0689	0.000376589	0.00548971	4930511M06Rik	18	57373455	57552397	-	4161	processed_transcript	RIKEN cDNA 4930511M06 gene [Source:MGI Symbol;Acc:MGI:1922334]	-	1	20	0.025349	0.479878
ENSMUSG00000090129	1.03746	19.3304	-4.0689	0.000376589	0.00548971	Olfr287	15	98206971	98221056	-	2706	protein_coding	olfactory receptor 287 [Source:MGI Symbol;Acc:MGI:3030121]	-	1	20	0.038979	0.737905
ENSMUSG00000035211	1.03746	19.3304	-4.0689	0.000376589	0.00548971	Xrra1	7	99859116	99917822	+	4398	protein_coding	X-ray radiation resistance associated 1 [Source:MGI Symbol;Acc:MGI:2181647]	-	1	20	0.023983	0.454018
ENSMUSG00000059429	1.03746	19.3304	-4.0689	0.000376589	0.00548971	Olfr365	2	37188198	37206019	+	5388	protein_coding	olfactory receptor 365 [Source:MGI Symbol;Acc:MGI:3030199]	-	1	20	0.0195763	0.370596
ENSMUSG00000061780	1.03746	19.3304	-4.0689	0.000376589	0.00548971	Cfd	10	79890853	79892655	+	922	protein_coding	complement factor D (adipsin) [Source:MGI Symbol;Acc:MGI:87931]	-	1	20	0.1144	2.1657
ENSMUSG00000020052	1.03746	19.3304	-4.0689	0.000376589	0.00548971	Ascl1	10	87490819	87493660	-	2481	protein_coding	achaete-scute family bHLH transcription factor 1 [Source:MGI Symbol;Acc:MGI:96919]	bHLH	1	20	0.0425139	0.804825
ENSMUSG00000098682	1.03746	19.3304	-4.0689	0.000376589	0.00548971	Otx2os1	14	48668708	48870683	+	2640	lincRNA	orthodenticle homeobox 2 opposite strand 1 [Source:MGI Symbol;Acc:MGI:3583292]	-	1	20	0.0399534	0.756353
ENSMUSG00000024679	98.2795	27.0636	1.85553	0.000379521	0.00552921	Ms4a6d	19	11586604	11604849	-	1735	protein_coding	membrane-spanning 4-domains, subfamily A, member 6D [Source:MGI Symbol;Acc:MGI:1916024]	-	95	28	5.7754	1.61123
ENSMUSG00000022441	73.4517	231.029	-1.65161	0.000381622	0.00555656	Efcab6	15	83866712	84065379	-	6408	protein_coding	EF-hand calcium binding domain 6 [Source:MGI Symbol;Acc:MGI:1924877]	-	71	239	1.16868	3.72369
ENSMUSG00000037447	408.627	137.263	1.57293	0.000383017	0.00557361	Arid5a	1	36307733	36324029	+	12540	protein_coding	AT rich interactive domain 5A (MRF1-like) [Source:MGI Symbol;Acc:MGI:2443039]	ARID	395	142	3.32244	1.13055
ENSMUSG00000028718	25.8652	94.7298	-1.86796	0.000385548	0.00560715	Stil	4	115000159	115043196	+	5795	protein_coding	Scl/Tal1 interrupting locus [Source:MGI Symbol;Acc:MGI:107477]	-	25	98	0.455035	1.68838
ENSMUSG00000044772	120.004	359.594	-1.58234	0.000386382	0.005616	Sntn	14	13670876	13683148	+	1240	protein_coding	sentan, cilia apical structure protein [Source:MGI Symbol;Acc:MGI:3045373]	-	116	372	9.86721	29.9516
ENSMUSG00000106990	111.728	31.8969	1.80431	0.000390786	0.00567668	Gm42547	6	28211008	28214805	-	3798	TEC	predicted gene 42547 [Source:MGI Symbol;Acc:MGI:5662684]	-	108	33	2.99935	0.867476
ENSMUSG00000062591	15.5203	65.73	-2.0739	0.000392948	0.00570476	Tubb4a	17	57080066	57087782	-	2228	protein_coding	tubulin, beta 4A class IVA [Source:MGI Symbol;Acc:MGI:107848]	-	15	68	0.710124	3.04714
ENSMUSG00000025150	3776.93	10574.3	-1.48525	0.000400627	0.00581284	Cbr2	11	120729489	120732114	-	1327	protein_coding	carbonyl reductase 2 [Source:MGI Symbol;Acc:MGI:107200]	-	3651	10939	290.201	823.01
ENSMUSG00000090952	7.24434	38.6636	-2.39671	0.000404469	0.00586174	Gm17251	17	33759992	33761870	+	925	processed_transcript	predicted gene, 17251 [Source:MGI Symbol;Acc:MGI:4936885]	-	7	40	0.798205	4.31734
ENSMUSG00000060594	7.24434	38.6636	-2.39671	0.000404469	0.00586174	Layn	9	51054640	51077094	-	2409	protein_coding	layilin [Source:MGI Symbol;Acc:MGI:2685357]	-	7	40	0.306492	1.65776
ENSMUSG00000046168	123.107	366.361	-1.57242	0.000404946	0.00586522	Kcnrg	14	61607457	61612826	+	1825	protein_coding	potassium channel regulator [Source:MGI Symbol;Acc:MGI:2685591]	-	119	379	6.87768	20.7336
ENSMUSG00000025855	22.7617	86.0299	-1.91266	0.000405339	0.0058675	Prkar1b	5	139017306	139150001	-	3810	protein_coding	protein kinase, cAMP dependent regulatory, type I beta [Source:MGI Symbol;Acc:MGI:97759]	-	22	89	0.609054	2.33219
ENSMUSG00000073485	12.4168	57.0301	-2.18855	0.000407477	0.00589501	H3f3aos	1	180813776	180816859	+	3044	antisense	H3 histone, family 3A, opposite strand [Source:MGI Symbol;Acc:MGI:3802006]	-	12	59	0.41581	1.93511
ENSMUSG00000030306	62.0723	196.229	-1.65862	0.000409711	0.00592355	Tmtc1	6	148232430	148444389	-	8578	protein_coding	transmembrane and tetratricopeptide repeat containing 1 [Source:MGI Symbol;Acc:MGI:3039590]	-	60	203	0.737774	2.3627
ENSMUSG00000067818	241.039	695.992	-1.52934	0.000409926	0.00592355	Myl9	2	156775420	156781658	+	1162	protein_coding	myosin, light polypeptide 9, regulatory [Source:MGI Symbol;Acc:MGI:2138915]	-	233	720	21.1499	61.8621
ENSMUSG00000105957	11.3823	54.1301	-2.23766	0.000411285	0.00593282	Gm43254	3	133307518	133310008	-	2491	lincRNA	predicted gene 43254 [Source:MGI Symbol;Acc:MGI:5663391]	-	11	56	0.465776	2.24446
ENSMUSG00000071073	11.3823	54.1301	-2.23766	0.000411285	0.00593282	Lrrc73	17	46253531	46257315	+	2898	protein_coding	leucine rich repeat containing 73 [Source:MGI Symbol;Acc:MGI:2684934]	-	11	56	0.400362	1.92925
ENSMUSG00000032056	11.3823	54.1301	-2.23766	0.000411285	0.00593282	Btg4	9	51060901	51119875	+	2556	protein_coding	B cell translocation gene 4 [Source:MGI Symbol;Acc:MGI:1860140]	-	11	56	0.453931	2.18739
ENSMUSG00000046881	8.27883	41.5635	-2.31114	0.000411667	0.00593489	Olfr374	8	72107040	72118200	+	8846	protein_coding	olfactory receptor 374 [Source:MGI Symbol;Acc:MGI:3030208]	-	8	43	0.0953896	0.485311
ENSMUSG00000047591	50.6929	10.6304	2.23982	0.000414119	0.00596487	Mafa	15	75745490	75748228	-	2739	protein_coding	v-maf musculoaponeurotic fibrosarcoma oncogene family, protein A (avian) [Source:MGI Symbol;Acc:MGI:2673307]	TF_bZIP	49	11	1.88696	0.400958
ENSMUSG00000102252	9.31332	44.4635	-2.24061	0.000415	0.00596487	Snrpn	7	59982495	60140219	-	2159	protein_coding	small nuclear ribonucleoprotein N [Source:MGI Symbol;Acc:MGI:98347]	-	9	46	0.439691	2.12718
ENSMUSG00000021974	9.31332	44.4635	-2.24061	0.000415	0.00596487	Fgf9	14	58070547	58112720	+	4649	protein_coding	fibroblast growth factor 9 [Source:MGI Symbol;Acc:MGI:104723]	-	9	46	0.204193	0.987863
ENSMUSG00000116581	9.31332	44.4635	-2.24061	0.000415	0.00596487	AC126280.1	16	30913331	30935629	-	2960	lincRNA	novel transcript	-	9	46	0.320707	1.55155
ENSMUSG00000063260	9.31332	44.4635	-2.24061	0.000415	0.00596487	Syt10	15	89782393	89841860	-	1845	protein_coding	synaptotagmin X [Source:MGI Symbol;Acc:MGI:1859546]	-	9	46	0.514522	2.4892
ENSMUSG00000048186	10.3478	47.3635	-2.18142	0.000415552	0.00596487	Bend7	2	4717831	4802142	+	4194	protein_coding	BEN domain containing 7 [Source:MGI Symbol;Acc:MGI:2443100]	-	10	49	0.251495	1.16645
ENSMUSG00000054967	10.3478	47.3635	-2.18142	0.000415552	0.00596487	Zfp647	15	76910371	76925448	-	2669	protein_coding	zinc finger protein 647 [Source:MGI Symbol;Acc:MGI:3052806]	zf-C2H2	10	49	0.395193	1.83293
ENSMUSG00000054320	124.142	369.261	-1.57173	0.000415668	0.00596487	Lrrc36	8	105413571	105464086	+	2549	protein_coding	leucine rich repeat containing 36 [Source:MGI Symbol;Acc:MGI:2448585]	-	120	382	4.96557	14.9621
ENSMUSG00000083111	25.8652	2.8971	3.10284	0.000419448	0.00601437	Gm14421	2	177053516	177056838	-	1958	unprocessed_pseudogene	predicted gene 14421 [Source:MGI Symbol;Acc:MGI:3652254]	-	25	3	1.34675	0.15297
ENSMUSG00000004267	65.1758	203.962	-1.6441	0.000419602	0.00601437	Eno2	6	124760053	124769673	-	4705	protein_coding	enolase 2, gamma neuronal [Source:MGI Symbol;Acc:MGI:95394]	-	63	211	1.41234	4.47735
ENSMUSG00000009378	20.6927	80.2299	-1.94883	0.00042006	0.00601453	Slc16a12	19	34668403	34747289	-	4051	protein_coding	solute carrier family 16 (monocarboxylic acid transporters), member 12 [Source:MGI Symbol;Acc:MGI:2147716]	-	20	83	0.520746	2.04557
ENSMUSG00000073940	94.1415	285.162	-1.59765	0.000420097	0.00601453	Hbb-bt	7	103812524	103813996	-	703	protein_coding	hemoglobin, beta adult t chain [Source:MGI Symbol;Acc:MGI:5474850]	-	91	295	13.6535	41.8953
ENSMUSG00000029851	3454.17	1236.35	1.48215	0.000432873	0.00619387	Tcaf2	6	42623016	42645254	-	4778	protein_coding	TRPM8 channel-associated factor 2 [Source:MGI Symbol;Acc:MGI:2385258]	-	3339	1279	73.7103	26.7253
ENSMUSG00000072966	18.6237	73.4633	-1.97297	0.000436041	0.00623562	Gprasp2	X	135839034	135844730	+	4540	protein_coding	G protein-coupled receptor associated sorting protein 2 [Source:MGI Symbol;Acc:MGI:2442071]	-	18	76	0.418191	1.67131
ENSMUSG00000024665	66.2103	205.896	-1.63502	0.000439197	0.00627713	Fads2	19	10064164	10101503	-	1508	protein_coding	fatty acid desaturase 2 [Source:MGI Symbol;Acc:MGI:1930079]	-	64	213	4.47648	14.1019
ENSMUSG00000055945	93.1071	280.328	-1.58892	0.000442261	0.00631729	Prr18	17	8337459	8344113	+	3656	protein_coding	proline rich 18 [Source:MGI Symbol;Acc:MGI:2443403]	-	90	290	2.59654	7.91936
ENSMUSG00000074604	36.2101	121.796	-1.74667	0.000443675	0.00633384	Mgst2	3	51660360	51682677	+	3703	protein_coding	microsomal glutathione S-transferase 2 [Source:MGI Symbol;Acc:MGI:2448481]	-	35	126	0.996948	3.39715
ENSMUSG00000051606	17.5892	70.5633	-1.99686	0.000444487	0.00634031	2010001K21Rik	13	46979908	47011195	+	3630	processed_transcript	RIKEN cDNA 2010001K21 gene [Source:MGI Symbol;Acc:MGI:1917079]	-	17	73	0.49397	2.00777
ENSMUSG00000036231	65.1758	202.996	-1.63725	0.000444639	0.00634031	Agr3	12	35925620	35949736	+	972	protein_coding	anterior gradient 3 [Source:MGI Symbol;Acc:MGI:2685734]	-	63	210	6.83648	21.5701
ENSMUSG00000024302	147.935	433.061	-1.54884	0.000451398	0.00643301	Dtna	18	23415135	23659715	+	16930	protein_coding	dystrobrevin alpha [Source:MGI Symbol;Acc:MGI:106039]	-	143	448	0.890917	2.64192
ENSMUSG00000103183	16.5547	67.6633	-2.02325	0.000453206	0.00645507	Gm37090	4	156018556	156022660	-	4105	TEC	predicted gene, 37090 [Source:MGI Symbol;Acc:MGI:5610318]	-	16	70	0.411117	1.70248
ENSMUSG00000028438	43.4515	144.029	-1.72612	0.00045902	0.0065308	Kif24	4	41390745	41464887	-	8014	protein_coding	kinesin family member 24 [Source:MGI Symbol;Acc:MGI:1918345]	-	42	149	0.552787	1.85625
ENSMUSG00000058070	154.142	448.527	-1.5402	0.000459049	0.0065308	Eml1	12	108370957	108539617	+	7436	protein_coding	echinoderm microtubule associated protein like 1 [Source:MGI Symbol;Acc:MGI:1915769]	-	149	464	2.11351	6.22984
ENSMUSG00000049571	238.97	683.425	-1.51549	0.000459678	0.00653601	Cfap46	7	139600951	139683817	-	9224	protein_coding	cilia and flagella associated protein 46 [Source:MGI Symbol;Acc:MGI:2444387]	-	231	707	2.6415	7.65242
ENSMUSG00000056458	62.0723	194.296	-1.64435	0.000462239	0.00656866	Mok	12	110807798	110840939	-	3405	protein_coding	MOK protein kinase [Source:MGI Symbol;Acc:MGI:1336881]	-	60	201	1.85863	5.89356
ENSMUSG00000023045	28.9686	3.86377	2.86553	0.000466301	0.00661125	Soat2	15	102150526	102163469	+	2213	protein_coding	sterol O-acyltransferase 2 [Source:MGI Symbol;Acc:MGI:1332226]	-	28	4	1.33455	0.180458
ENSMUSG00000070985	4.14089	28.997	-2.77234	0.000466301	0.00661125	Acnat1	4	49447105	49473912	-	2128	protein_coding	acyl-coenzyme A amino acid N-acyltransferase 1 [Source:MGI Symbol;Acc:MGI:2140197]	-	4	30	0.198265	1.4075
ENSMUSG00000091475	4.14089	28.997	-2.77234	0.000466301	0.00661125	2810468N07Rik	17	25570811	25575043	+	1349	processed_transcript	RIKEN cDNA 2810468N07 gene [Source:MGI Symbol;Acc:MGI:1920084]	-	4	30	0.312756	2.22028
ENSMUSG00000116475	4.14089	28.997	-2.77234	0.000466301	0.00661125	Gm19945	15	76150368	76150607	+	240	processed_pseudogene	predicted gene, 19945 [Source:MGI Symbol;Acc:MGI:5012130]	-	4	30	1.75795	12.4798
ENSMUSG00000026679	142.763	417.594	-1.54769	0.000466596	0.00661166	Enkur	2	21180731	21205365	-	1561	protein_coding	enkurin, TRPC channel interacting protein [Source:MGI Symbol;Acc:MGI:1918483]	-	138	432	9.32469	27.6299
ENSMUSG00000009092	42.417	141.129	-1.73146	0.000466872	0.0066118	Derl3	10	75893413	75895941	+	1993	protein_coding	Der1-like domain family, member 3 [Source:MGI Symbol;Acc:MGI:1917627]	-	41	146	2.16987	7.31381
ENSMUSG00000037627	166.556	484.293	-1.5392	0.000470256	0.00665593	Rgs22	15	36009479	36140400	-	5664	protein_coding	regulator of G-protein signalling 22 [Source:MGI Symbol;Acc:MGI:3613651]	-	161	501	2.9982	8.83106
ENSMUSG00000021684	21.7272	82.1632	-1.91315	0.000470989	0.00665871	Pde8b	13	95024454	95250336	-	5879	protein_coding	phosphodiesterase 8B [Source:MGI Symbol;Acc:MGI:2443999]	-	21	85	0.376768	1.44349
ENSMUSG00000029695	21.7272	82.1632	-1.91315	0.000470989	0.00665871	Aass	6	23072173	23132986	-	3817	protein_coding	aminoadipate-semialdehyde synthase [Source:MGI Symbol;Acc:MGI:1353573]	-	21	85	0.580304	2.22329
ENSMUSG00000066357	245.177	698.892	-1.51079	0.000472594	0.00667761	Wdr6	9	108572311	108578739	-	4163	protein_coding	WD repeat domain 6 [Source:MGI Symbol;Acc:MGI:1930140]	-	237	723	6.00482	17.3392
ENSMUSG00000041912	13.4513	58.9634	-2.12217	0.000480429	0.00678445	Tdrkh	3	94413273	94434668	+	6142	protein_coding	tudor and KH domain containing protein [Source:MGI Symbol;Acc:MGI:1919884]	-	13	61	0.22325	0.991559
ENSMUSG00000034353	58.9689	184.629	-1.64462	0.000482017	0.00680302	Ramp1	1	91179822	91225196	+	3022	protein_coding	receptor (calcitonin) activity modifying protein 1 [Source:MGI Symbol;Acc:MGI:1858418]	-	57	191	1.98948	6.31012
ENSMUSG00000047861	25.8652	92.7965	-1.83825	0.000488286	0.00688758	Foxi1	11	34204338	34208089	-	2357	protein_coding	forkhead box I1 [Source:MGI Symbol;Acc:MGI:1096329]	Fork	25	96	1.11876	4.0664
ENSMUSG00000036555	181.039	521.026	-1.52444	0.00048863	0.00688851	Iqce	5	140661827	140702378	-	12037	protein_coding	IQ motif containing E [Source:MGI Symbol;Acc:MGI:1921489]	-	175	539	1.53348	4.47063
ENSMUSG00000031377	31.0376	107.296	-1.78557	0.000489059	0.00689065	Bmx	X	164192842	164258193	-	3092	protein_coding	BMX non-receptor tyrosine kinase [Source:MGI Symbol;Acc:MGI:1101778]	-	30	111	1.02339	3.58411
ENSMUSG00000032661	76.5552	20.297	1.90848	0.000492806	0.00693951	Oas3	5	120753098	120777661	-	7069	protein_coding	2'-5' oligoadenylate synthetase 3 [Source:MGI Symbol;Acc:MGI:2180850]	-	74	21	1.10416	0.296592
ENSMUSG00000046572	52.7619	168.196	-1.67034	0.000494564	0.00696033	Zfp518b	5	38668484	38684826	-	6882	protein_coding	zinc finger protein 518B [Source:MGI Symbol;Acc:MGI:2140750]	-	51	174	0.781652	2.52425
ENSMUSG00000022861	5.17537	31.8969	-2.59583	0.000495363	0.00696368	Dgkg	16	22468461	22657221	-	9255	protein_coding	diacylglycerol kinase, gamma [Source:MGI Symbol;Acc:MGI:105060]	-	5	33	0.0569838	0.355988
ENSMUSG00000095789	5.17537	31.8969	-2.59583	0.000495363	0.00696368	Nupr1l	5	129908540	129913789	+	2489	protein_coding	nuclear protein transcriptional regulator 1 like [Source:MGI Symbol;Acc:MGI:1923099]	-	5	33	0.211886	1.32369
ENSMUSG00000003949	173.797	500.727	-1.52597	0.000497379	0.00698806	Hlf	11	90336536	90390895	-	6681	protein_coding	hepatic leukemia factor [Source:MGI Symbol;Acc:MGI:96108]	TF_bZIP	168	518	2.65232	7.74082
ENSMUSG00000041660	30.0031	103.43	-1.78139	0.000499773	0.00701773	Bbox1	2	110262697	110314560	-	4403	protein_coding	butyrobetaine (gamma), 2-oxoglutarate dioxygenase 1 (gamma-butyrobetaine hydroxylase) [Source:MGI Symbol;Acc:MGI:1891372]	-	29	107	0.694716	2.42624
ENSMUSG00000020661	303.109	854.524	-1.49492	0.000500147	0.00701901	Dnmt3a	12	3806007	3914443	+	16642	protein_coding	DNA methyltransferase 3A [Source:MGI Symbol;Acc:MGI:1261827]	-	293	884	1.85704	5.30329
ENSMUSG00000101337	76.5552	233.929	-1.60999	0.00050157	0.007035	Dnah7c	1	46425592	46807476	+	12603	protein_coding	dynein, axonemal, heavy chain 7C [Source:MGI Symbol;Acc:MGI:3639762]	-	74	242	0.619321	1.91708
ENSMUSG00000030518	2.07194	22.2303	-3.34922	0.000506526	0.00708851	Fam189a1	7	64756091	65156570	-	5303	protein_coding	family with sequence similarity 189, member A1 [Source:MGI Symbol;Acc:MGI:1917888]	-	2	23	0.0397802	0.433017
ENSMUSG00000039419	2.07194	22.2303	-3.34922	0.000506526	0.00708851	Cntnap2	6	45059357	47304213	+	10248	protein_coding	contactin associated protein-like 2 [Source:MGI Symbol;Acc:MGI:1914047]	-	2	23	0.0205849	0.224072
ENSMUSG00000075099	2.07194	22.2303	-3.34922	0.000506526	0.00708851	Olfr1224-ps1	2	89155336	89164091	-	2711	protein_coding	olfactory receptor 1224, pseudogene 1 [Source:MGI Symbol;Acc:MGI:3031058]	-	2	23	0.0778142	0.847026
ENSMUSG00000074232	2.07194	22.2303	-3.34922	0.000506526	0.00708851	Gm10647	9	66797039	66799074	+	2036	protein_coding	predicted gene 10647 [Source:MGI Symbol;Acc:MGI:3642036]	-	2	23	0.103612	1.12784
ENSMUSG00000097124	6.20985	34.7969	-2.46354	0.000511792	0.00709098	A530020G20Rik	3	121531619	121536206	+	3773	antisense	RIKEN cDNA A530020G20 gene [Source:MGI Symbol;Acc:MGI:2442825]	-	6	36	0.167735	0.952608
ENSMUSG00000021047	6.20985	34.7969	-2.46354	0.000511792	0.00709098	Nova1	12	46694517	46818929	-	8747	protein_coding	neuro-oncological ventral antigen 1 [Source:MGI Symbol;Acc:MGI:104297]	-	6	36	0.0723519	0.410905
ENSMUSG00000071658	6.20985	34.7969	-2.46354	0.000511792	0.00709098	Gng3	19	8836929	8839246	-	1699	protein_coding	guanine nucleotide binding protein (G protein), gamma 3 [Source:MGI Symbol;Acc:MGI:102704]	-	6	36	0.372491	2.11547
ENSMUSG00000023169	133.452	389.561	-1.54468	0.000513613	0.00709098	Slc38a1	15	96571418	96642913	-	17236	protein_coding	solute carrier family 38, member 1 [Source:MGI Symbol;Acc:MGI:2145895]	-	129	403	0.789426	2.33436
ENSMUSG00000012126	160.349	463.994	-1.53219	0.000514056	0.00709098	Ubxn11	4	134102570	134127593	+	4742	protein_coding	UBX domain protein 11 [Source:MGI Symbol;Acc:MGI:1914836]	-	155	480	3.44769	10.106
ENSMUSG00000034706	202.763	579.026	-1.51328	0.000515236	0.00709098	Dnaic2	11	114727408	114757889	+	4568	protein_coding	dynein, axonemal, intermediate chain 2 [Source:MGI Symbol;Acc:MGI:2685574]	-	196	599	4.52572	13.0918
ENSMUSG00000005514	832.768	2303.55	-1.46774	0.000515761	0.00709098	Por	5	135670033	135735326	+	4021	protein_coding	P450 (cytochrome) oxidoreductase [Source:MGI Symbol;Acc:MGI:97744]	-	805	2383	21.1164	59.1682
ENSMUSG00000004366	1.38778e-17	13.5304	-6.77252	0.000517265	0.00709098	Sst	16	23889573	23890958	-	721	protein_coding	somatostatin [Source:MGI Symbol;Acc:MGI:98326]	-	0	14	0	1.93861
ENSMUSG00000039691	1.38778e-17	13.5304	-6.77252	0.000517265	0.00709098	Tspan10	11	120442644	120446950	+	1802	protein_coding	tetraspanin 10 [Source:MGI Symbol;Acc:MGI:2384781]	-	0	14	0	0.77566
ENSMUSG00000015619	1.38778e-17	13.5304	-6.77252	0.000517265	0.00709098	Gata3	2	9857078	9890034	-	3978	protein_coding	GATA binding protein 3 [Source:MGI Symbol;Acc:MGI:95663]	zf-GATA	0	14	0	0.351368
ENSMUSG00000116478	1.38778e-17	13.5304	-6.77252	0.000517265	0.00709098	Gm18890	15	99883640	99884444	+	805	processed_pseudogene	predicted gene, 18890 [Source:MGI Symbol;Acc:MGI:5011075]	-	0	14	0	1.73632
ENSMUSG00000091694	1.38778e-17	13.5304	-6.77252	0.000517265	0.00709098	Apol11b	15	77633946	77643286	-	2463	protein_coding	apolipoprotein L 11b [Source:MGI Symbol;Acc:MGI:3036248]	-	0	14	0	0.567495
ENSMUSG00000036264	1.38778e-17	13.5304	-6.77252	0.000517265	0.00709098	Fstl4	11	52764634	53188538	+	4380	protein_coding	follistatin-like 4 [Source:MGI Symbol;Acc:MGI:2443199]	-	0	14	0	0.319119
ENSMUSG00000086860	1.38778e-17	13.5304	-6.77252	0.000517265	0.00709098	Gm1720	X	166662025	166689812	+	1503	lincRNA	predicted gene 1720 [Source:MGI Symbol;Acc:MGI:2686566]	-	0	14	0	0.929967
ENSMUSG00000031654	1.38778e-17	13.5304	-6.77252	0.000517265	0.00709098	Cbln1	8	87468405	87472609	-	3037	protein_coding	cerebellin 1 precursor protein [Source:MGI Symbol;Acc:MGI:88281]	-	0	14	0	0.460237
ENSMUSG00000085067	1.38778e-17	13.5304	-6.77252	0.000517265	0.00709098	Gm15631	6	105673064	105677581	-	2436	lincRNA	predicted gene 15631 [Source:MGI Symbol;Acc:MGI:3783075]	-	0	14	0	0.573785
ENSMUSG00000040797	1.38778e-17	13.5304	-6.77252	0.000517265	0.00709098	Iqsec3	6	121372933	121473678	-	13577	protein_coding	IQ motif and Sec7 domain 3 [Source:MGI Symbol;Acc:MGI:2677208]	-	0	14	0	0.102949
ENSMUSG00000067028	1.38778e-17	13.5304	-6.77252	0.000517265	0.00709098	Cntnap5b	1	99772765	100485942	+	5205	protein_coding	contactin associated protein-like 5B [Source:MGI Symbol;Acc:MGI:3664583]	-	0	14	0	0.268538
ENSMUSG00000070875	1.38778e-17	13.5304	-6.77252	0.000517265	0.00709098	Olfr1100	2	86976029	86979954	-	2937	protein_coding	olfactory receptor 1100 [Source:MGI Symbol;Acc:MGI:3030934]	-	0	14	0	0.475907
ENSMUSG00000075166	1.38778e-17	13.5304	-6.77252	0.000517265	0.00709098	Olfr1104	2	87020703	87027080	-	2797	protein_coding	olfactory receptor 1104 [Source:MGI Symbol;Acc:MGI:3030938]	-	0	14	0	0.499728
ENSMUSG00000075078	1.38778e-17	13.5304	-6.77252	0.000517265	0.00709098	Olfr1250	2	89653773	89661467	-	4637	protein_coding	olfactory receptor 1250 [Source:MGI Symbol;Acc:MGI:3031084]	-	0	14	0	0.301432
ENSMUSG00000063844	1.38778e-17	13.5304	-6.77252	0.000517265	0.00709098	Olfr1276	2	111254516	111262026	+	5052	protein_coding	olfactory receptor 1276 [Source:MGI Symbol;Acc:MGI:3031110]	-	0	14	0	0.276671
ENSMUSG00000074955	1.38778e-17	13.5304	-6.77252	0.000517265	0.00709098	Olfr1305	2	111867657	111877149	-	2331	protein_coding	olfactory receptor 1305 [Source:MGI Symbol;Acc:MGI:3031139]	-	0	14	0	0.599631
ENSMUSG00000073768	1.38778e-17	13.5304	-6.77252	0.000517265	0.00709098	Olfr1330	4	118888597	118899597	+	5822	protein_coding	olfactory receptor 1330 [Source:MGI Symbol;Acc:MGI:3031164]	-	0	14	0	0.240079
ENSMUSG00000074254	1.38778e-17	13.5304	-6.77252	0.000517265	0.00709098	Cyp2a4	7	26307169	26315088	+	1738	protein_coding	cytochrome P450, family 2, subfamily a, polypeptide 4 [Source:MGI Symbol;Acc:MGI:88596]	-	0	14	0	0.804223
ENSMUSG00000038300	1.38778e-17	13.5304	-6.77252	0.000517265	0.00709098	Pth2	7	45180995	45181838	+	668	protein_coding	parathyroid hormone 2 [Source:MGI Symbol;Acc:MGI:2152297]	-	0	14	0	2.09243
ENSMUSG00000060688	1.38778e-17	13.5304	-6.77252	0.000517265	0.00709098	Olfr292	7	86688330	86697507	+	3211	protein_coding	olfactory receptor 292 [Source:MGI Symbol;Acc:MGI:3030126]	-	0	14	0	0.435297
ENSMUSG00000096069	1.38778e-17	13.5304	-6.77252	0.000517265	0.00709098	Olfr61	7	140628970	140638798	+	1358	protein_coding	olfactory receptor 61 [Source:MGI Symbol;Acc:MGI:1333885]	-	0	14	0	1.02926
ENSMUSG00000110125	1.38778e-17	13.5304	-6.77252	0.000517265	0.00709098	Gm33148	7	142591744	142620804	+	7227	lincRNA	predicted gene, 33148 [Source:MGI Symbol;Acc:MGI:5592307]	-	0	14	0	0.193405
ENSMUSG00000109617	1.38778e-17	13.5304	-6.77252	0.000517265	0.00709098	Gm7669	8	13745876	13747478	-	1603	processed_pseudogene	predicted gene 7669 [Source:MGI Symbol;Acc:MGI:3648911]	-	0	14	0	0.871953
ENSMUSG00000091809	1.38778e-17	13.5304	-6.77252	0.000517265	0.00709098	Olfr721-ps1	14	14401298	14410095	+	3176	protein_coding	olfactory receptor 721, pseudogene 1 [Source:MGI Symbol;Acc:MGI:3030555]	-	0	14	0	0.440095
ENSMUSG00000058270	1.38778e-17	13.5304	-6.77252	0.000517265	0.00709098	Olfr25	9	38329060	38335889	+	6830	protein_coding	olfactory receptor 25 [Source:MGI Symbol;Acc:MGI:109310]	-	0	14	0	0.204647
ENSMUSG00000045812	1.38778e-17	13.5304	-6.77252	0.000517265	0.00709098	Olfr984	9	40096515	40114206	-	5323	protein_coding	olfactory receptor 984 [Source:MGI Symbol;Acc:MGI:3030818]	-	0	14	0	0.262585
ENSMUSG00000100789	1.38778e-17	13.5304	-6.77252	0.000517265	0.00709098	Gm29508	12	103312367	103314769	-	796	antisense	predicted gene 29508 [Source:MGI Symbol;Acc:MGI:5580214]	-	0	14	0	1.75595
ENSMUSG00000041708	1.38778e-17	13.5304	-6.77252	0.000517265	0.00709098	Mpped1	15	83779467	83858494	+	4295	protein_coding	metallophosphoesterase domain containing 1 [Source:MGI Symbol;Acc:MGI:106316]	-	0	14	0	0.325434
ENSMUSG00000062245	1.38778e-17	13.5304	-6.77252	0.000517265	0.00709098	Olfr170	16	19605696	19611882	-	1437	protein_coding	olfactory receptor 170 [Source:MGI Symbol;Acc:MGI:3030004]	-	0	14	0	0.972679
ENSMUSG00000103770	1.38778e-17	13.5304	-6.77252	0.000517265	0.00709098	Pcdha9	18	36997880	37187657	+	5341	protein_coding	protocadherin alpha 9 [Source:MGI Symbol;Acc:MGI:2447322]	-	0	14	0	0.2617
ENSMUSG00000026885	9.31332	43.4969	-2.20899	0.000518548	0.00710466	Ttll11	2	35751241	35979913	-	4024	protein_coding	tubulin tyrosine ligase-like family, member 11 [Source:MGI Symbol;Acc:MGI:1921660]	-	9	45	0.235908	1.11649
ENSMUSG00000054863	7.24434	37.6969	-2.3603	0.000519431	0.00711283	Fam19a5	15	87544299	87759364	+	2908	protein_coding	family with sequence similarity 19, member A5 [Source:MGI Symbol;Acc:MGI:2146182]	-	7	39	0.253899	1.33896
ENSMUSG00000037143	81.7277	246.495	-1.59126	0.000520321	0.00711909	Cfap61	2	145934784	146215039	+	10606	protein_coding	cilia and flagella associated protein 61 [Source:MGI Symbol;Acc:MGI:1926024]	-	79	255	0.785658	2.40042
ENSMUSG00000029503	8.27883	40.5969	-2.27729	0.000521035	0.00711909	P2rx2	5	110339812	110343212	-	2574	protein_coding	purinergic receptor P2X, ligand-gated ion channel, 2 [Source:MGI Symbol;Acc:MGI:2665170]	-	8	42	0.327823	1.62907
ENSMUSG00000027489	8.27883	40.5969	-2.27729	0.000521035	0.00711909	Necab3	2	154544399	154558890	-	2548	protein_coding	N-terminal EF-hand calcium binding protein 3 [Source:MGI Symbol;Acc:MGI:1861721]	-	8	42	0.331168	1.64569
ENSMUSG00000016346	8.27883	40.5969	-2.27729	0.000521035	0.00711909	Kcnq2	2	181075579	181135300	-	16273	protein_coding	potassium voltage-gated channel, subfamily Q, member 2 [Source:MGI Symbol;Acc:MGI:1309503]	-	8	42	0.0518538	0.25768
ENSMUSG00000067006	8663.86	3160.97	1.4546	0.000523826	0.0071533	Serpinb5	1	106861173	106883348	+	2750	protein_coding	serine (or cysteine) peptidase inhibitor, clade B, member 5 [Source:MGI Symbol;Acc:MGI:109579]	-	8375	3270	321.226	118.717
ENSMUSG00000046618	138.625	403.094	-1.53912	0.000524606	0.00716001	Olfml2a	2	38931978	38963753	+	5579	protein_coding	olfactomedin-like 2A [Source:MGI Symbol;Acc:MGI:2444741]	-	134	417	2.53342	7.46239
ENSMUSG00000020562	40.348	133.396	-1.72217	0.000526492	0.0071818	Efcab10	12	33394854	33401267	+	673	protein_coding	EF-hand calcium binding domain 10 [Source:MGI Symbol;Acc:MGI:1922290]	-	39	138	6.11234	20.4721
ENSMUSG00000024899	116.9	342.195	-1.54857	0.000538636	0.00734343	Papss2	19	32620005	32667187	+	3635	protein_coding	3'-phosphoadenosine 5'-phosphosulfate synthase 2 [Source:MGI Symbol;Acc:MGI:1330223]	-	113	354	3.27893	9.72293
ENSMUSG00000044748	885.527	316.095	1.4858	0.00054075	0.0073682	Defb1	8	21776599	21795185	+	872	protein_coding	defensin beta 1 [Source:MGI Symbol;Acc:MGI:1096878]	-	856	327	103.542	37.4395
ENSMUSG00000112137	15.5203	63.7967	-2.03092	0.000543898	0.00740703	Gm47865	10	111757258	111799853	-	1566	lincRNA	predicted gene, 47865 [Source:MGI Symbol;Acc:MGI:6097083]	-	15	66	1.01032	4.20776
ENSMUSG00000047021	805.871	2219.45	-1.46144	0.000545224	0.00742102	Cfap65	1	74902071	74935599	-	7817	protein_coding	cilia and flagella associated protein 65 [Source:MGI Symbol;Acc:MGI:2444274]	-	779	2296	10.5113	29.3245
ENSMUSG00000028393	63.1068	194.296	-1.62055	0.000545609	0.00742219	Alad	4	62509169	62519918	-	1871	protein_coding	aminolevulinate, delta-, dehydratase [Source:MGI Symbol;Acc:MGI:96853]	-	61	201	3.43886	10.7256
ENSMUSG00000032076	306.212	856.457	-1.48349	0.00054629	0.00742739	Cadm1	9	47530173	47857637	+	10440	protein_coding	cell adhesion molecule 1 [Source:MGI Symbol;Acc:MGI:1889272]	-	296	886	2.99054	8.47289
ENSMUSG00000039607	73.4517	224.262	-1.60874	0.000549053	0.00746087	Rbms3	9	116572746	117629913	-	10413	protein_coding	RNA binding motif, single stranded interacting protein [Source:MGI Symbol;Acc:MGI:2444477]	-	71	232	0.719185	2.22439
ENSMUSG00000044294	294.833	100.53	1.55104	0.000550066	0.00747055	Krt84	15	101525026	101532820	-	2640	protein_coding	keratin 84 [Source:MGI Symbol;Acc:MGI:96700]	-	285	104	11.3867	3.93304
ENSMUSG00000025492	1983.12	720.158	1.46122	0.000554043	0.00752046	Ifitm3	7	141009586	141010770	-	678	protein_coding	interferon induced transmembrane protein 3 [Source:MGI Symbol;Acc:MGI:1913391]	-	1917	745	298.229	109.705
ENSMUSG00000026450	1441.05	521.026	1.46746	0.000555495	0.00753604	Chit1	1	134111242	134151540	+	1815	protein_coding	chitinase 1 (chitotriosidase) [Source:MGI Symbol;Acc:MGI:1919134]	-	1393	539	80.9529	29.649
ENSMUSG00000096188	531.731	1469.32	-1.46617	0.000559829	0.00759069	Cmtm4	8	104348191	104395807	-	7734	protein_coding	CKLF-like MARVEL transmembrane domain containing 4 [Source:MGI Symbol;Acc:MGI:2142888]	-	514	1520	7.00998	19.6218
ENSMUSG00000048478	41.3825	136.296	-1.71675	0.000560961	0.00760189	Spata33	8	123212832	123222046	+	4303	protein_coding	spermatogenesis associated 33 [Source:MGI Symbol;Acc:MGI:2444920]	-	40	141	0.980498	3.27149
ENSMUSG00000046223	188.28	60.8967	1.62636	0.000563293	0.00762933	Plaur	7	24462484	24475968	+	2617	protein_coding	plasminogen activator, urokinase receptor [Source:MGI Symbol;Acc:MGI:97612]	-	182	63	7.33543	2.40345
ENSMUSG00000041827	88.9691	25.1303	1.81854	0.000564393	0.00764006	Oasl1	5	114923240	114937915	+	2608	protein_coding	2'-5' oligoadenylate synthetase-like 1 [Source:MGI Symbol;Acc:MGI:2180849]	-	86	26	3.47816	0.995323
ENSMUSG00000019876	28.9686	99.5631	-1.7769	0.000570492	0.00771842	Pkib	10	57631981	57741112	+	11800	protein_coding	protein kinase inhibitor beta, cAMP dependent, testis specific [Source:MGI Symbol;Acc:MGI:101937]	-	28	103	0.250285	0.871472
ENSMUSG00000033805	44.486	144.029	-1.69227	0.000571643	0.00772978	Ephx4	5	107402736	107430035	+	1646	protein_coding	epoxide hydrolase 4 [Source:MGI Symbol;Acc:MGI:2686228]	-	43	149	2.75548	9.03764
ENSMUSG00000043259	40.348	132.43	-1.71169	0.00057305	0.00773444	Fam13c	10	70440481	70558736	+	8263	protein_coding	family with sequence similarity 13, member C [Source:MGI Symbol;Acc:MGI:1918971]	-	39	137	0.497834	1.65532
ENSMUSG00000049191	13.4513	57.9967	-2.09837	0.000573157	0.00773444	Rtl5	X	102066544	102071304	-	4761	protein_coding	retrotransposon Gag like 5 [Source:MGI Symbol;Acc:MGI:3045324]	-	13	60	0.288007	1.25821
ENSMUSG00000020072	1.03746	17.397	-3.91792	0.000575412	0.00773444	Pbld2	10	63024315	63058813	+	2480	protein_coding	phenazine biosynthesis-like protein domain containing 2 [Source:MGI Symbol;Acc:MGI:1914557]	-	1	18	0.0425311	0.724635
ENSMUSG00000020098	1.03746	17.397	-3.91792	0.000575412	0.00773444	Pcbd1	10	61089331	61094324	+	817	protein_coding	pterin 4 alpha carbinolamine dehydratase/dimerization cofactor of hepatocyte nuclear factor 1 alpha (TCF1) 1 [Source:MGI Symbol;Acc:MGI:94873]	-	1	18	0.129103	2.19963
ENSMUSG00000097585	1.03746	18.3637	-3.99538	0.000575412	0.00773444	E230029C05Rik	7	89980723	90049069	+	5972	processed_transcript	RIKEN cDNA E230029C05 gene [Source:MGI Symbol;Acc:MGI:2442580]	-	1	19	0.0176619	0.317638
ENSMUSG00000085957	1.03746	18.3637	-3.99538	0.000575412	0.00773444	Syna	5	134558146	134560171	-	2026	protein_coding	syncytin a [Source:MGI Symbol;Acc:MGI:2684898]	-	1	19	0.0520617	0.936295
ENSMUSG00000030324	1.03746	18.3637	-3.99538	0.000575412	0.00773444	Rho	6	115931748	115940036	+	6043	protein_coding	rhodopsin [Source:MGI Symbol;Acc:MGI:97914]	-	1	19	0.0174544	0.313906
ENSMUSG00000034755	1.03746	18.3637	-3.99538	0.000575412	0.00773444	Pcdh11x	X	120290259	120910619	+	13946	protein_coding	protocadherin 11 X-linked [Source:MGI Symbol;Acc:MGI:2442849]	-	1	19	0.00756325	0.13602
ENSMUSG00000081649	1.03746	17.397	-3.91792	0.000575412	0.00773444	Olfr213	6	116538456	116544292	+	4020	protein_coding	olfactory receptor 213 [Source:MGI Symbol;Acc:MGI:3030047]	-	1	18	0.0262381	0.447038
ENSMUSG00000049926	1.03746	17.397	-3.91792	0.000575412	0.00773444	Olfr921	9	38773068	38779021	+	4274	protein_coding	olfactory receptor 921 [Source:MGI Symbol;Acc:MGI:3030755]	-	1	18	0.0246788	0.420471
ENSMUSG00000021010	1.03746	17.397	-3.91792	0.000575412	0.00773444	Npas3	12	53248677	54072175	+	6007	protein_coding	neuronal PAS domain protein 3 [Source:MGI Symbol;Acc:MGI:1351610]	-	1	18	0.017559	0.299167
ENSMUSG00000060002	274.143	765.591	-1.48124	0.000579735	0.00778787	Chpt1	10	88452745	88504073	-	8324	protein_coding	choline phosphotransferase 1 [Source:MGI Symbol;Acc:MGI:2384841]	-	265	792	3.35793	9.4993
ENSMUSG00000051736	23.7962	86.0299	-1.84887	0.000580014	0.00778787	Fam229b	10	39118804	39133914	-	3331	protein_coding	family with sequence similarity 229, member B [Source:MGI Symbol;Acc:MGI:1913587]	-	23	89	0.728302	2.66756
ENSMUSG00000035769	76.5552	231.029	-1.592	0.000583452	0.0078298	Xylb	9	119357381	119393797	+	4106	protein_coding	xylulokinase homolog (H. influenzae) [Source:MGI Symbol;Acc:MGI:2142985]	-	74	239	1.90095	5.81135
ENSMUSG00000061882	27.9341	96.6631	-1.78655	0.000585652	0.00785507	Ccdc62	5	123930679	123969895	+	8505	protein_coding	coiled-coil domain containing 62 [Source:MGI Symbol;Acc:MGI:2684996]	-	27	100	0.334848	1.17388
ENSMUSG00000031381	924.838	333.495	1.47117	0.000587731	0.00787023	Piga	X	164419787	164433916	+	6385	protein_coding	phosphatidylinositol glycan anchor biosynthesis, class A [Source:MGI Symbol;Acc:MGI:99461]	-	894	345	14.7684	5.39457
ENSMUSG00000021790	12.4168	55.0968	-2.13891	0.000588514	0.00787023	Dydc1	14	41072911	41092197	+	995	protein_coding	DPY30 domain containing 1 [Source:MGI Symbol;Acc:MGI:1916746]	-	12	57	1.27209	5.7194
ENSMUSG00000033904	445.868	1230.55	-1.46437	0.00058862	0.00787023	Ccp110	7	118712552	118737024	+	8256	protein_coding	centriolar coiled coil protein 110 [Source:MGI Symbol;Acc:MGI:2141942]	-	431	1273	5.50637	15.3942
ENSMUSG00000020381	3.10641	25.1303	-2.96785	0.000589	0.00787023	Mrnip	11	50174444	50200115	+	2039	protein_coding	MRN complex interacting protein [Source:MGI Symbol;Acc:MGI:1915317]	-	3	26	0.155189	1.27308
ENSMUSG00000044927	3.10641	25.1303	-2.96785	0.000589	0.00787023	H1fx	6	87980421	87981637	-	1217	protein_coding	H1 histone family, member X [Source:MGI Symbol;Acc:MGI:2685307]	-	3	26	0.260009	2.13295
ENSMUSG00000033214	3.10641	25.1303	-2.96785	0.000589	0.00787023	Slitrk5	14	111675097	111683141	+	5263	protein_coding	SLIT and NTRK-like family, member 5 [Source:MGI Symbol;Acc:MGI:2679448]	-	3	26	0.0601237	0.493217
ENSMUSG00000005220	3.10641	25.1303	-2.96785	0.000589	0.00787023	Corin	5	72300025	72504473	-	5400	protein_coding	corin [Source:MGI Symbol;Acc:MGI:1349451]	-	3	26	0.0585984	0.480704
ENSMUSG00000037936	53.7964	168.196	-1.64239	0.00059689	0.00797137	Scarb1	5	125277087	125341094	-	8500	protein_coding	scavenger receptor class B, member 1 [Source:MGI Symbol;Acc:MGI:893578]	-	52	174	0.645272	2.04375
ENSMUSG00000013089	74.4862	225.229	-1.5948	0.000600508	0.00801538	Etv5	16	22381309	22439719	-	4103	protein_coding	ets variant 5 [Source:MGI Symbol;Acc:MGI:1096867]	ETS	72	233	1.85093	5.66961
ENSMUSG00000017740	17.5892	68.63	-1.95685	0.000601833	0.00802874	Slc12a5	2	164960802	164999731	+	7447	protein_coding	solute carrier family 12, member 5 [Source:MGI Symbol;Acc:MGI:1862037]	-	17	71	0.240783	0.951865
ENSMUSG00000072571	11.3823	52.1968	-2.18531	0.000604137	0.00805084	Tmem253	14	52015658	52019794	+	1808	protein_coding	transmembrane protein 253 [Source:MGI Symbol;Acc:MGI:3588246]	-	11	54	0.64173	2.9819
ENSMUSG00000022103	11.3823	52.1968	-2.18531	0.000604137	0.00805084	Gfra2	14	70890120	70979838	+	3539	protein_coding	glial cell line derived neurotrophic factor family receptor alpha 2 [Source:MGI Symbol;Acc:MGI:1195462]	-	11	54	0.327846	1.52339
ENSMUSG00000025217	137.59	394.394	-1.51845	0.000614279	0.0081816	Btrc	19	45363734	45530013	+	16908	protein_coding	beta-transducin repeat containing protein [Source:MGI Symbol;Acc:MGI:1338871]	-	133	408	0.829693	2.40916
ENSMUSG00000053797	224211	83084.4	1.43221	0.000616176	0.00820247	Krt16	11	100246091	100248902	-	1565	protein_coding	keratin 16 [Source:MGI Symbol;Acc:MGI:96690]	-	216736	85950	14607.5	5483.15
ENSMUSG00000095545	49.6584	10.6304	2.21015	0.000619733	0.00824369	Zfp969	2	175692223	175703646	-	1758	protein_coding	zinc finger protein 969 [Source:MGI Symbol;Acc:MGI:3782422]	zf-C2H2	48	11	2.87992	0.624701
ENSMUSG00000024885	157.245	445.627	-1.50211	0.000619936	0.00824369	Aldh3b1	19	3913493	3929761	-	1875	protein_coding	aldehyde dehydrogenase 3 family, member B1 [Source:MGI Symbol;Acc:MGI:1914939]	-	152	461	8.55068	24.547
ENSMUSG00000026628	181.039	58.9634	1.61626	0.000620626	0.00824844	Atf3	1	191170296	191218039	-	2154	protein_coding	activating transcription factor 3 [Source:MGI Symbol;Acc:MGI:109384]	TF_bZIP	175	61	8.5694	2.82737
ENSMUSG00000074280	308.281	106.33	1.53454	0.000625666	0.00831098	Gm6166	9	57483963	57484371	+	409	processed_pseudogene	predicted gene 6166 [Source:MGI Symbol;Acc:MGI:3645893]	-	298	110	76.8513	26.8515
ENSMUSG00000054580	114.831	331.561	-1.52878	0.000632459	0.00839673	Pla2r1	2	60417543	60553308	-	9618	protein_coding	phospholipase A2 receptor 1 [Source:MGI Symbol;Acc:MGI:102468]	-	111	343	1.2173	3.56047
ENSMUSG00000026358	46.555	9.66376	2.25311	0.000634842	0.00841937	Rgs1	1	144242296	144249242	-	6947	protein_coding	regulator of G-protein signaling 1 [Source:MGI Symbol;Acc:MGI:1354694]	-	45	10	0.68324	0.143715
ENSMUSG00000108900	10.3478	45.4302	-2.12146	0.000634842	0.00841937	Ccdc194	8	71520120	71525711	-	1820	protein_coding	coiled-coil domain containing 194 [Source:MGI Symbol;Acc:MGI:3588239]	-	10	47	0.579544	2.57825
ENSMUSG00000113003	4.14089	28.0303	-2.72364	0.000636793	0.00844073	Gm47138	12	99366544	99369913	-	3370	TEC	predicted gene, 47138 [Source:MGI Symbol;Acc:MGI:6095896]	-	4	29	0.125195	0.859145
ENSMUSG00000022899	241.039	670.859	-1.47629	0.000639165	0.00846765	Slc15a2	16	36750177	36784962	-	7361	protein_coding	solute carrier family 15 (H+/peptide transporter), member 2 [Source:MGI Symbol;Acc:MGI:1890457]	-	233	694	3.3387	9.41285
ENSMUSG00000041674	56.8999	174.963	-1.61851	0.000644245	0.0085304	BC006965	11	112663927	112781976	-	5769	processed_transcript	cDNA sequence BC006965 [Source:MGI Symbol;Acc:MGI:2384955]	-	55	181	1.00559	3.13239
ENSMUSG00000029088	9.31332	42.5302	-2.17667	0.00064876	0.00858562	Kcnip4	5	48389502	49524907	-	3627	protein_coding	Kv channel interacting protein 4 [Source:MGI Symbol;Acc:MGI:1933131]	-	9	44	0.26173	1.21117
ENSMUSG00000025964	32.0721	107.296	-1.73845	0.000651011	0.00861081	Adam23	1	63445891	63596276	+	17907	protein_coding	a disintegrin and metallopeptidase domain 23 [Source:MGI Symbol;Acc:MGI:1345162]	-	31	111	0.182598	0.618869
ENSMUSG00000030317	52.7619	163.363	-1.6283	0.000651977	0.008619	Timp4	6	115241892	115252205	-	5894	protein_coding	tissue inhibitor of metalloproteinase 4 [Source:MGI Symbol;Acc:MGI:109125]	-	51	169	0.912679	2.86269
ENSMUSG00000027684	146.901	416.627	-1.50316	0.000656107	0.00866899	Mecom	3	29951296	30548008	-	12427	protein_coding	MDS1 and EVI1 complex locus [Source:MGI Symbol;Acc:MGI:95457]	zf-C2H2	142	431	1.20526	3.46266
ENSMUSG00000030268	8.27883	39.6302	-2.24264	0.000660415	0.00870454	Bcat1	6	144993835	145076184	-	9322	protein_coding	branched chain aminotransferase 1, cytosolic [Source:MGI Symbol;Acc:MGI:104861]	-	8	41	0.0905188	0.43911
ENSMUSG00000084899	40.348	7.73043	2.36458	0.000660415	0.00870454	Gm15344	10	86692119	86693095	-	421	processed_transcript	predicted gene 15344 [Source:MGI Symbol;Acc:MGI:3708098]	-	39	8	9.77104	1.89717
ENSMUSG00000053399	8.27883	39.6302	-2.24264	0.000660415	0.00870454	Adamts18	8	113697126	113848738	-	10178	protein_coding	a disintegrin-like and metallopeptidase (reprolysin type) with thrombospondin type 1 motif, 18 [Source:MGI Symbol;Acc:MGI:2442600]	-	8	41	0.0829059	0.402179
ENSMUSG00000096506	31.0376	4.83044	2.65178	0.000660977	0.00870454	CR974586.5	JH584293.1	103128	104629	+	312	protein_coding		-	30	5	10.142	1.59998
[truncated: 3,191 more rows]
